# Supplementary material for: Colocalised Genetic Associations Reveal Alternative Splicing Variants as Candidate Causal Links for Breast Cancer Risk in 10 Loci
Source: Cancers (Basel). 2024 Aug 29;16(17):3020. doi: 10.3390/cancers16173020 (PMC11394352; doi:10.3390/cancers16173020)
Supplement: Supplementary file 1 [file cancers-16-03020-s001.zip]

Archive with 16 entries (16 files):
- Besouro-Duarte_RpR_SuppMaterial/Supplementary Figures/Supplementary Figure 1.pdf
- Besouro-Duarte_RpR_SuppMaterial/Supplementary Figures/Supplementary Figure 2.pdf
- Besouro-Duarte_RpR_SuppMaterial/Supplementary Figures/Supplementary Figure 3.pdf
- Besouro-Duarte_RpR_SuppMaterial/Supplementary Figures/Supplementary Figure 5.pdf
- Besouro-Duarte_RpR_SuppMaterial/Supplementary Figures/Supplementary Figure 6.pdf
- Besouro-Duarte_RpR_SuppMaterial/Supplementary Figures/Supplementary Figure 7.pdf
- Besouro-Duarte_RpR_SuppMaterial/Supplementary Figures/Supplementary Figure 8.pdf
- Besouro-Duarte_RpR_SuppMaterial/Supplementary Tables/Supplementary Table 1.xlsx
- Besouro-Duarte_RpR_SuppMaterial/Supplementary Tables/Supplementary Table 2.csv
- Besouro-Duarte_RpR_SuppMaterial/Supplementary Tables/Supplementary Table 3.csv
- Besouro-Duarte_RpR_SuppMaterial/Supplementary Tables/Supplementary Table 4.xlsx
- Besouro-Duarte_RpR_SuppMaterial/Supplementary Tables/Supplementary Table 5.xlsx
- Besouro-Duarte_RpR_SuppMaterial/Supplementary Tables/Supplementary Table 6.xlsx
- Besouro-Duarte_RpR_SuppMaterial/Supplementary Tables/Supplementary Table 7.xlsx
- Besouro-Duarte_RpR_SuppMaterial/Besouro-Duarte2024_SupplementaryMaterials.pdf
- Besouro-Duarte_RpR_SuppMaterial/Supplementary Figures/Supplementary Figure 4.pdf
