# Supplementary material for: Colocalised Genetic Associations Reveal Alternative Splicing Variants as Candidate Causal Links for Breast Cancer Risk in 10 Loci
Source: Cancers (Basel). 2024 Aug 29;16(17):3020. doi: 10.3390/cancers16173020 (PMC11394352; doi:10.3390/cancers16173020)
Supplement: Supplementary file 1 [file cancers-16-03020-s001.zip › Besouro-Duarte_RpR_SuppMaterial/Supplementary Tables/Supplementary Table 1.xlsx]

## Sheet: Sheet1
	study_id	pubmed_id	publication_date	publication	title	author_fullname	author_orcid
1	GCST000036	17529973	2007-05-27	Nat Genet	A genome-wide association study identifies alleles in FGFR2 associated with risk of sporadic postmenopausal breast cancer.	Hunter DJ
2	GCST000365	19330030	2009-03-29	Nat Genet	A multistage genome-wide association study in breast cancer identifies two new risk alleles at 1p11.2 and 14q24.1 (RAD51L1).	Thomas G
3	GCST000343	19219042	2009-02-15	Nat Genet	Genome-wide association study identifies a new breast cancer susceptibility locus at 6q25.1.	Zheng W
4	GCST000037	17529974	2007-05-27	Nat Genet	Common variants on chromosomes 2q35 and 16q12 confer susceptibility to estrogen receptor-positive breast cancer.	Stacey SN
5	GCST000678	20453838	2010-05-09	Nat Genet	Genome-wide association study identifies five new breast cancer susceptibility loci.	Turnbull C
6	GCST000952	21263130	2011-01-24	J Natl Cancer Inst	Novel breast cancer susceptibility locus at 9q31.2: results of a genome-wide association study.	Fletcher O
7	GCST000035	17529967	2007-05-27	Nature	Genome-wide association study identifies novel breast cancer susceptibility loci.	Easton DF
8	GCST001831	23354978	2013-01-25	Hum Genet	Genetic variants associated with breast cancer risk for Ashkenazi Jewish women with strong family histories but no identifiable BRCA1/2 mutation.	Rinella ES
9	GCST000187	18463975	2008-05-08	Breast Cancer Res Treat	A pilot genome-wide association study of early-onset breast cancer.	Kibriya MG
10	GCST000162	18326623	2008-03-11	Proc Natl Acad Sci U S A	Genome-wide association study provides evidence for a breast cancer risk locus at 6q22.33.	Gold B
11	GCST000867	21062454	2010-11-09	Breast Cancer Res	A genome-wide association scan on estrogen receptor-negative breast cancer.	Li J	0000-0001-8587-7511
12	GCST000811	20872241	2010-09-26	Breast Cancer Res Treat	A combined analysis of genome-wide association studies in breast cancer.	Li J	0000-0001-8587-7511
13	GCST001930	23535733	2013-04-01	Nat Genet	Genome-wide association studies identify four ER negative-specific breast cancer risk loci.	Garcia-Closas M
14	GCST001916	23544013	2013-03-27	PLoS Genet	Genome-wide association study in BRCA1 mutation carriers identifies novel loci associated with breast and ovarian cancer risk.	Couch FJ
15	GCST001937	23535729	2013-04-01	Nat Genet	Large-scale genotyping identifies 41 new loci associated with breast cancer risk.	Michailidou K	0000-0001-7065-1237
16	GCST000846	21060860	2010-10-28	PLoS Genet	Common genetic variants and modification of penetrance of BRCA2-associated breast cancer.	Gaudet MM
17	GCST001012	21424380	2011-03-19	Hum Genet	Potential novel candidate polymorphisms identified in genome-wide association study for breast cancer susceptibility.	Sehrawat B
18	GCST000801	20852631	2010-09-19	Nat Genet	A locus on 19p13 modifies risk of breast cancer in BRCA1 mutation carriers and is associated with hormone receptor-negative breast cancer in the general population.	Antoniou AC
19	GCST000709	20585626	2010-06-24	PLoS Genet	Identification of a functional genetic variant at 16q12.1 for breast cancer risk: results from the Asia Breast Cancer Consortium.	Long J
20	GCST001683	22976474	2012-09-13	Hum Mol Genet	A meta-analysis of genome-wide association studies of breast cancer identifies two novel susceptibility loci at 6q14 and 20q11.	Siddiq A
21	GCST001298	22037553	2011-10-30	Nat Genet	A common variant at the TERT-CLPTM1L locus is associated with estrogen receptor-negative breast cancer.	Haiman CA
22	GCST002346	24493630	2014-02-03	Cancer Epidemiol Biomarkers Prev	A genome-wide association study of early-onset breast cancer identifies PFKM as a novel breast cancer gene and supports a common genetic spectrum for breast cancer at any age.	Ahsan H
23	GCST002537	25038754	2014-07-20	Nat Genet	Genome-wide association analysis in East Asians identifies breast cancer susceptibility loci at 1q32.1, 5q14.3 and 15q26.1.	Cai Q
24	GCST002895	25956309	2015-05-10	BMC Cancer	Genome-wide association study of susceptibility loci for breast cancer in Sardinian population.	Palomba G	0000-0003-2945-0657
25	GCST003821	27764800	2016-10-14	Oncotarget	GWAS in the SIGNAL/PHARE clinical cohort restricts the association between the FGFR2 locus and estrogen receptor status to HER2-negative breast cancer patients.	Cox DG
26	GCST003822	27764800	2016-10-14	Oncotarget	GWAS in the SIGNAL/PHARE clinical cohort restricts the association between the FGFR2 locus and estrogen receptor status to HER2-negative breast cancer patients.	Cox DG
27	GCST003823	27764800	2016-10-14	Oncotarget	GWAS in the SIGNAL/PHARE clinical cohort restricts the association between the FGFR2 locus and estrogen receptor status to HER2-negative breast cancer patients.	Cox DG
28	GCST003845	27117709	2016-04-27	Nat Commun	Identification of four novel susceptibility loci for oestrogen receptor negative breast cancer.	Couch FJ
29	GCST003588	27197191	2016-04-20	Cancer Res	Cross-Cancer Genome-Wide Analysis of Lung, Ovary, Breast, Prostate, and Colorectal Cancer Reveals Novel Pleiotropic Associations.	Fehringer G
30	GCST004948	19330027	2009-05-01	Nat Genet	Newly discovered breast cancer susceptibility loci on 3p24 and 17q23.2.	Ahmed S
31	GCST004949	19330027	2009-05-01	Nat Genet	Newly discovered breast cancer susceptibility loci on 3p24 and 17q23.2.	Ahmed S
32	GCST004988	29059683	2017-10-23	Nature	Association analysis identifies 65 new breast cancer risk loci.	Michailidou K	0000-0001-7065-1237
33	GCST005111	29059430	2017-11-01	J Natl Cancer Inst	Genome-Wide Association Study to Identify Susceptibility Loci That Modify Radiation-Related Risk for Breast Cancer After Childhood Cancer.	Morton LM
34	GCST010797	27432226	2016-07-17	Cancer Discov	Genome-Wide Meta-Analyses of Breast, Ovarian, and Prostate Cancer Association Studies Identify Multiple New Susceptibility Loci Shared by at Least Two Cancer Types.	Kar SP
35	GCST004528	28649644	2017-02-23	NPJ Breast Cancer	Constitutional variants are not associated with HER2-positive breast cancer: results from the SIGNAL/PHARE clinical cohort.	Pivot X	0000-0003-3689-5013
36	GCST004950	25751625	2015-04-01	Nat Genet	Genome-wide association analysis of more than 120,000 individuals identifies 15 new susceptibility loci for breast cancer.	Michailidou K	0000-0001-7065-1237
37	GCST005077	29058716	2017-10-23	Nat Genet	Identification of ten variants associated with risk of estrogen-receptor-negative breast cancer.	Milne RL
38	GCST005075	29058716	2017-10-23	Nat Genet	Identification of ten variants associated with risk of estrogen-receptor-negative breast cancer.	Milne RL
39	GCST003587	27197191	2016-04-20	Cancer Res	Cross-Cancer Genome-Wide Analysis of Lung, Ovary, Breast, Prostate, and Colorectal Cancer Reveals Novel Pleiotropic Associations.	Fehringer G
40	GCST007236	25751625	2015-04-01	Nat Genet	Genome-wide association analysis of more than 120,000 individuals identifies 15 new susceptibility loci for breast cancer.	Michailidou K	0000-0001-7065-1237
41	GCST011433	32808324	2020-08-17	Genet Epidemiol	Supervariants identification for breast cancer.	Hu J
42	GCST010098	32424353	2020-05-18	Nat Genet	Genome-wide association study identifies 32 novel breast cancer susceptibility loci from overall and subtype-specific analyses.	Zhang H
43	GCST010099	32424353	2020-05-18	Nat Genet	Genome-wide association study identifies 32 novel breast cancer susceptibility loci from overall and subtype-specific analyses.	Zhang H
44	GCST90011804	32887889	2020-09-04	Nat Commun	Pan-cancer study detects genetic risk variants and shared genetic basis in two large cohorts.	Rashkin SR
45	GCST011402	33597508	2021-02-17	Nat Commun	A case-only study to identify genetic modifiers of breast cancer risk for BRCA1/BRCA2 mutation carriers.	Coignard J
46	GCST011401	33597508	2021-02-17	Nat Commun	A case-only study to identify genetic modifiers of breast cancer risk for BRCA1/BRCA2 mutation carriers.	Coignard J
47	GCST006985	30642363	2019-01-14	Breast Cancer Res	Identification of novel common breast cancer risk variants at the 6q25 locus among Latinas.	Hoffman J
48	GCST006035	29698419	2018-04-26	PLoS One	Genetic susceptibility markers for a breast-colorectal cancer phenotype: Exploratory results from genome-wide association studies.	Pande M	0000-0002-2504-4742
49	GCST007302	23544012	2013-03-27	PLoS Genet	Identification of a BRCA2-specific modifier locus at 6p24 related to breast cancer risk.	Gaudet MM
