# Supplementary material for: Colocalised Genetic Associations Reveal Alternative Splicing Variants as Candidate Causal Links for Breast Cancer Risk in 10 Loci
Source: Cancers (Basel). 2024 Aug 29;16(17):3020. doi: 10.3390/cancers16173020 (PMC11394352; doi:10.3390/cancers16173020)
Supplement: Supplementary file 1 [file cancers-16-03020-s001.zip › Besouro-Duarte_RpR_SuppMaterial/Supplementary Tables/Supplementary Table 2.csv]

phenotype_id	variant_id	tss_distance	af	ma_samples	ma_count	pval_nominal	slope	slope_se	FDR_pval	log10FDR
A3SS_1_-_955923_954082_954523_NOC2L	chr1_964609_A_C_b38	10526	0.898305	9	25	3.372576792562749e-5	0.07936873	0.018291216	0.024671720898809174	1.6078005565990088
A3SS_1_-_1218458_1217688_1217804_SDF4	chr1_901812_A_G_b38	-315877	0.067226894	15	16	2.8010123098222043e-5	0.012806785	0.0029189964	0.02127090926247306	1.6722139450180775
A3SS_1_-_1223244_1218927_1218943_SDF4	chr1_737737_T_C_b38	-481191	0.47058824	112	112	8.165940467077127e-5	0.005845466	0.001424028	0.04902327506394249	1.3095976785044563
SE_1_-_1263346_1262390_1262170_1257310_UBE2J2	chr1_277677_G_T_b38	-984714	0.49159664	117	117	4.282268664128093e-8	-0.04437961	0.0074914307	8.089449415473702e-5	4.092081036355436
SE_1_-_1263346_1262390_1262170_1257310_UBE2J2	chr1_934285_G_T_b38	-328106	0.074074075	2	4	6.017760321006218e-7	0.021014595	0.003945826	8.292728461500185e-4	3.081302554996648
SE_1_-_1263346_1262390_1262170_1257310_UBE2J2	chr1_1288706_A_T_b38	26315	0.051020406	3	5	3.2544050421261497e-7	0.020661328	0.0037787964	4.815930880894158e-4	3.3173197547779876
SE_1_-_1263346_1262390_1262170_1257310_UBE2J2	chr1_1312208_G_T_b38	49817	0.05128205	10	12	3.8393269947645625e-6	0.014519426	0.002971961	0.004098956943439461	2.387326643607105
SE_1_-_1263346_1262390_1262269_1257310_UBE2J2	chr1_277677_G_T_b38	-984714	0.49159664	117	117	2.333585344976301e-7	-0.05398481	0.009737977	3.5881488268707556e-4	3.4451295518742464
SE_1_-_1263346_1262390_1262269_1257310_UBE2J2	chr1_934285_G_T_b38	-328106	0.074074075	2	4	2.9747091488133475e-6	0.02534934	0.005123848	0.0032794453206776313	2.4841996058431928
SE_1_-_1263346_1262390_1262269_1257310_UBE2J2	chr1_1288706_A_T_b38	26315	0.051020406	3	5	7.708712515065296e-6	0.023477936	0.004980237	0.00736082917204798	2.133073261129629
SE_1_-_1263346_1262390_1262269_1257310_UBE2J2	chr1_1312208_G_T_b38	49817	0.05128205	10	12	2.805266578006828e-5	0.016990984	0.0038730297	0.021294577479838026	1.6717309726362657
AFE_1_-_1263346_1273499_1257310_UBE2J2	chr1_357208_A_T_b38	-906139	0.07954545	4	7	3.3719841034877775e-5	0.0034876456	8.0374983e-4	0.02466801112639814	1.6078658643590689
AFE_1_-_1263346_1273499_1257310_UBE2J2	chr1_2106545_C_T_b38	843198	0.1686747	19	28	2.2822025559976383e-5	0.00206909	4.6598818e-4	0.018041385407539707	1.743730115810284
AFE_1_-_1263346_1273499_1257310_UBE2J2	chr1_2106546_A_G_b38	843199	0.21333335	22	32	3.0303183957046378e-5	0.0020105047	4.6038587e-4	0.022680885606922507	1.6443399918121742
SE_1_-_1273666_1271637_1271510_1267992_UBE2J2	chr1_1698022_G_A_b38	426384	0.5	118	119	2.068192349513322e-7	0.02392168	0.004293798	3.213327437854603e-4	3.4930450176144134
SE_1_-_1273666_1271637_1271510_1267992_UBE2J2	chr1_2019244_A_G_b38	747606	0.069767445	4	6	9.32778928932168e-6	0.00999811	0.0021424047	0.008626309371760699	2.0641749704841548
A5SS_1_-_1273666_1273377_1267992_UBE2J2	chr1_1426175_T_C_b38	152508	0.071428575	15	17	6.930952387775526e-5	0.021623349	0.005211778	0.04322326224743434	1.3642824581239281
A5SS_1_-_1273666_1273499_1267992_UBE2J2	chr1_504274_A_T_b38	-769393	0.073529415	7	10	2.8612289592471507e-5	0.02068637	0.0047208825	0.021644720600648072	1.6646480158743844
SE_1_-_1295447_1294816_1294718_1294628_ACAP3	chr1_1812817_A_C_b38	518000	0.10504202	25	25	1.665220598433262e-5	-0.048444618	0.01071598	0.014032052280791596	1.8528788058753407
SE_1_-_1312593_1312501_1312440_1312368_CPSF3L	chr1_749482_G_A_b38	-563020	0.4915254	114	116	6.339271678434908e-5	-0.023910772	0.00573016	0.04035700974529351	1.3940810203149372
AFE_1_-_1319296_1324581_1315618_CPSF3L	chr1_414228_A_G_b38	-905069	0.099999994	2	3	5.409863127387733e-5	0.011703205	0.0027765825	0.035689434164925767	1.4474603374743877
AFE_1_-_1319296_1324581_1315618_CPSF3L	chr1_1915022_C_T_b38	595725	0.26050422	56	62	2.7854915644096915e-5	0.0038354269	8.739062e-4	0.02118105448845629	1.674052422551575
AFE_1_-_1319296_1324581_1315618_CPSF3L	chr1_1918697_C_T_b38	599400	0.26050422	56	62	2.7854915644096915e-5	0.0038354269	8.739062e-4	0.02118105448845629	1.674052422551575
AFE_1_-_1319296_1324581_1315618_CPSF3L	chr1_1924659_C_T_b38	605362	0.25210086	54	60	8.086705352324748e-5	0.0036996002	9.006918e-4	0.0486749043512534	1.3126948932185862
AFE_1_-_1319296_1324581_1315618_CPSF3L	chr1_1927692_C_T_b38	608395	0.24789916	54	59	4.051415477200709e-5	0.0039058113	9.101845e-4	0.028499505252172187	1.5451626792236501
AFE_1_-_1319296_1324581_1315618_CPSF3L	chr1_1928119_T_C_b38	608822	0.24152543	52	57	1.650545979922987e-5	0.004123774	9.1172755e-4	0.013928911086083549	1.856082833883998
AFE_1_-_1319296_1324581_1315618_CPSF3L	chr1_1929306_C_T_b38	610009	0.2394958	52	57	4.971512166636824e-5	0.003865438	9.122321e-4	0.03338406251326835	1.4764608150582075
AFE_1_-_1319296_1324581_1315618_CPSF3L	chr1_1929713_G_A_b38	610416	0.24789916	54	59	4.051415477200709e-5	0.0039058113	9.101845e-4	0.028499505252172187	1.5451626792236501
AFE_1_-_1319296_1324581_1315618_CPSF3L	chr1_1934896_C_T_b38	615599	0.23504274	52	55	3.468404534719112e-5	0.004199005	9.6932886e-4	0.02523047403382758	1.5980745898176778
SE_1_-_1324581_1319524_1319296_1315618_CPSF3L	chr1_414228_A_G_b38	-905297	0.099999994	2	3	8.20884141621664e-5	-0.022272455	0.0054277135	0.04922751036528986	1.3077921277039317
SE_1_-_1324581_1319524_1319296_1315618_CPSF3L	chr1_1915022_C_T_b38	595497	0.26050422	56	62	2.9232229890497444e-5	-0.0074505704	0.0017024692	0.022011950604176975	1.6573414704364506
SE_1_-_1324581_1319524_1319296_1315618_CPSF3L	chr1_1918697_C_T_b38	599172	0.26050422	56	62	2.923227382999151e-5	-0.00745057	0.0017024693	0.022011950604176975	1.6573414704364506
SE_1_-_1324581_1319524_1319296_1315618_CPSF3L	chr1_1927692_C_T_b38	608167	0.24789916	54	59	4.352538302566881e-5	-0.0075772298	0.0017735303	0.030102092582405517	1.5214033128645332
SE_1_-_1324581_1319524_1319296_1315618_CPSF3L	chr1_1928119_T_C_b38	608594	0.24152543	52	57	1.7815507435167288e-5	-0.008001177	0.0017766202	0.014782811674059107	1.830242955765549
SE_1_-_1324581_1319524_1319296_1315618_CPSF3L	chr1_1929306_C_T_b38	609781	0.2394958	52	57	5.407074892081862e-5	-0.007493287	0.0017777227	0.035676101760282644	1.4476226059912372
SE_1_-_1324581_1319524_1319296_1315618_CPSF3L	chr1_1929713_G_A_b38	610188	0.24789916	54	59	4.352538302566881e-5	-0.0075772298	0.0017735303	0.030102092582405517	1.5214033128645332
SE_1_-_1324581_1319524_1319296_1315618_CPSF3L	chr1_1934896_C_T_b38	615371	0.23504274	52	55	3.8635902433813846e-5	-0.008131424	0.0018894159	0.027439522659812	1.5616234479220201
A3SS_1_-_1320456_1319524_1319843_CPSF3L	chr1_434201_A_G_b38	-885324	0.16666667	2	4	1.4806154915611675e-9	-0.0019029937	2.8617398e-4	3.906609598378308e-6	5.408199987224558
A3SS_1_-_1320456_1319524_1319843_CPSF3L	chr1_2281173_C_T_b38	961648	0.10294118	4	7	3.6249911608105766e-5	-0.0010755011	2.4893886e-4	0.02609755879308115	1.5834001153544015
A3SS_1_-_1320456_1319524_1319705_CPSF3L	chr1_456042_C_T_b38	-863483	0.13333336	4	8	2.717478050619777e-6	-0.0075043472	0.0015101879	0.0030299751641732907	2.5185609312688824
A3SS_1_-_1320456_1319524_1319705_CPSF3L	chr1_1095680_A_G_b38	-223845	0.05042017	12	12	5.653546058117451e-6	-0.008544231	0.0017834589	0.005702278266613147	2.243951593286493
A3SS_1_-_1320456_1319524_1319885_CPSF3L	chr1_700571_C_A_b38	-618954	0.2924528	86	69	4.3308520634166426e-6	-0.001624262	3.3447758e-4	0.00453596415764199	2.3433303858170462
A3SS_1_-_1320456_1319524_1319885_CPSF3L	chr1_700854_G_A_b38	-618671	0.09821428	10	11	1.5534562628878997e-7	-0.0031391855	5.569789e-4	2.492440295959312e-4	3.6033752360036564
A3SS_1_-_1320456_1319524_1319885_CPSF3L	chr1_879012_C_T_b38	-440513	0.49579832	118	118	6.499097926550159e-5	0.007870114	0.0018890637	0.04118676305013424	1.3852423387720445
A3SS_1_-_1320456_1319524_1319885_CPSF3L	chr1_879025_T_C_b38	-440500	0.49579832	118	118	6.499097926550159e-5	0.007870114	0.0018890637	0.04118676305013424	1.3852423387720445
A3SS_1_-_1320996_1320529_1320682_CPSF3L	chr1_1077677_T_C_b38	-242853	0.052631583	4	6	5.0123134373560775e-5	-0.007801696	0.0018421169	0.033606333816164416	1.473578863021586
SE_1_-_1324581_1321093_1320996_1315618_CPSF3L	chr1_683557_T_C_b38	-637537	0.052631583	1	2	1.8266059525928833e-6	-0.031931788	0.0063051493	0.0021680932437398806	2.6639220439182933
SE_1_-_1324581_1321093_1320996_1315618_CPSF3L	chr1_1903603_G_A_b38	582509	0.24789916	53	59	8.191596111419319e-5	-0.007079397	0.0017249841	0.049142697862067035	1.3085410050711053
SE_1_-_1324581_1321093_1320996_1315618_CPSF3L	chr1_1903617_C_T_b38	582523	0.24789916	53	59	8.191596111419319e-5	-0.007079397	0.0017249841	0.049142697862067035	1.3085410050711053
SE_1_-_1324581_1321093_1320996_1315618_CPSF3L	chr1_1906439_C_T_b38	585345	0.24789916	53	59	8.191596111419319e-5	-0.007079397	0.0017249841	0.049142697862067035	1.3085410050711053
SE_1_-_1324581_1321093_1320996_1315618_CPSF3L	chr1_1907077_C_A_b38	585983	0.24789916	53	59	8.191596111419319e-5	-0.007079397	0.0017249841	0.049142697862067035	1.3085410050711053
SE_1_-_1324581_1321093_1320996_1315618_CPSF3L	chr1_1907199_A_G_b38	586105	0.24789916	53	59	8.191596111419319e-5	-0.007079397	0.0017249841	0.049142697862067035	1.3085410050711053
SE_1_-_1324581_1321093_1320996_1315618_CPSF3L	chr1_1912983_T_C_b38	591889	0.2584746	53	61	3.076881080227397e-5	-0.006936415	0.0015898122	0.02297155453589621	1.6388096141424802
SE_1_-_1324581_1321093_1320996_1315618_CPSF3L	chr1_1915022_C_T_b38	593928	0.26050422	56	62	1.7280601734938353e-5	-0.007710351	0.0017090973	0.014434264856030724	1.8406053300443888
SE_1_-_1324581_1321093_1320996_1315618_CPSF3L	chr1_1918697_C_T_b38	597603	0.26050422	56	62	1.7280601734938353e-5	-0.007710351	0.0017090973	0.014434264856030724	1.8406053300443888
SE_1_-_1324581_1321093_1320996_1315618_CPSF3L	chr1_1924659_C_T_b38	603565	0.25210086	54	60	4.473705270541323e-5	-0.007505176	0.0017596412	0.030740177817811	1.5122936246348833
SE_1_-_1324581_1321093_1320996_1315618_CPSF3L	chr1_1927692_C_T_b38	606598	0.24789916	54	59	2.1550519021294668e-5	-0.007918634	0.0017774964	0.017227271039032807	1.7637835134141682
SE_1_-_1324581_1321093_1320996_1315618_CPSF3L	chr1_1928119_T_C_b38	607025	0.24152543	52	57	9.295050096603743e-6	-0.008315055	0.0017814229	0.008602766119672462	2.0653618839476415
SE_1_-_1324581_1321093_1320996_1315618_CPSF3L	chr1_1929306_C_T_b38	608212	0.2394958	52	57	4.142489875671098e-5	-0.0076665906	0.0017890038	0.02895349043135868	1.5382990732594055
SE_1_-_1324581_1321093_1320996_1315618_CPSF3L	chr1_1929713_G_A_b38	608619	0.24789916	54	59	2.1550519021294668e-5	-0.007918634	0.0017774964	0.017227271039032807	1.7637835134141682
SE_1_-_1324581_1321093_1320996_1315618_CPSF3L	chr1_1934896_C_T_b38	613802	0.23504274	52	55	3.303751715243415e-5	-0.008269202	0.0019033541	0.024303053302669603	1.6143391605909978
ALE_1_-_1324581_1321093_1315618_CPSF3L	chr1_683557_T_C_b38	-637537	0.052631583	1	2	1.3339613602717844e-6	-0.016476274	0.0032060686	0.0016565488216680909	2.7807957601028184
ALE_1_-_1324581_1321093_1315618_CPSF3L	chr1_1912983_T_C_b38	591889	0.2584746	53	61	3.2478708966659566e-5	-0.0035279575	8.1121456e-4	0.023990093584019212	1.6199680578702742
ALE_1_-_1324581_1321093_1315618_CPSF3L	chr1_1915022_C_T_b38	593928	0.26050422	56	62	1.8041653013851206e-5	-0.0039242944	8.719919e-4	0.01494447275420846	1.8255194024030255
ALE_1_-_1324581_1321093_1315618_CPSF3L	chr1_1918697_C_T_b38	597603	0.26050422	56	62	1.8041653013851206e-5	-0.0039242944	8.719919e-4	0.01494447275420846	1.8255194024030255
ALE_1_-_1324581_1321093_1315618_CPSF3L	chr1_1924659_C_T_b38	603565	0.25210086	54	60	4.644479031778486e-5	-0.0038201176	8.977308e-4	0.031650916444536124	1.4996137105741818
ALE_1_-_1324581_1321093_1315618_CPSF3L	chr1_1927692_C_T_b38	606598	0.24789916	54	59	2.23584705409284e-5	-0.004031331	9.068358e-4	0.017731141647866985	1.7512633007551588
ALE_1_-_1324581_1321093_1315618_CPSF3L	chr1_1928119_T_C_b38	607025	0.24152543	52	57	9.724276915926272e-6	-0.0042322306	9.0891146e-4	0.008935420739697825	2.0488849931720967
ALE_1_-_1324581_1321093_1315618_CPSF3L	chr1_1929306_C_T_b38	608212	0.2394958	52	57	4.257532722740211e-5	-0.0039043948	9.126253e-4	0.029582861788408965	1.5289598155048947
ALE_1_-_1324581_1321093_1315618_CPSF3L	chr1_1929713_G_A_b38	608619	0.24789916	54	59	2.23584705409284e-5	-0.004031331	9.068358e-4	0.017731141647866985	1.7512633007551588
ALE_1_-_1324581_1321093_1315618_CPSF3L	chr1_1934896_C_T_b38	613802	0.23504274	52	55	3.398974453693859e-5	-0.004211226	9.7096834e-4	0.024823381192186782	1.605139063566668
A3SS_1_-_1353848_1353332_1353629_MXRA8	chr1_1671724_C_T_b38	318391	0.26050422	57	62	6.280428946403539e-5	-0.022482606	0.0053846925	0.04006291623001465	1.397257441050754
ALE_1_-_1353848_1353629_1353332_MXRA8	chr1_1671724_C_T_b38	318094	0.26050422	57	62	6.28040200980475e-5	0.022482615	0.0053846934	0.04006291623001465	1.397257441050754
AFE_1_-_1358456_1361242_1356704_MXRA8	chr1_601436_C_T_b38	-757021	0.13025211	30	31	6.918246119254631e-5	0.012551723	0.0030249266	0.04316051956375317	1.3649133359466605
AFE_1_-_1358456_1361242_1356704_MXRA8	chr1_623863_A_G_b38	-734594	0.11764706	27	28	1.4735301180100406e-5	0.0139556825	0.0030659596	0.012657502880723986	1.8976519650999293
AFE_1_-_1358456_1361242_1356704_MXRA8	chr1_632834_C_T_b38	-725623	0.13445379	31	32	1.601424370853306e-5	0.013513746	0.0029827	0.013575942376152023	1.8672300140737272
AFE_1_-_1358456_1361242_1356704_MXRA8	chr1_1248115_T_C_b38	-110342	0.067226894	15	16	3.4311406055977034e-5	0.016702428	0.0038532044	0.02502317696578649	1.6016575527113395
AFE_1_-_1358456_1361242_1356704_MXRA8	chr1_1248116_G_A_b38	-110341	0.067226894	15	16	3.4311406055977034e-5	0.016702428	0.0038532044	0.02502317696578649	1.6016575527113395
AFE_1_-_1358456_1361242_1356704_MXRA8	chr1_1252261_C_T_b38	-106196	0.075630255	17	18	8.33159483448633e-5	0.015923211	0.0038842165	0.04982021346318303	1.3025944159869094
AFE_1_-_1358456_1361242_1356704_MXRA8	chr1_1252613_C_G_b38	-105844	0.075630255	17	18	8.33159483448633e-5	0.015923211	0.0038842165	0.04982021346318303	1.3025944159869094
AFE_1_-_1358456_1361242_1356704_MXRA8	chr1_1252845_G_T_b38	-105612	0.067226894	15	16	3.9826116957218366e-5	0.017497372	0.004073209	0.02810810248642413	1.5511684716280831
SE_1_-_1390230_1388743_1388626_1388065_CCNL2	chr1_1232416_C_T_b38	-156328	0.09615383	13	15	6.901298342289247e-6	0.016212255	0.0034191282	0.006714239580055015	2.173003166150339
MXE_1_-_1390230_1389047_1388950_1388743_1388626_1388065_CCNL2	chr1_414228_A_G_b38	-974820	0.099999994	2	3	6.890369628453024e-6	0.12927297	0.027261127	0.0067047625729636726	2.1736165966457035
A3SS_1_-_1392679_1391553_1391575_CCNL2	chr1_820929_T_C_b38	-570625	0.059829064	14	14	7.442109136645235e-5	0.019895017	0.0048173633	0.04566882829145166	1.3403801307859222
A3SS_1_-_1392679_1391553_1391575_CCNL2	chr1_820932_T_G_b38	-570622	0.059322033	14	14	5.916810675898463e-5	0.02013361	0.0048038145	0.038188728104792145	1.418064805786641
A3SS_1_-_1392679_1391553_1391575_CCNL2	chr1_820933_C_G_b38	-570621	0.059322033	14	14	5.916810675898463e-5	0.02013361	0.0048038145	0.038188728104792145	1.418064805786641
A3SS_1_-_1392679_1391553_1391575_CCNL2	chr1_820937_C_T_b38	-570617	0.05882353	14	14	4.954508589435247e-5	0.020303283	0.004790492	0.0332918605170481	1.477661933599441
A3SS_1_-_1392679_1391553_1391575_CCNL2	chr1_820940_G_T_b38	-570614	0.05882353	14	14	4.9545013930042864e-5	0.020303283	0.0047904914	0.0332918605170481	1.477661933599441
A3SS_1_-_1392679_1391553_1391575_CCNL2	chr1_820946_C_G_b38	-570608	0.05882353	14	14	4.954508589435247e-5	0.020303283	0.004790492	0.0332918605170481	1.477661933599441
A3SS_1_-_1392679_1391553_1391575_CCNL2	chr1_820948_T_A_b38	-570606	0.05882353	14	14	4.9545013930042864e-5	0.020303283	0.0047904914	0.0332918605170481	1.477661933599441
A3SS_1_-_1392679_1391553_1391575_CCNL2	chr1_820949_G_A_b38	-570605	0.05882353	14	14	4.954508589435247e-5	0.020303283	0.004790492	0.0332918605170481	1.477661933599441
A3SS_1_-_1392679_1391553_1391575_CCNL2	chr1_820953_A_C_b38	-570601	0.05462185	13	13	2.3348770278572033e-5	0.022021586	0.004966132	0.01838378456958122	1.7355650779067855
A3SS_1_-_1392679_1391553_1391575_CCNL2	chr1_820955_A_C_b38	-570599	0.05462185	13	13	2.3348770278572033e-5	0.022021586	0.004966132	0.01838378456958122	1.7355650779067855
A3SS_1_-_1398233_1395514_1395537_CCNL2	chr1_2337131_A_G_b38	941616	0.38655463	74	92	1.4009963291818207e-5	-0.003601671	7.8904623e-4	0.012137372552491301	1.9158753173344316
A5SS_1_-_1399019_1398988_1398671_CCNL2	chr1_861798_A_T_b38	-537222	0.19327731	46	46	5.8074151944631126e-5	-0.010657459	0.0025398268	0.03763568089425823	1.4244002224238055
SE_1_-_1406909_1406346_1406226_1405886_MRPL20	chr1_2293437_A_C_b38	887090	0.8067227	44	46	6.692794056830787e-5	-0.0046209134	0.0011112517	0.042049693990671086	1.3762371603570684
AFE_1_+_1435821_1435146_1436927_Hypothetical	chr1_876405_T_C_b38	-559417	0.07303371	12	13	5.135067979623965e-5	0.009404658	0.0022239655	0.03426726573716553	1.4651205475291496
A3SS_1_+_1435821_1437322_1436927_VWA1	chr1_1139874_G_A_b38	-297449	0.055555556	3	4	7.295972716701184e-5	0.07830189	0.018935544	0.04498002255437955	1.3469803311315978
SE_1_+_1489274_1489692_1489811_1490257_ATAD3B	chr1_736073_C_T_b38	-753620	0.052173913	12	12	6.955388906216919e-6	0.15287238	0.032253582	0.006759165807972716	2.1701068998201003
SE_1_+_1526531_1527161_1527238_1527695_ATAD3A	chr1_873251_G_A_b38	-653911	0.79831934	46	48	6.680343080958046e-5	0.018912526	0.0045475983	0.04198427690817101	1.3769133222327241
SE_1_+_1526531_1527161_1527238_1527695_ATAD3A	chr1_873548_C_T_b38	-653614	0.79831934	46	48	6.680343080958046e-5	0.018912526	0.0045475983	0.04198427690817101	1.3769133222327241
SE_1_+_1624901_1624965_1625185_1625286_MIB2	chr1_1605951_T_C_b38	-19015	0.06306307	9	14	7.517940432756951e-6	-0.055408917	0.01173809	0.007205398546985112	2.1423419923698512
SE_1_+_1624901_1624965_1625185_1625286_MIB2	chr1_2142114_A_G_b38	517148	0.33333337	63	79	5.930941855822515e-5	-0.029493252	0.0070380606	0.03826708315699491	1.4171746398685006
SE_1_+_1624901_1624991_1625185_1625286_MIB2	chr1_1605951_T_C_b38	-19041	0.06306307	9	14	2.5792135315378365e-5	-0.030564414	0.006932728	0.01988866031899502	1.701394469548406
SE_1_+_1624901_1624991_1625185_1625286_MIB2	chr1_2142114_A_G_b38	517122	0.33333337	63	79	4.626112206977529e-5	-0.017448561	0.0040994203	0.03154146653133964	1.501118117866294
SE_1_+_1625428_1625546_1625653_1626650_MIB2	chr1_976810_G_A_b38	-648737	0.11111112	1	2	2.993545077987748e-6	-0.04268429	0.008630413	0.003294490938003102	2.4822116827076304
SE_1_+_1625428_1625546_1625653_1626650_MIB2	chr1_2051689_A_T_b38	426142	0.6554622	71	82	7.076468197783254e-5	-0.010300021	0.0024859025	0.04392435508758559	1.357294606246077
A3SS_1_+_1625428_1626650_1625546_MIB2	chr1_976810_G_A_b38	-649841	0.11111112	1	2	4.866447373249173e-6	0.035831176	0.007422135	0.005017410347763442	2.2995203788443592
A3SS_1_+_1625428_1626650_1625546_MIB2	chr1_2051689_A_T_b38	425038	0.6554622	71	82	6.0141497853836104e-5	0.008896421	0.0021248595	0.03872542349263778	1.4120038241947073
A3SS_1_+_1628722_1629133_1629034_MIB2	chr1_1499907_C_T_b38	-129227	0.06837607	16	16	1.217256679151191e-5	-0.02380048	0.0051739593	0.010760942932957858	1.9681496717330038
ALE_1_-_1704223_1704146_1703995_CDK11A	chr1_1288706_A_T_b38	-415441	0.051020406	3	5	5.030487492441313e-5	0.10160725	0.023996672	0.03368728779866288	1.4725339531474058
A5SS_1_-_1719358_1719328_1716478_CDK11B/CDK11A	chr1_1638449_A_G_b38	-80910	0.05462185	13	13	1.5320463051633494e-5	-0.08400512	0.018495398	0.013092970677263286	1.8829618047578525
A5SS_1_-_1719358_1719328_1716478_CDK11B/CDK11A	chr1_1638701_T_C_b38	-80658	0.05042017	12	12	4.162467643667353e-5	-0.08372356	0.019542707	0.029059880127300715	1.5367061815094083
A5SS_1_-_1719358_1719328_1716478_CDK11B/CDK11A	chr1_1642308_C_T_b38	-77051	0.051724136	12	12	4.125942581670781e-5	-0.083618455	0.019507637	0.02886051894874627	1.5396958640065368
A5SS_1_-_1719358_1719328_1716478_CDK11B/CDK11A	chr1_1645377_T_A_b38	-73982	0.48319328	115	115	3.609796267877191e-5	0.13992625	0.032379545	0.026014244743989074	1.5847887781969006
A5SS_1_-_1719358_1719328_1716478_CDK11B/CDK11A	chr1_1647480_A_G_b38	-71879	0.48319328	115	115	4.653806217257932e-6	0.15746604	0.032544095	0.004829818378234285	2.3160692002658143
A5SS_1_-_1719358_1719328_1716478_CDK11B/CDK11A	chr1_1647483_G_T_b38	-71876	0.48319328	115	115	4.653806217257932e-6	0.15746604	0.032544095	0.004829818378234285	2.3160692002658143
A5SS_1_-_1719358_1719328_1716478_CDK11B/CDK11A	chr1_1703572_A_G_b38	-15787	0.063025214	13	15	4.421335155876698e-6	-0.0749565	0.015451547	0.004619353797317512	2.335418773770247
A5SS_1_-_1719358_1719328_1716478_CDK11B/CDK11A	chr1_1703583_A_G_b38	-15776	0.063025214	13	15	5.300238531436726e-6	-0.074099086	0.015415871	0.005392184900168524	2.268235224086591
A5SS_1_-_1719358_1719328_1716478_CDK11B/CDK11A	chr1_1703669_G_A_b38	-15690	0.05882353	12	14	2.926535650877604e-6	-0.07725147	0.015602361	0.0032329637185984686	2.4903991691592124
A5SS_1_-_1719358_1719328_1716478_CDK11B/CDK11A	chr1_1703754_T_C_b38	-15605	0.05882353	12	14	2.926525573368575e-6	-0.07725148	0.01560236	0.0032329637185984686	2.4903991691592124
A5SS_1_-_1719358_1719328_1716478_CDK11B/CDK11A	chr1_1704126_C_T_b38	-15233	0.05882353	12	14	2.926535650877604e-6	-0.07725147	0.015602361	0.0032329637185984686	2.4903991691592124
A5SS_1_-_1719358_1719328_1716478_CDK11B/CDK11A	chr1_1704489_G_A_b38	-14870	0.05882353	12	14	2.926525573368575e-6	-0.07725148	0.01560236	0.0032329637185984686	2.4903991691592124
A5SS_1_-_1719358_1719328_1716478_CDK11B/CDK11A	chr1_1704504_A_C_b38	-14855	0.05882353	12	14	2.926535650877604e-6	-0.07725147	0.015602361	0.0032329637185984686	2.4903991691592124
A5SS_1_-_1719358_1719328_1716478_CDK11B/CDK11A	chr1_1704540_G_C_b38	-14819	0.05882353	12	14	2.926535650877604e-6	-0.07725147	0.015602361	0.0032329637185984686	2.4903991691592124
A5SS_1_-_1719358_1719328_1716478_CDK11B/CDK11A	chr1_1704673_G_A_b38	-14686	0.05882353	12	14	2.926525573368575e-6	-0.07725148	0.01560236	0.0032329637185984686	2.4903991691592124
A5SS_1_-_1719358_1719328_1716478_CDK11B/CDK11A	chr1_1704961_G_A_b38	-14398	0.05462185	11	13	7.349741133554204e-6	-0.076027274	0.016086865	0.0070803015805948905	2.1499482434403467
A5SS_1_-_1719358_1719328_1716478_CDK11B/CDK11A	chr1_1705843_T_C_b38	-13516	0.05462185	11	13	6.082113041330576e-7	-0.083886266	0.015758304	8.372124385622856e-4	3.077164327921939
A5SS_1_-_1719358_1719328_1716478_CDK11B/CDK11A	chr1_1706027_G_A_b38	-13332	0.05042017	11	12	7.319716926014609e-6	-0.082721174	0.017499493	0.007053263649378549	2.1516098820237923
A5SS_1_-_1719358_1719328_1716478_CDK11B/CDK11A	chr1_1706141_C_T_b38	-13218	0.05882353	12	14	2.926535650877604e-6	-0.07725147	0.015602361	0.0032329637185984686	2.4903991691592124
A5SS_1_-_1719358_1719328_1716478_CDK11B/CDK11A	chr1_1706210_G_A_b38	-13149	0.05882353	12	14	2.926525573368575e-6	-0.07725148	0.01560236	0.0032329637185984686	2.4903991691592124
A5SS_1_-_1719358_1719328_1716478_CDK11B/CDK11A	chr1_1706488_C_G_b38	-12871	0.05882353	12	14	2.926535650877604e-6	-0.07725147	0.015602361	0.0032329637185984686	2.4903991691592124
A5SS_1_-_1719358_1719328_1716478_CDK11B/CDK11A	chr1_1706748_C_T_b38	-12611	0.05882353	12	14	2.926535650877604e-6	-0.07725147	0.015602361	0.0032329637185984686	2.4903991691592124
A5SS_1_-_1719358_1719328_1716478_CDK11B/CDK11A	chr1_1706898_T_C_b38	-12461	0.05882353	12	14	2.926525573368575e-6	-0.07725148	0.01560236	0.0032329637185984686	2.4903991691592124
A5SS_1_-_1719358_1719328_1716478_CDK11B/CDK11A	chr1_1706927_A_G_b38	-12432	0.05882353	12	14	2.926535650877604e-6	-0.07725147	0.015602361	0.0032329637185984686	2.4903991691592124
A5SS_1_-_1719358_1719328_1716478_CDK11B/CDK11A	chr1_1706963_G_A_b38	-12396	0.05462185	11	13	1.131599274119186e-5	-0.075122505	0.01626593	0.010147028107474811	1.9936611366192103
A5SS_1_-_1719358_1719328_1716478_CDK11B/CDK11A	chr1_1707090_A_G_b38	-12269	0.05882353	12	14	2.926535650877604e-6	-0.07725147	0.015602361	0.0032329637185984686	2.4903991691592124
A5SS_1_-_1719358_1719328_1716478_CDK11B/CDK11A	chr1_1707341_C_T_b38	-12018	0.05882353	12	14	2.926535650877604e-6	-0.07725147	0.015602361	0.0032329637185984686	2.4903991691592124
A5SS_1_-_1719358_1719328_1716478_CDK11B/CDK11A	chr1_1707486_C_T_b38	-11873	0.05882353	12	14	2.926535650877604e-6	-0.07725147	0.015602361	0.0032329637185984686	2.4903991691592124
A5SS_1_-_1719358_1719328_1716478_CDK11B/CDK11A	chr1_1707555_C_T_b38	-11804	0.05882353	12	14	2.926535650877604e-6	-0.07725147	0.015602361	0.0032329637185984686	2.4903991691592124
A5SS_1_-_1719358_1719328_1716478_CDK11B/CDK11A	chr1_1707714_C_G_b38	-11645	0.05084746	11	12	4.098602285808387e-6	-0.08465609	0.017384756	0.004337246810173652	2.3627858637062826
A5SS_1_-_1719358_1719328_1716478_CDK11B/CDK11A	chr1_1707716_T_C_b38	-11643	0.05084746	11	12	4.098595359638862e-6	-0.0846561	0.017384756	0.004337246810173652	2.3627858637062826
A5SS_1_-_1719358_1719328_1716478_CDK11B/CDK11A	chr1_1707744_A_G_b38	-11615	0.05882353	12	14	2.926525573368575e-6	-0.07725148	0.01560236	0.0032329637185984686	2.4903991691592124
A5SS_1_-_1719358_1719328_1716478_CDK11B/CDK11A	chr1_1708051_G_C_b38	-11308	0.05042017	11	12	4.0795349639708314e-6	-0.08518182	0.017488636	0.004319701540302207	2.3645462587123087
A5SS_1_-_1719358_1719328_1716478_CDK11B/CDK11A	chr1_1708131_C_T_b38	-11228	0.05462185	12	13	1.6259888558145286e-6	-0.08585771	0.01686092	0.0019584370608937145	2.7080903809942236
A5SS_1_-_1719358_1719328_1716478_CDK11B/CDK11A	chr1_1708248_G_A_b38	-11111	0.05042017	12	12	4.162467643667353e-5	-0.08372356	0.019542707	0.029059880127300715	1.5367061815094083
A5SS_1_-_1719358_1719328_1716478_CDK11B/CDK11A	chr1_1708393_T_C_b38	-10966	0.05042017	12	12	4.162467643667353e-5	-0.08372356	0.019542707	0.029059880127300715	1.5367061815094083
A5SS_1_-_1719358_1719328_1716478_CDK11B/CDK11A	chr1_1708728_C_T_b38	-10631	0.05042017	12	12	4.162467643667353e-5	-0.08372356	0.019542707	0.029059880127300715	1.5367061815094083
A5SS_1_-_1719358_1719328_1716478_CDK11B/CDK11A	chr1_1708737_G_C_b38	-10622	0.05042017	12	12	4.162467643667353e-5	-0.08372356	0.019542707	0.029059880127300715	1.5367061815094083
A5SS_1_-_1719358_1719328_1716478_CDK11B/CDK11A	chr1_1708738_G_A_b38	-10621	0.05042017	12	12	4.162467643667353e-5	-0.08372356	0.019542707	0.029059880127300715	1.5367061815094083
A5SS_1_-_1719358_1719328_1716478_CDK11B/CDK11A	chr1_1708770_C_T_b38	-10589	0.05042017	12	12	4.162467643667353e-5	-0.08372356	0.019542707	0.029059880127300715	1.5367061815094083
A5SS_1_-_1719358_1719328_1716478_CDK11B/CDK11A	chr1_1709023_G_A_b38	-10336	0.05042017	12	12	4.162467643667353e-5	-0.08372356	0.019542707	0.029059880127300715	1.5367061815094083
A5SS_1_-_1719358_1719328_1716478_CDK11B/CDK11A	chr1_1710588_C_T_b38	-8771	0.9327731	14	16	8.287317969373649e-8	0.0839618	0.014532994	1.435570991382646e-4	3.8429753260491144
A5SS_1_-_1719358_1719328_1716478_CDK11B/CDK11A	chr1_1713469_C_T_b38	-5890	0.9237288	14	19	2.57251875386601e-7	0.070523016	0.012772421	3.9100295034449206e-4	3.407819965587513
A5SS_1_-_1719358_1719328_1716478_CDK11B/CDK11A	chr1_1713611_C_T_b38	-5748	0.9136363	14	21	2.1104671363919477e-7	0.06715527	0.012063931	3.273716139667495e-4	3.4849589804893113
A5SS_1_-_1719358_1719328_1716478_CDK11B/CDK11A	chr1_1714523_A_G_b38	-4836	0.75	14	60	2.461265761583648e-7	0.055767234	0.010081582	3.759245649917095e-4	3.424899294153779
A5SS_1_-_1719358_1719328_1716478_CDK11B/CDK11A	chr1_1714561_T_C_b38	-4798	0.74561405	77	61	3.04678390751558e-5	0.043224264	0.009901122	0.02278000909890501	1.6424461067888128
A5SS_1_-_1719358_1719328_1716478_CDK11B/CDK11A	chr1_1714567_A_G_b38	-4792	0.77777773	14	53	1.549892905273573e-5	0.043897353	0.009671129	0.013216964395330644	1.8788682799291283
A5SS_1_-_1719358_1719328_1716478_CDK11B/CDK11A	chr1_1714792_T_C_b38	-4567	0.92796606	15	18	8.386421447891519e-7	0.075893015	0.014460344	0.001107424236239715	2.955685976083259
A5SS_1_-_1719358_1719328_1716478_CDK11B/CDK11A	chr1_1714797_C_T_b38	-4562	0.91101694	19	22	5.688075878298485e-6	0.06682046	0.013951964	0.005729768452866802	2.2418629280629925
A5SS_1_-_1719358_1719328_1716478_CDK11B/CDK11A	chr1_1714988_T_G_b38	-4371	0.9285714	15	17	4.387762196956424e-8	0.083219945	0.014060581	8.260584664206204e-5	4.082989213278587
A5SS_1_-_1719358_1719328_1716478_CDK11B/CDK11A	chr1_1715011_G_A_b38	-4348	0.9285714	15	17	4.387762196956424e-8	0.083219945	0.014060581	8.260584664206204e-5	4.082989213278587
A5SS_1_-_1719358_1719328_1716478_CDK11B/CDK11A	chr1_1715135_T_C_b38	-4224	0.9322034	14	17	6.746072274990841e-8	0.084439196	0.01450041	1.2027892635555143e-4	3.919810457192243
A5SS_1_-_1719358_1719328_1716478_CDK11B/CDK11A	chr1_1715218_T_C_b38	-4141	0.9285714	14	17	7.719347388012609e-8	0.078553244	0.013559606	1.3502057021344823e-4	3.8696000622483155
A5SS_1_-_1719358_1719328_1716478_CDK11B/CDK11A	chr1_1715350_T_C_b38	-4009	0.9285714	15	17	4.346768220429033e-7	0.07825535	0.014488752	6.226712709009189e-4	3.2057411714988167
A5SS_1_-_1719358_1719328_1716478_CDK11B/CDK11A	chr1_1715541_A_C_b38	-3818	0.9453781	11	13	1.8706566519276757e-6	0.08001123	0.015816523	0.002210008113671725	2.655606131873084
A5SS_1_-_1719358_1719328_1716478_CDK11B/CDK11A	chr1_1715546_C_T_b38	-3813	0.9117647	19	21	1.0172389786675106e-6	0.072226666	0.013881606	0.0013120330560440977	2.882055222981169
A5SS_1_-_1719358_1719328_1716478_CDK11B/CDK11A	chr1_1715553_G_A_b38	-3806	0.90756303	20	22	1.8264749949173312e-5	0.06249866	0.013897098	0.015087220213230682	1.8213907706461565
A5SS_1_-_1719358_1719328_1716478_CDK11B/CDK11A	chr1_1715860_C_T_b38	-3499	0.9327731	14	16	8.287317969373649e-8	0.0839618	0.014532994	1.435570991382646e-4	3.8429753260491144
A5SS_1_-_1719358_1719328_1716478_CDK11B/CDK11A	chr1_1715862_G_A_b38	-3497	0.9327731	14	16	8.287317969373649e-8	0.0839618	0.014532994	1.435570991382646e-4	3.8429753260491144
A5SS_1_-_1719358_1719328_1716478_CDK11B/CDK11A	chr1_1716085_C_T_b38	-3274	0.9327731	14	16	8.287317969373649e-8	0.0839618	0.014532994	1.435570991382646e-4	3.8429753260491144
A5SS_1_-_1719358_1719328_1716478_CDK11B/CDK11A	chr1_1716089_G_C_b38	-3270	0.9327731	14	16	8.287317969373649e-8	0.0839618	0.014532994	1.435570991382646e-4	3.8429753260491144
A5SS_1_-_1719358_1719328_1716478_CDK11B/CDK11A	chr1_1716247_A_C_b38	-3112	0.9327731	14	16	8.287317969373649e-8	0.0839618	0.014532994	1.435570991382646e-4	3.8429753260491144
A5SS_1_-_1719358_1719328_1716478_CDK11B/CDK11A	chr1_1716588_T_C_b38	-2771	0.92436975	16	18	3.787914615943176e-7	0.077034876	0.014179529	5.502610867988884e-4	3.25943119841192
A5SS_1_-_1719358_1719328_1716478_CDK11B/CDK11A	chr1_1716769_C_T_b38	-2590	0.92592597	14	18	9.192552153673755e-8	0.08423699	0.014639389	1.569562643243211e-4	3.804221346372386
A5SS_1_-_1719358_1719328_1716478_CDK11B/CDK11A	chr1_1716796_A_C_b38	-2563	0.92592597	14	18	9.192589831310725e-8	0.08423698	0.01463939	1.569562643243211e-4	3.804221346372386
A5SS_1_-_1719358_1719328_1716478_CDK11B/CDK11A	chr1_1716966_A_G_b38	-2393	0.9217391	14	19	1.4130995418054413e-6	0.067392506	0.013148637	0.0017405488382592604	2.7593137862901034
A5SS_1_-_1719358_1719328_1716478_CDK11B/CDK11A	chr1_1717185_C_A_b38	-2174	0.9327731	14	16	8.287317969373649e-8	0.0839618	0.014532994	1.435570991382646e-4	3.8429753260491144
A5SS_1_-_1719358_1719328_1716478_CDK11B/CDK11A	chr1_1717507_T_C_b38	-1852	0.9117647	19	21	1.860607564336226e-6	0.070223615	0.013878192	0.002202957033070158	2.6569939733360735
A5SS_1_-_1719358_1719328_1716478_CDK11B/CDK11A	chr1_1718200_G_A_b38	-1159	0.92796606	15	18	4.874034332638691e-7	0.07885222	0.01467112	6.874010066751783e-4	3.1627898361889666
A5SS_1_-_1719358_1719328_1716478_CDK11B/CDK11A	chr1_1718593_A_C_b38	-766	0.93644065	13	16	1.475085214682728e-7	0.084745	0.015004981	2.381468126308235e-4	3.6231552267331533
A5SS_1_-_1719358_1719328_1716478_CDK11B/CDK11A	chr1_1718594_T_C_b38	-765	0.93644065	13	16	1.4750881713645674e-7	0.084745	0.015004982	2.381468126308235e-4	3.6231552267331533
A5SS_1_-_1719358_1719328_1716478_CDK11B/CDK11A	chr1_1718663_C_T_b38	-696	0.92727274	13	18	6.008732654162257e-8	0.07975332	0.013635426	1.087931839994657e-4	3.96339831276419
A5SS_1_-_1719358_1719328_1716478_CDK11B/CDK11A	chr1_1718761_A_C_b38	-598	0.9327731	14	16	8.287317969373649e-8	0.0839618	0.014532994	1.435570991382646e-4	3.8429753260491144
A5SS_1_-_1719358_1719328_1716478_CDK11B/CDK11A	chr1_1718824_G_T_b38	-535	0.9285714	15	17	1.349873744279491e-7	0.08102854	0.014296275	2.1994168706922877e-4	3.657692448000318
A5SS_1_-_1719358_1719328_1716478_CDK11B/CDK11A	chr1_1718971_T_C_b38	-388	0.9327731	14	16	8.287317969373649e-8	0.0839618	0.014532994	1.435570991382646e-4	3.8429753260491144
A5SS_1_-_1719358_1719328_1716478_CDK11B/CDK11A	chr1_1719368_T_C_b38	9	0.9327731	14	16	8.287317969373649e-8	0.0839618	0.014532994	1.435570991382646e-4	3.8429753260491144
A5SS_1_-_1719358_1719328_1716478_CDK11B/CDK11A	chr1_1719406_G_A_b38	47	0.9327731	14	16	8.287317969373649e-8	0.0839618	0.014532994	1.435570991382646e-4	3.8429753260491144
A5SS_1_-_1719358_1719328_1716478_CDK11B/CDK11A	chr1_1719827_A_G_b38	468	0.9327731	14	16	8.287317969373649e-8	0.0839618	0.014532994	1.435570991382646e-4	3.8429753260491144
A5SS_1_-_1719358_1719328_1716478_CDK11B/CDK11A	chr1_1720183_C_T_b38	824	0.9327731	14	16	8.287317969373649e-8	0.0839618	0.014532994	1.435570991382646e-4	3.8429753260491144
A5SS_1_-_1719358_1719328_1716478_CDK11B/CDK11A	chr1_1720288_G_A_b38	929	0.9327731	14	16	8.287317969373649e-8	0.0839618	0.014532994	1.435570991382646e-4	3.8429753260491144
A5SS_1_-_1719358_1719328_1716478_CDK11B/CDK11A	chr1_1720309_G_C_b38	950	0.9327731	14	16	8.287317969373649e-8	0.0839618	0.014532994	1.435570991382646e-4	3.8429753260491144
A5SS_1_-_1719358_1719328_1716478_CDK11B/CDK11A	chr1_1720376_T_C_b38	1017	0.9327731	14	16	8.287317969373649e-8	0.0839618	0.014532994	1.435570991382646e-4	3.8429753260491144
A5SS_1_-_1719358_1719328_1716478_CDK11B/CDK11A	chr1_1720462_T_C_b38	1103	0.9327731	14	16	8.287317969373649e-8	0.0839618	0.014532994	1.435570991382646e-4	3.8429753260491144
A5SS_1_-_1719358_1719328_1716478_CDK11B/CDK11A	chr1_1720472_C_A_b38	1113	0.9327731	14	16	8.287317969373649e-8	0.0839618	0.014532994	1.435570991382646e-4	3.8429753260491144
A5SS_1_-_1719358_1719328_1716478_CDK11B/CDK11A	chr1_1720498_G_A_b38	1139	0.9327731	14	16	8.287317969373649e-8	0.0839618	0.014532994	1.435570991382646e-4	3.8429753260491144
A5SS_1_-_1719358_1719328_1716478_CDK11B/CDK11A	chr1_1720523_G_A_b38	1164	0.9327731	14	16	8.287317969373649e-8	0.0839618	0.014532994	1.435570991382646e-4	3.8429753260491144
A5SS_1_-_1719358_1719328_1716478_CDK11B/CDK11A	chr1_1720787_A_G_b38	1428	0.9327731	14	16	8.287317969373649e-8	0.0839618	0.014532994	1.435570991382646e-4	3.8429753260491144
A5SS_1_-_1719358_1719328_1716478_CDK11B/CDK11A	chr1_1721565_T_C_b38	2206	0.9327731	14	16	8.287317969373649e-8	0.0839618	0.014532994	1.435570991382646e-4	3.8429753260491144
A5SS_1_-_1719358_1719328_1716478_CDK11B/CDK11A	chr1_1721589_C_T_b38	2230	0.9327731	14	16	8.287317969373649e-8	0.0839618	0.014532994	1.435570991382646e-4	3.8429753260491144
A5SS_1_-_1719358_1719328_1716478_CDK11B/CDK11A	chr1_1721864_T_C_b38	2505	0.9327731	14	16	8.287317969373649e-8	0.0839618	0.014532994	1.435570991382646e-4	3.8429753260491144
A5SS_1_-_1719358_1719328_1716478_CDK11B/CDK11A	chr1_1721922_C_T_b38	2563	0.9327731	14	16	8.287317969373649e-8	0.0839618	0.014532994	1.435570991382646e-4	3.8429753260491144
A5SS_1_-_1719358_1719328_1716478_CDK11B/CDK11A	chr1_1721975_C_T_b38	2616	0.9327731	14	16	8.287317969373649e-8	0.0839618	0.014532994	1.435570991382646e-4	3.8429753260491144
A5SS_1_-_1719358_1719328_1716478_CDK11B/CDK11A	chr1_1722360_C_T_b38	3001	0.93697476	14	15	2.630729806545449e-6	0.08150954	0.016377361	0.0029521838355797744	2.529856602034633
A5SS_1_-_1719358_1719328_1716478_CDK11B/CDK11A	chr1_1722446_C_A_b38	3087	0.93697476	14	15	2.630729806545449e-6	0.08150954	0.016377361	0.0029521838355797744	2.529856602034633
A5SS_1_-_1719358_1719328_1716478_CDK11B/CDK11A	chr1_1723292_G_A_b38	3933	0.87356323	15	31	1.3754791277525242e-5	0.053640317	0.011739455	0.011942650678320257	1.922899270593052
SE_1_-_1722708_1722634_1722588_1721711_CDK11B	chr1_1638449_A_G_b38	-84186	0.05462185	13	13	7.497533446679436e-7	0.07777191	0.0147447325	0.0010045507523820081	2.9980281167329093
SE_1_-_1722708_1722634_1722588_1721711_CDK11B	chr1_1638701_T_C_b38	-83934	0.05042017	12	12	1.629322496461883e-7	0.08557258	0.0152120665	2.5958259526924287e-4	3.585724429868298
SE_1_-_1722708_1722634_1722588_1721711_CDK11B	chr1_1642308_C_T_b38	-80327	0.051724136	12	12	1.9519685824715636e-7	0.08495017	0.015212169	3.051368196889554e-4	3.515505384547241
SE_1_-_1722708_1722634_1722588_1721711_CDK11B	chr1_1645377_T_A_b38	-77258	0.48319328	115	115	4.0710723159673096e-5	-0.114067234	0.026589343	0.02858811147045135	1.5438145331712785
SE_1_-_1722708_1722634_1722588_1721711_CDK11B	chr1_1645735_C_T_b38	-76900	0.48739496	116	116	1.3674831981693967e-6	-0.1524161	0.029692147	0.0016929118535776195	2.7713656541187324
SE_1_-_1722708_1722634_1722588_1721711_CDK11B	chr1_1646565_G_T_b38	-76070	0.49159664	117	117	8.622646170339215e-6	-0.1756845	0.037488412	0.008063556094166187	2.093473388532544
SE_1_-_1722708_1722634_1722588_1721711_CDK11B	chr1_1646841_C_T_b38	-75794	0.49159664	117	117	8.62266013396999e-6	-0.1756845	0.037488416	0.008063556094166187	2.093473388532544
SE_1_-_1722708_1722634_1722588_1721711_CDK11B	chr1_1647094_G_A_b38	-75541	0.49159664	117	117	8.622646170339215e-6	-0.1756845	0.037488412	0.008063556094166187	2.093473388532544
SE_1_-_1722708_1722634_1722588_1721711_CDK11B	chr1_1647480_A_G_b38	-75155	0.48319328	115	115	5.706476542775121e-7	-0.1396946	0.026169274	7.906383724964113e-4	3.102022111623409
SE_1_-_1722708_1722634_1722588_1721711_CDK11B	chr1_1647483_G_T_b38	-75152	0.48319328	115	115	5.706476542775121e-7	-0.1396946	0.026169274	7.906383724964113e-4	3.102022111623409
SE_1_-_1722708_1722634_1722588_1721711_CDK11B	chr1_1657220_G_A_b38	-65415	0.49159664	117	117	8.622646170339215e-6	-0.1756845	0.037488412	0.008063556094166187	2.093473388532544
SE_1_-_1722708_1722634_1722588_1721711_CDK11B	chr1_1657267_G_A_b38	-65368	0.48739496	116	116	3.997213538693506e-5	-0.13106437	0.03051726	0.028193625767981387	1.5498490692234426
SE_1_-_1722708_1722634_1722588_1721711_CDK11B	chr1_1657287_C_T_b38	-65348	0.48739496	116	116	3.9972076502777626e-5	-0.13106439	0.03051726	0.028193625767981387	1.5498490692234426
SE_1_-_1722708_1722634_1722588_1721711_CDK11B	chr1_1657293_A_T_b38	-65342	0.48739496	116	116	3.997213538693506e-5	-0.13106439	0.030517261	0.028193625767981387	1.5498490692234426
SE_1_-_1722708_1722634_1722588_1721711_CDK11B	chr1_1691121_A_G_b38	-31514	0.11764706	26	28	1.2106412962076169e-5	0.047761615	0.010379748	0.010711336360316386	1.9701563426410078
SE_1_-_1722708_1722634_1722588_1721711_CDK11B	chr1_1703572_A_G_b38	-19063	0.063025214	13	15	6.817608637168373e-10	0.07941202	0.011656326	1.9222293561552596e-6	5.716194794518736
SE_1_-_1722708_1722634_1722588_1721711_CDK11B	chr1_1703583_A_G_b38	-19052	0.063025214	13	15	3.6307168782153396e-8	0.071885124	0.012060294	7.000471682579462e-5	4.154872696808589
SE_1_-_1722708_1722634_1722588_1721711_CDK11B	chr1_1703669_G_A_b38	-18966	0.05882353	12	14	2.501629969919959e-9	0.07823245	0.011964457	6.268919869041852e-6	5.202807281390164
SE_1_-_1722708_1722634_1722588_1721711_CDK11B	chr1_1703754_T_C_b38	-18881	0.05882353	12	14	2.501629969919959e-9	0.07823245	0.011964457	6.268919869041852e-6	5.202807281390164
SE_1_-_1722708_1722634_1722588_1721711_CDK11B	chr1_1704126_C_T_b38	-18509	0.05882353	12	14	2.501629969919959e-9	0.07823245	0.011964457	6.268919869041852e-6	5.202807281390164
SE_1_-_1722708_1722634_1722588_1721711_CDK11B	chr1_1704489_G_A_b38	-18146	0.05882353	12	14	2.501629969919959e-9	0.07823245	0.011964457	6.268919869041852e-6	5.202807281390164
SE_1_-_1722708_1722634_1722588_1721711_CDK11B	chr1_1704504_A_C_b38	-18131	0.05882353	12	14	2.501629969919959e-9	0.07823245	0.011964457	6.268919869041852e-6	5.202807281390164
SE_1_-_1722708_1722634_1722588_1721711_CDK11B	chr1_1704540_G_C_b38	-18095	0.05882353	12	14	2.501629969919959e-9	0.07823245	0.011964457	6.268919869041852e-6	5.202807281390164
SE_1_-_1722708_1722634_1722588_1721711_CDK11B	chr1_1704673_G_A_b38	-17962	0.05882353	12	14	2.501629969919959e-9	0.07823245	0.011964457	6.268919869041852e-6	5.202807281390164
SE_1_-_1722708_1722634_1722588_1721711_CDK11B	chr1_1704916_A_G_b38	-17719	0.075630255	16	18	3.127665625524351e-7	0.06424517	0.011730402	4.644017977113616e-4	3.3331061077650457
SE_1_-_1722708_1722634_1722588_1721711_CDK11B	chr1_1704961_G_A_b38	-17674	0.05462185	11	13	2.523141943506035e-9	0.079948336	0.012230276	6.313977605278641e-6	5.199696962817757
SE_1_-_1722708_1722634_1722588_1721711_CDK11B	chr1_1705843_T_C_b38	-16792	0.05462185	11	13	2.225809006077087e-9	0.08041306	0.012251495	5.62596497498668e-6	5.249802975906574
SE_1_-_1722708_1722634_1722588_1721711_CDK11B	chr1_1706027_G_A_b38	-16608	0.05042017	11	12	2.881526875127187e-9	0.08670694	0.01332172	7.0965519350936765e-6	5.148952614562481
SE_1_-_1722708_1722634_1722588_1721711_CDK11B	chr1_1706141_C_T_b38	-16494	0.05882353	12	14	2.501629969919959e-9	0.07823245	0.011964457	6.268919869041852e-6	5.202807281390164
SE_1_-_1722708_1722634_1722588_1721711_CDK11B	chr1_1706210_G_A_b38	-16425	0.05882353	12	14	2.501629969919959e-9	0.07823245	0.011964457	6.268919869041852e-6	5.202807281390164
SE_1_-_1722708_1722634_1722588_1721711_CDK11B	chr1_1706488_C_G_b38	-16147	0.05882353	12	14	2.501629969919959e-9	0.07823245	0.011964457	6.268919869041852e-6	5.202807281390164
SE_1_-_1722708_1722634_1722588_1721711_CDK11B	chr1_1706748_C_T_b38	-15887	0.05882353	12	14	2.501629969919959e-9	0.07823245	0.011964457	6.268919869041852e-6	5.202807281390164
SE_1_-_1722708_1722634_1722588_1721711_CDK11B	chr1_1706898_T_C_b38	-15737	0.05882353	12	14	2.501629969919959e-9	0.07823245	0.011964457	6.268919869041852e-6	5.202807281390164
SE_1_-_1722708_1722634_1722588_1721711_CDK11B	chr1_1706927_A_G_b38	-15708	0.05882353	12	14	2.501629969919959e-9	0.07823245	0.011964457	6.268919869041852e-6	5.202807281390164
SE_1_-_1722708_1722634_1722588_1721711_CDK11B	chr1_1706963_G_A_b38	-15672	0.05462185	11	13	3.3816198151357085e-8	0.07545571	0.012626171	6.573557342226576e-5	4.182199544291661
SE_1_-_1722708_1722634_1722588_1721711_CDK11B	chr1_1707090_A_G_b38	-15545	0.05882353	12	14	2.501629969919959e-9	0.07823245	0.011964457	6.268919869041852e-6	5.202807281390164
SE_1_-_1722708_1722634_1722588_1721711_CDK11B	chr1_1707341_C_T_b38	-15294	0.05882353	12	14	2.501629969919959e-9	0.07823245	0.011964457	6.268919869041852e-6	5.202807281390164
SE_1_-_1722708_1722634_1722588_1721711_CDK11B	chr1_1707486_C_T_b38	-15149	0.05882353	12	14	2.501629969919959e-9	0.07823245	0.011964457	6.268919869041852e-6	5.202807281390164
SE_1_-_1722708_1722634_1722588_1721711_CDK11B	chr1_1707555_C_T_b38	-15080	0.05882353	12	14	2.501629969919959e-9	0.07823245	0.011964457	6.268919869041852e-6	5.202807281390164
SE_1_-_1722708_1722634_1722588_1721711_CDK11B	chr1_1707714_C_G_b38	-14921	0.05084746	11	12	3.652579839751742e-10	0.090575606	0.013045596	1.0795795572168157e-6	5.966745347783537
SE_1_-_1722708_1722634_1722588_1721711_CDK11B	chr1_1707716_T_C_b38	-14919	0.05084746	11	12	3.652579839751742e-10	0.090575606	0.013045596	1.0795795572168157e-6	5.966745347783537
SE_1_-_1722708_1722634_1722588_1721711_CDK11B	chr1_1707744_A_G_b38	-14891	0.05882353	12	14	2.501629969919959e-9	0.07823245	0.011964457	6.268919869041852e-6	5.202807281390164
SE_1_-_1722708_1722634_1722588_1721711_CDK11B	chr1_1708051_G_C_b38	-14584	0.05042017	11	12	1.8369483480999167e-10	0.09237849	0.013037643	5.75198936921847e-7	6.240181925284079
SE_1_-_1722708_1722634_1722588_1721711_CDK11B	chr1_1708131_C_T_b38	-14504	0.05462185	12	13	2.370250234787821e-10	0.08939087	0.012710612	7.268734977831591e-7	6.1385411654754165
SE_1_-_1722708_1722634_1722588_1721711_CDK11B	chr1_1708248_G_A_b38	-14387	0.05042017	12	12	1.629322496461883e-7	0.08557258	0.0152120665	2.5958259526924287e-4	3.585724429868298
SE_1_-_1722708_1722634_1722588_1721711_CDK11B	chr1_1708393_T_C_b38	-14242	0.05042017	12	12	1.6293289973837265e-7	0.08557256	0.0152120665	2.5958259526924287e-4	3.585724429868298
SE_1_-_1722708_1722634_1722588_1721711_CDK11B	chr1_1708474_C_A_b38	-14161	0.1764706	41	42	6.807849115852684e-7	0.050259188	0.009488113	9.222460456705436e-4	3.035153198228721
SE_1_-_1722708_1722634_1722588_1721711_CDK11B	chr1_1708521_C_G_b38	-14114	0.2051282	41	48	5.5436648959275335e-6	0.03804907	0.007934086	0.005602858997230865	2.2515903069443732
SE_1_-_1722708_1722634_1722588_1721711_CDK11B	chr1_1708728_C_T_b38	-13907	0.05042017	12	12	1.629322496461883e-7	0.08557258	0.0152120665	2.5958259526924287e-4	3.585724429868298
SE_1_-_1722708_1722634_1722588_1721711_CDK11B	chr1_1708737_G_C_b38	-13898	0.05042017	12	12	1.629322496461883e-7	0.08557258	0.0152120665	2.5958259526924287e-4	3.585724429868298
SE_1_-_1722708_1722634_1722588_1721711_CDK11B	chr1_1708738_G_A_b38	-13897	0.05042017	12	12	1.629322496461883e-7	0.08557258	0.0152120665	2.5958259526924287e-4	3.585724429868298
SE_1_-_1722708_1722634_1722588_1721711_CDK11B	chr1_1708770_C_T_b38	-13865	0.05042017	12	12	1.6293289973837265e-7	0.08557256	0.0152120665	2.5958259526924287e-4	3.585724429868298
SE_1_-_1722708_1722634_1722588_1721711_CDK11B	chr1_1709023_G_A_b38	-13612	0.05042017	12	12	1.629322496461883e-7	0.08557258	0.0152120665	2.5958259526924287e-4	3.585724429868298
SE_1_-_1722708_1722634_1722588_1721711_CDK11B	chr1_1710588_C_T_b38	-12047	0.9327731	14	16	2.522960636643963e-9	-0.07536495	0.0115290955	6.313701502902047e-6	5.199715954389777
SE_1_-_1722708_1722634_1722588_1721711_CDK11B	chr1_1713469_C_T_b38	-9166	0.9237288	14	19	6.740532936448701e-10	-0.06745277	0.009897456	1.9022466776171952e-6	5.7207331657469425
SE_1_-_1722708_1722634_1722588_1721711_CDK11B	chr1_1713611_C_T_b38	-9024	0.9136363	14	21	1.0513090081271576e-8	-0.059918836	0.009616133	2.324076624828302e-5	4.633749557352482
SE_1_-_1722708_1722634_1722588_1721711_CDK11B	chr1_1714248_G_A_b38	-8387	0.5322581	103	112	7.088570534183547e-5	-0.04113929	0.009930036	0.04399000373013133	1.356646001197145
SE_1_-_1722708_1722634_1722588_1721711_CDK11B	chr1_1714523_A_G_b38	-8112	0.75	14	60	1.037730487410511e-5	-0.03975463	0.008567601	0.009429376222777543	2.025517035997127
SE_1_-_1722708_1722634_1722588_1721711_CDK11B	chr1_1714561_T_C_b38	-8074	0.74561405	77	61	4.8860806515319866e-6	-0.03853051	0.007982911	0.00502927067576659	2.2984949899848788
SE_1_-_1722708_1722634_1722588_1721711_CDK11B	chr1_1714567_A_G_b38	-8068	0.77777773	14	53	1.591024048504103e-6	-0.039576683	0.00776427	0.0019220640614016746	2.7162321416156487
SE_1_-_1722708_1722634_1722588_1721711_CDK11B	chr1_1714635_A_G_b38	-8000	0.8739496	28	30	4.759863905797242e-7	-0.054139204	0.0100627905	6.729981026658374e-4	3.171986160148859
SE_1_-_1722708_1722634_1722588_1721711_CDK11B	chr1_1714638_G_T_b38	-7997	0.8739496	28	30	4.759854893388139e-7	-0.054139208	0.0100627905	6.729981026658374e-4	3.171986160148859
SE_1_-_1722708_1722634_1722588_1721711_CDK11B	chr1_1714674_G_C_b38	-7961	0.87815124	27	29	8.228868438690771e-7	-0.05287723	0.010066494	0.0010887139562197475	2.963086209824912
SE_1_-_1722708_1722634_1722588_1721711_CDK11B	chr1_1714792_T_C_b38	-7843	0.92796606	15	18	1.7535289949424177e-8	-0.06996364	0.011431995	3.66359772693002e-5	4.436092219110547
SE_1_-_1722708_1722634_1722588_1721711_CDK11B	chr1_1714797_C_T_b38	-7838	0.91101694	19	22	5.908732112915774e-9	-0.06812778	0.010719935	1.365787385879462e-5	4.864616902650153
SE_1_-_1722708_1722634_1722588_1721711_CDK11B	chr1_1714988_T_G_b38	-7647	0.9285714	15	17	3.4942530412887454e-8	-0.0686915	0.011508196	6.772047976144343e-5	4.169279973820494
SE_1_-_1722708_1722634_1722588_1721711_CDK11B	chr1_1715011_G_A_b38	-7624	0.9285714	15	17	3.4942380747018485e-8	-0.06869151	0.011508196	6.772047976144343e-5	4.169279973820494
SE_1_-_1722708_1722634_1722588_1721711_CDK11B	chr1_1715135_T_C_b38	-7500	0.9322034	14	17	3.195229024930853e-9	-0.07493422	0.011551992	7.798641189112027e-6	5.107981060832379
SE_1_-_1722708_1722634_1722588_1721711_CDK11B	chr1_1715218_T_C_b38	-7417	0.9285714	14	17	9.348412116586824e-9	-0.06819636	0.0109001575	2.0875782433764165e-5	4.680357237985769
SE_1_-_1722708_1722634_1722588_1721711_CDK11B	chr1_1715350_T_C_b38	-7285	0.9285714	15	17	2.098693111665501e-8	-0.07020841	0.011545972	4.3044403866466416e-5	4.3660833024656345
SE_1_-_1722708_1722634_1722588_1721711_CDK11B	chr1_1715541_A_C_b38	-7094	0.9453781	11	13	1.1900505635101111e-8	-0.07670618	0.012363525	2.5984259206363005e-5	4.585289660106266
SE_1_-_1722708_1722634_1722588_1721711_CDK11B	chr1_1715546_C_T_b38	-7089	0.9117647	19	21	1.0916864888657039e-7	-0.0637136	0.011147355	1.8288730306232248e-4	3.737816444339755
SE_1_-_1722708_1722634_1722588_1721711_CDK11B	chr1_1715553_G_A_b38	-7082	0.90756303	20	22	3.908948874714944e-7	-0.059640426	0.010992445	5.659725104494534e-4	3.2472046621863546
SE_1_-_1722708_1722634_1722588_1721711_CDK11B	chr1_1715860_C_T_b38	-6775	0.9327731	14	16	2.522960636643963e-9	-0.07536495	0.0115290955	6.313701502902047e-6	5.199715954389777
SE_1_-_1722708_1722634_1722588_1721711_CDK11B	chr1_1715862_G_A_b38	-6773	0.9327731	14	16	2.522960636643963e-9	-0.07536495	0.0115290955	6.313701502902047e-6	5.199715954389777
SE_1_-_1722708_1722634_1722588_1721711_CDK11B	chr1_1716085_C_T_b38	-6550	0.9327731	14	16	2.522960636643963e-9	-0.07536495	0.0115290955	6.313701502902047e-6	5.199715954389777
SE_1_-_1722708_1722634_1722588_1721711_CDK11B	chr1_1716089_G_C_b38	-6546	0.9327731	14	16	2.522960636643963e-9	-0.07536495	0.0115290955	6.313701502902047e-6	5.199715954389777
SE_1_-_1722708_1722634_1722588_1721711_CDK11B	chr1_1716247_A_C_b38	-6388	0.9327731	14	16	2.522960636643963e-9	-0.07536495	0.0115290955	6.313701502902047e-6	5.199715954389777
SE_1_-_1722708_1722634_1722588_1721711_CDK11B	chr1_1716588_T_C_b38	-6047	0.92436975	16	18	5.465093063171917e-8	-0.067025706	0.011418273	9.984183213467488e-5	4.000687458123602
SE_1_-_1722708_1722634_1722588_1721711_CDK11B	chr1_1716769_C_T_b38	-5866	0.92592597	14	18	6.714853453821021e-9	-0.07410703	0.0117114065	1.538329990568686e-5	4.812950493071156
SE_1_-_1722708_1722634_1722588_1721711_CDK11B	chr1_1716796_A_C_b38	-5839	0.92592597	14	18	6.714853453821021e-9	-0.07410703	0.0117114065	1.538329990568686e-5	4.812950493071156
SE_1_-_1722708_1722634_1722588_1721711_CDK11B	chr1_1716966_A_G_b38	-5669	0.9217391	14	19	5.2129146079547316e-8	-0.06146292	0.010451958	9.618692233483315e-5	4.016883971038068
SE_1_-_1722708_1722634_1722588_1721711_CDK11B	chr1_1717185_C_A_b38	-5450	0.9327731	14	16	2.522960636643963e-9	-0.07536495	0.0115290955	6.313701502902047e-6	5.199715954389777
SE_1_-_1722708_1722634_1722588_1721711_CDK11B	chr1_1717507_T_C_b38	-5128	0.9117647	19	21	3.9021488274552915e-10	-0.0727499	0.010498958	1.1467595226260212e-6	5.940527644824265
SE_1_-_1722708_1722634_1722588_1721711_CDK11B	chr1_1718200_G_A_b38	-4435	0.92796606	15	18	1.883623045285337e-7	-0.066693984	0.011925726	2.953240483463433e-4	3.52970118683488
SE_1_-_1722708_1722634_1722588_1721711_CDK11B	chr1_1718593_A_C_b38	-4042	0.93644065	13	16	3.854125559228009e-9	-0.076628745	0.011886484	9.248491278996246e-6	5.033929108628324
SE_1_-_1722708_1722634_1722588_1721711_CDK11B	chr1_1718594_T_C_b38	-4041	0.93644065	13	16	3.854125559228009e-9	-0.076628745	0.011886484	9.248491278996246e-6	5.033929108628324
SE_1_-_1722708_1722634_1722588_1721711_CDK11B	chr1_1718663_C_T_b38	-3972	0.92727274	13	18	2.4073387034848753e-8	-0.06708606	0.011087223	4.876619300250086e-5	4.311881146859543
SE_1_-_1722708_1722634_1722588_1721711_CDK11B	chr1_1718761_A_C_b38	-3874	0.9327731	14	16	2.522960636643963e-9	-0.07536495	0.0115290955	6.313701502902047e-6	5.199715954389777
SE_1_-_1722708_1722634_1722588_1721711_CDK11B	chr1_1718824_G_T_b38	-3811	0.9285714	15	17	1.0599654393491888e-8	-0.07129453	0.011445031	2.3418840250223856e-5	4.630434615898985
SE_1_-_1722708_1722634_1722588_1721711_CDK11B	chr1_1718971_T_C_b38	-3664	0.9327731	14	16	2.522960636643963e-9	-0.07536495	0.0115290955	6.313701502902047e-6	5.199715954389777
SE_1_-_1722708_1722634_1722588_1721711_CDK11B	chr1_1719368_T_C_b38	-3267	0.9327731	14	16	2.522960636643963e-9	-0.07536495	0.0115290955	6.313701502902047e-6	5.199715954389777
SE_1_-_1722708_1722634_1722588_1721711_CDK11B	chr1_1719406_G_A_b38	-3229	0.9327731	14	16	2.522960636643963e-9	-0.07536495	0.0115290955	6.313701502902047e-6	5.199715954389777
SE_1_-_1722708_1722634_1722588_1721711_CDK11B	chr1_1719827_A_G_b38	-2808	0.9327731	14	16	2.522960636643963e-9	-0.07536495	0.0115290955	6.313701502902047e-6	5.199715954389777
SE_1_-_1722708_1722634_1722588_1721711_CDK11B	chr1_1720183_C_T_b38	-2452	0.9327731	14	16	2.522960636643963e-9	-0.07536495	0.0115290955	6.313701502902047e-6	5.199715954389777
SE_1_-_1722708_1722634_1722588_1721711_CDK11B	chr1_1720288_G_A_b38	-2347	0.9327731	14	16	2.522960636643963e-9	-0.07536495	0.0115290955	6.313701502902047e-6	5.199715954389777
SE_1_-_1722708_1722634_1722588_1721711_CDK11B	chr1_1720309_G_C_b38	-2326	0.9327731	14	16	2.522960636643963e-9	-0.07536495	0.0115290955	6.313701502902047e-6	5.199715954389777
SE_1_-_1722708_1722634_1722588_1721711_CDK11B	chr1_1720376_T_C_b38	-2259	0.9327731	14	16	2.522960636643963e-9	-0.07536495	0.0115290955	6.313701502902047e-6	5.199715954389777
SE_1_-_1722708_1722634_1722588_1721711_CDK11B	chr1_1720462_T_C_b38	-2173	0.9327731	14	16	2.522960636643963e-9	-0.07536495	0.0115290955	6.313701502902047e-6	5.199715954389777
SE_1_-_1722708_1722634_1722588_1721711_CDK11B	chr1_1720472_C_A_b38	-2163	0.9327731	14	16	2.522960636643963e-9	-0.07536495	0.0115290955	6.313701502902047e-6	5.199715954389777
SE_1_-_1722708_1722634_1722588_1721711_CDK11B	chr1_1720498_G_A_b38	-2137	0.9327731	14	16	2.522960636643963e-9	-0.07536495	0.0115290955	6.313701502902047e-6	5.199715954389777
SE_1_-_1722708_1722634_1722588_1721711_CDK11B	chr1_1720523_G_A_b38	-2112	0.9327731	14	16	2.522960636643963e-9	-0.07536495	0.0115290955	6.313701502902047e-6	5.199715954389777
SE_1_-_1722708_1722634_1722588_1721711_CDK11B	chr1_1720787_A_G_b38	-1848	0.9327731	14	16	2.522960636643963e-9	-0.07536495	0.0115290955	6.313701502902047e-6	5.199715954389777
SE_1_-_1722708_1722634_1722588_1721711_CDK11B	chr1_1721565_T_C_b38	-1070	0.9327731	14	16	2.522960636643963e-9	-0.07536495	0.0115290955	6.313701502902047e-6	5.199715954389777
SE_1_-_1722708_1722634_1722588_1721711_CDK11B	chr1_1721589_C_T_b38	-1046	0.9327731	14	16	2.522960636643963e-9	-0.07536495	0.0115290955	6.313701502902047e-6	5.199715954389777
SE_1_-_1722708_1722634_1722588_1721711_CDK11B	chr1_1721864_T_C_b38	-771	0.9327731	14	16	2.522960636643963e-9	-0.07536495	0.0115290955	6.313701502902047e-6	5.199715954389777
SE_1_-_1722708_1722634_1722588_1721711_CDK11B	chr1_1721922_C_T_b38	-713	0.9327731	14	16	2.522960636643963e-9	-0.07536495	0.0115290955	6.313701502902047e-6	5.199715954389777
SE_1_-_1722708_1722634_1722588_1721711_CDK11B	chr1_1721975_C_T_b38	-660	0.9327731	14	16	2.522960636643963e-9	-0.07536495	0.0115290955	6.313701502902047e-6	5.199715954389777
SE_1_-_1722708_1722634_1722588_1721711_CDK11B	chr1_1722360_C_T_b38	-275	0.93697476	14	15	9.843674254220654e-7	-0.06935091	0.013309146000000001	0.001274530756850403	2.8946496797166925
SE_1_-_1722708_1722634_1722588_1721711_CDK11B	chr1_1722446_C_A_b38	-189	0.93697476	14	15	9.843656292223135e-7	-0.06935092	0.013309146000000001	0.001274530756850403	2.8946496797166925
SE_1_-_1722708_1722634_1722588_1721711_CDK11B	chr1_1722599_G_A_b38	-36	0.8258929	31	42	4.015423866741507e-5	-0.03501714	0.008155716	0.028301960764361537	1.5481834754423487
SE_1_-_1722708_1722634_1722588_1721711_CDK11B	chr1_1722619_C_T_b38	-16	0.826087	37	42	3.759850249443413e-5	-0.040961653	0.009502113	0.026835835537909046	1.5712848783402675
SE_1_-_1722708_1722634_1722588_1721711_CDK11B	chr1_1722625_A_T_b38	-10	0.82327586	38	43	1.4676426050361836e-6	-0.046228036	0.009035169	0.0017974092064354339	2.745353038157859
SE_1_-_1722708_1722634_1722588_1721711_CDK11B	chr1_1723292_G_A_b38	657	0.87356323	15	31	2.568650561487956e-7	-0.051206503	0.009273431	3.904522181179778e-4	3.4084321056468085
SE_1_-_1722708_1722634_1722588_1721711_CDK11B	chr1_1725697_T_C_b38	3062	0.83628315	29	39	5.75204209861051e-5	-0.034904126	0.008313112	0.037346008103143244	1.42775581289621
SE_1_-_1722708_1722634_1722588_1721711_CDK11B	chr1_1726053_G_C_b38	3418	0.9033613	21	23	4.645495382046263e-5	-0.048397705	0.011373655	0.03165640323683713	1.499538430696985
SE_1_-_1722708_1722634_1722588_1721711_CDK11B	chr1_1730989_A_G_b38	8354	0.92436975	16	18	8.75530219042552e-6	-0.055405125	0.011832217	0.008167937150446322	2.0878876126595602
SE_1_-_1722708_1722634_1722588_1721711_CDK11B	chr1_1731456_A_G_b38	8821	0.92436975	16	18	8.75530219042552e-6	-0.055405125	0.011832217	0.008167937150446322	2.0878876126595602
SE_1_-_1722708_1722634_1722588_1721711_CDK11B	chr1_1732166_A_G_b38	9531	0.92436975	16	18	8.75530219042552e-6	-0.055405125	0.011832217	0.008167937150446322	2.0878876126595602
SE_1_-_1722708_1722634_1722588_1721711_CDK11B	chr1_1732580_T_C_b38	9945	0.92436975	16	18	8.75530219042552e-6	-0.055405125	0.011832217	0.008167937150446322	2.0878876126595602
SE_1_-_1722708_1722634_1722588_1721711_CDK11B	chr1_1732685_T_C_b38	10050	0.92016804	17	19	1.3977179236037845e-5	-0.053219173	0.011657627	0.01211370302756093	1.916723077451029
SE_1_-_1722708_1722634_1722588_1721711_CDK11B	chr1_1734132_T_G_b38	11497	0.92436975	16	18	8.75530219042552e-6	-0.055405125	0.011832217	0.008167937150446322	2.0878876126595602
SE_1_-_1722708_1722634_1722588_1721711_CDK11B	chr1_1734301_T_C_b38	11666	0.92436975	16	18	8.75530219042552e-6	-0.055405125	0.011832217	0.008167937150446322	2.0878876126595602
SE_1_-_1722708_1722634_1722588_1721711_CDK11B	chr1_1734308_T_C_b38	11673	0.92016804	17	19	3.9613220408138e-5	-0.050348267	0.011716729	0.02799826171974439	1.5528689311205455
SE_1_-_1722708_1722634_1722588_1721711_CDK11B	chr1_1734899_G_A_b38	12264	0.92016804	17	19	1.3977179236037845e-5	-0.053219173	0.011657627	0.01211370302756093	1.916723077451029
SE_1_-_1722708_1722634_1722588_1721711_CDK11B	chr1_1735814_T_C_b38	13179	0.92436975	16	18	8.755288024677346e-6	-0.05540513	0.011832217	0.008167937150446322	2.0878876126595602
SE_1_-_1722708_1722634_1722588_1721711_CDK11B	chr1_1735932_A_G_b38	13297	0.92436975	16	18	8.75530219042552e-6	-0.055405125	0.011832217	0.008167937150446322	2.0878876126595602
SE_1_-_1722708_1722634_1722588_1721711_CDK11B	chr1_1737789_T_C_b38	15154	0.92016804	17	19	2.9514224799601208e-5	-0.051318873	0.0117331315	0.022190872810518937	1.65382561577892
SE_1_-_1722708_1722634_1722588_1721711_CDK11B	chr1_1739915_G_A_b38	17280	0.9194915	16	20	2.2508926085981954e-5	-0.04987346	0.011223234	0.01783730811393961	1.7486706858047203
SE_1_-_1722708_1722634_1722588_1721711_CDK11B	chr1_1740427_A_T_b38	17792	0.92436975	16	18	8.75530219042552e-6	-0.055405125	0.011832217	0.008167937150446322	2.0878876126595602
SE_1_-_1722708_1722634_1722588_1721711_CDK11B	chr1_1742080_T_C_b38	19445	0.92436975	16	18	8.75530219042552e-6	-0.055405125	0.011832217	0.008167937150446322	2.0878876126595602
SE_1_-_1722708_1722634_1722588_1721711_CDK11B	chr1_1963306_C_T_b38	240671	0.05882353	14	14	7.07014850292048e-5	0.06350028	0.015324861	0.04388985321206759	1.3576358716338524
SE_1_-_1722708_1722634_1722588_1721711_CDK11B	chr1_1963312_G_A_b38	240677	0.05882353	14	14	7.070118421721562e-5	0.06350029	0.01532486	0.04388985321206759	1.3576358716338524
SE_1_-_1722708_1722634_1722588_1721711_CDK11B	chr1_1982685_C_T_b38	260050	0.05462185	13	13	5.906067573282968e-5	0.06592759	0.015728295	0.03813168292538626	1.4187140269036225
SE_1_-_1722708_1722634_1722588_1721711_CDK11B	chr1_1989556_G_A_b38	266921	0.05462185	13	13	5.906067573282968e-5	0.06592759	0.015728295	0.03813168292538626	1.4187140269036225
SE_1_-_1722708_1722634_1722588_1721711_CDK11B	chr1_2664904_C_T_b38	942269	0.16666669	1	2	1.2929271164498584e-7	0.1558862	0.027456727	2.116680229008151e-4	3.674344746735782
SE_1_-_1722708_1722634_1722588_1721711_CDK11B	chr1_2665054_T_G_b38	942419	0.16666667	1	2	6.309432951311461e-7	0.15064587	0.028344745	8.645716241326405e-4	3.0631990224281407
SE_1_-_1722708_1722634_1722588_1721711_CDK11B	chr1_2697477_T_A_b38	974842	0.4909091	118	116	3.5879256685043066e-8	-0.29296243	0.04912929	6.93233852706565e-5	4.159120237526672
A5SS_1_-_1722708_1722588_1721711_CDK11B/CDK11A	chr1_1638449_A_G_b38	-84260	0.05462185	13	13	2.1687089661658205e-6	0.09504672	0.018920965	0.0024955704932252687	2.6028301579612134
A5SS_1_-_1722708_1722588_1721711_CDK11B/CDK11A	chr1_1638701_T_C_b38	-84008	0.05042017	12	12	6.697291956894389e-7	0.10382681	0.0195867	9.098738752181193e-4	3.0410188044844495
A5SS_1_-_1722708_1722588_1721711_CDK11B/CDK11A	chr1_1642308_C_T_b38	-80401	0.051724136	12	12	7.393258141322541e-7	0.10329508	0.01957152	9.929146097112133e-4	3.00308809906334
A5SS_1_-_1722708_1722588_1721711_CDK11B/CDK11A	chr1_1645735_C_T_b38	-76974	0.48739496	116	116	2.4101735887083083e-5	-0.17153546	0.038754683	0.018854385072360723	1.7245876273546474
A5SS_1_-_1722708_1722588_1721711_CDK11B/CDK11A	chr1_1647480_A_G_b38	-75229	0.48319328	115	115	6.962315235061578e-6	-0.16133721	0.034041293	0.006764448437113371	2.169767609337417
A5SS_1_-_1722708_1722588_1721711_CDK11B/CDK11A	chr1_1647483_G_T_b38	-75226	0.48319328	115	115	6.962315235061578e-6	-0.16133721	0.034041293	0.006764448437113371	2.169767609337417
A5SS_1_-_1722708_1722588_1721711_CDK11B/CDK11A	chr1_1691121_A_G_b38	-31588	0.11764706	26	28	2.2515771837207968e-5	0.05893813	0.013263328	0.017841555978622855	1.7485672730841957
A5SS_1_-_1722708_1722588_1721711_CDK11B/CDK11A	chr1_1703572_A_G_b38	-19137	0.063025214	13	15	1.7471679810939774e-8	0.09349979	0.015275802	3.651631090050607e-5	4.437513103987696
A5SS_1_-_1722708_1722588_1721711_CDK11B/CDK11A	chr1_1703583_A_G_b38	-19126	0.063025214	13	15	1.0337905296310478e-6	0.08223939	0.015817545	0.0013305356740066824	2.875973476755922
A5SS_1_-_1722708_1722588_1721711_CDK11B/CDK11A	chr1_1703669_G_A_b38	-19040	0.05882353	12	14	6.944016900300245e-8	0.091268934	0.015690612	1.234035170374747e-4	3.908672462602602
A5SS_1_-_1722708_1722588_1721711_CDK11B/CDK11A	chr1_1703754_T_C_b38	-18955	0.05882353	12	14	6.944016900300245e-8	0.091268934	0.015690612	1.234035170374747e-4	3.908672462602602
A5SS_1_-_1722708_1722588_1721711_CDK11B/CDK11A	chr1_1704126_C_T_b38	-18583	0.05882353	12	14	6.944016900300245e-8	0.091268934	0.015690612	1.234035170374747e-4	3.908672462602602
A5SS_1_-_1722708_1722588_1721711_CDK11B/CDK11A	chr1_1704489_G_A_b38	-18220	0.05882353	12	14	6.944016900300245e-8	0.091268934	0.015690612	1.234035170374747e-4	3.908672462602602
A5SS_1_-_1722708_1722588_1721711_CDK11B/CDK11A	chr1_1704504_A_C_b38	-18205	0.05882353	12	14	6.944016900300245e-8	0.091268934	0.015690612	1.234035170374747e-4	3.908672462602602
A5SS_1_-_1722708_1722588_1721711_CDK11B/CDK11A	chr1_1704540_G_C_b38	-18169	0.05882353	12	14	6.944016900300245e-8	0.091268934	0.015690612	1.234035170374747e-4	3.908672462602602
A5SS_1_-_1722708_1722588_1721711_CDK11B/CDK11A	chr1_1704673_G_A_b38	-18036	0.05882353	12	14	6.944016900300245e-8	0.091268934	0.015690612	1.234035170374747e-4	3.908672462602602
A5SS_1_-_1722708_1722588_1721711_CDK11B/CDK11A	chr1_1704916_A_G_b38	-17793	0.075630255	16	18	1.3851425858159556e-6	0.077538095	0.0151141295	0.0017104546874434003	2.766888426450537
A5SS_1_-_1722708_1722588_1721711_CDK11B/CDK11A	chr1_1704961_G_A_b38	-17748	0.05462185	11	13	1.4032839447047385e-7	0.09137019	0.016145837	2.2798946947386327e-4	3.642085212012746
A5SS_1_-_1722708_1722588_1721711_CDK11B/CDK11A	chr1_1705843_T_C_b38	-16866	0.05462185	11	13	9.689616881483775e-8	0.09265981	0.016136257	1.6440073243256573e-4	3.7840962519376165
A5SS_1_-_1722708_1722588_1721711_CDK11B/CDK11A	chr1_1706027_G_A_b38	-16682	0.05042017	11	12	2.516159804607143e-7	0.0976115	0.017662244	3.8332609179726187e-4	3.4164316186848223
A5SS_1_-_1722708_1722588_1721711_CDK11B/CDK11A	chr1_1706141_C_T_b38	-16568	0.05882353	12	14	6.944016900300245e-8	0.091268934	0.015690612	1.234035170374747e-4	3.908672462602602
A5SS_1_-_1722708_1722588_1721711_CDK11B/CDK11A	chr1_1706210_G_A_b38	-16499	0.05882353	12	14	6.944016900300245e-8	0.091268934	0.015690612	1.234035170374747e-4	3.908672462602602
A5SS_1_-_1722708_1722588_1721711_CDK11B/CDK11A	chr1_1706488_C_G_b38	-16221	0.05882353	12	14	6.944016900300245e-8	0.091268934	0.015690612	1.234035170374747e-4	3.908672462602602
A5SS_1_-_1722708_1722588_1721711_CDK11B/CDK11A	chr1_1706748_C_T_b38	-15961	0.05882353	12	14	6.944016900300245e-8	0.091268934	0.015690612	1.234035170374747e-4	3.908672462602602
A5SS_1_-_1722708_1722588_1721711_CDK11B/CDK11A	chr1_1706898_T_C_b38	-15811	0.05882353	12	14	6.944016900300245e-8	0.091268934	0.015690612	1.234035170374747e-4	3.908672462602602
A5SS_1_-_1722708_1722588_1721711_CDK11B/CDK11A	chr1_1706927_A_G_b38	-15782	0.05882353	12	14	6.944016900300245e-8	0.091268934	0.015690612	1.234035170374747e-4	3.908672462602602
A5SS_1_-_1722708_1722588_1721711_CDK11B/CDK11A	chr1_1706963_G_A_b38	-15746	0.05462185	11	13	9.514363617561944e-7	0.086411916	0.016557924	0.0012367447788683653	2.9077199144090566
A5SS_1_-_1722708_1722588_1721711_CDK11B/CDK11A	chr1_1707090_A_G_b38	-15619	0.05882353	12	14	6.944016900300245e-8	0.091268934	0.015690612	1.234035170374747e-4	3.908672462602602
A5SS_1_-_1722708_1722588_1721711_CDK11B/CDK11A	chr1_1707341_C_T_b38	-15368	0.05882353	12	14	6.944016900300245e-8	0.091268934	0.015690612	1.234035170374747e-4	3.908672462602602
A5SS_1_-_1722708_1722588_1721711_CDK11B/CDK11A	chr1_1707486_C_T_b38	-15223	0.05882353	12	14	6.944016900300245e-8	0.091268934	0.015690612	1.234035170374747e-4	3.908672462602602
A5SS_1_-_1722708_1722588_1721711_CDK11B/CDK11A	chr1_1707555_C_T_b38	-15154	0.05882353	12	14	6.944016900300245e-8	0.091268934	0.015690612	1.234035170374747e-4	3.908672462602602
A5SS_1_-_1722708_1722588_1721711_CDK11B/CDK11A	chr1_1707714_C_G_b38	-14995	0.05084746	11	12	9.625948127483803e-9	0.106886625	0.017101489	2.1436097441221727e-5	4.668854277468661
A5SS_1_-_1722708_1722588_1721711_CDK11B/CDK11A	chr1_1707716_T_C_b38	-14993	0.05084746	11	12	9.625948127483803e-9	0.106886625	0.017101489	2.1436097441221727e-5	4.668854277468661
A5SS_1_-_1722708_1722588_1721711_CDK11B/CDK11A	chr1_1707744_A_G_b38	-14965	0.05882353	12	14	6.944016900300245e-8	0.091268934	0.015690612	1.234035170374747e-4	3.908672462602602
A5SS_1_-_1722708_1722588_1721711_CDK11B/CDK11A	chr1_1708051_G_C_b38	-14658	0.05042017	11	12	1.599428713326763e-8	0.10615015	0.017288242	3.375646442795999e-5	4.4716430466386745
A5SS_1_-_1722708_1722588_1721711_CDK11B/CDK11A	chr1_1708131_C_T_b38	-14578	0.05462185	12	13	8.498637096978652e-9	0.104900785	0.016711857	1.916132577446077e-5	4.717574445329861
A5SS_1_-_1722708_1722588_1721711_CDK11B/CDK11A	chr1_1708248_G_A_b38	-14461	0.05042017	12	12	6.697291956894389e-7	0.10382681	0.0195867	9.098738752181193e-4	3.0410188044844495
A5SS_1_-_1722708_1722588_1721711_CDK11B/CDK11A	chr1_1708393_T_C_b38	-14316	0.05042017	12	12	6.697291956894389e-7	0.10382681	0.0195867	9.098738752181193e-4	3.0410188044844495
A5SS_1_-_1722708_1722588_1721711_CDK11B/CDK11A	chr1_1708474_C_A_b38	-14235	0.1764706	41	42	2.1535284390454685e-6	0.061234254	0.012185831	0.002479547050848487	2.6056276463041104
A5SS_1_-_1722708_1722588_1721711_CDK11B/CDK11A	chr1_1708521_C_G_b38	-14188	0.2051282	41	48	4.94459467678838e-6	0.04856745	0.010068488	0.005083473455031969	2.2938394399073214
A5SS_1_-_1722708_1722588_1721711_CDK11B/CDK11A	chr1_1708728_C_T_b38	-13981	0.05042017	12	12	6.697291956894389e-7	0.10382681	0.0195867	9.098738752181193e-4	3.0410188044844495
A5SS_1_-_1722708_1722588_1721711_CDK11B/CDK11A	chr1_1708737_G_C_b38	-13972	0.05042017	12	12	6.697291956894389e-7	0.10382681	0.0195867	9.098738752181193e-4	3.0410188044844495
A5SS_1_-_1722708_1722588_1721711_CDK11B/CDK11A	chr1_1708738_G_A_b38	-13971	0.05042017	12	12	6.697291956894389e-7	0.10382681	0.0195867	9.098738752181193e-4	3.0410188044844495
A5SS_1_-_1722708_1722588_1721711_CDK11B/CDK11A	chr1_1708770_C_T_b38	-13939	0.05042017	12	12	6.697291956894389e-7	0.10382681	0.0195867	9.098738752181193e-4	3.0410188044844495
A5SS_1_-_1722708_1722588_1721711_CDK11B/CDK11A	chr1_1709023_G_A_b38	-13686	0.05042017	12	12	6.697291956894389e-7	0.10382681	0.0195867	9.098738752181193e-4	3.0410188044844495
A5SS_1_-_1722708_1722588_1721711_CDK11B/CDK11A	chr1_1710588_C_T_b38	-12121	0.9327731	14	16	1.228491163100721e-7	-0.08647845	0.015200899	2.0250872546679363e-4	3.6935562596570057
A5SS_1_-_1722708_1722588_1721711_CDK11B/CDK11A	chr1_1713469_C_T_b38	-9240	0.9237288	14	19	3.5211114752953885e-8	-0.07792837	0.013059381	6.82116614773177e-5	4.166141371937215
A5SS_1_-_1722708_1722588_1721711_CDK11B/CDK11A	chr1_1713611_C_T_b38	-9098	0.9136363	14	21	2.469360913647302e-7	-0.069632806	0.0125899	3.770231965037373e-4	3.4236319288295936
A5SS_1_-_1722708_1722588_1721711_CDK11B/CDK11A	chr1_1714523_A_G_b38	-8186	0.75	14	60	3.392478195134515e-5	-0.047739204	0.011005804	0.02478158806259567	1.6058708664537662
A5SS_1_-_1722708_1722588_1721711_CDK11B/CDK11A	chr1_1714561_T_C_b38	-8148	0.74561405	77	61	2.378454853499662e-5	-0.045595866	0.010293458	0.018652650946846743	1.7292594367897862
A5SS_1_-_1722708_1722588_1721711_CDK11B/CDK11A	chr1_1714567_A_G_b38	-8142	0.77777773	14	53	9.030510327828353e-6	-0.046873104	0.010026651	0.008390321196496528	2.0762214132838173
A5SS_1_-_1722708_1722588_1721711_CDK11B/CDK11A	chr1_1714635_A_G_b38	-8074	0.8739496	28	30	1.1789757268659996e-6	-0.06664051	0.01289413	0.0014891817128953155	2.8270523055435044
A5SS_1_-_1722708_1722588_1721711_CDK11B/CDK11A	chr1_1714638_G_T_b38	-8071	0.8739496	28	30	1.1789778580775435e-6	-0.06664051	0.012894131	0.0014891817128953155	2.8270523055435044
A5SS_1_-_1722708_1722588_1721711_CDK11B/CDK11A	chr1_1714674_G_C_b38	-8035	0.87815124	27	29	3.569037026803032e-6	-0.0635809	0.012967196	0.003849479937262197	2.414597939487186
A5SS_1_-_1722708_1722588_1721711_CDK11B/CDK11A	chr1_1714792_T_C_b38	-7917	0.92796606	15	18	7.14519516314339e-7	-0.07952669	0.015045371	9.630994502000976e-4	3.0163288650633127
A5SS_1_-_1722708_1722588_1721711_CDK11B/CDK11A	chr1_1714797_C_T_b38	-7912	0.91101694	19	22	2.666947050182856e-7	-0.077864245	0.01412305	4.0395814617713756e-4	3.3936636295080347
A5SS_1_-_1722708_1722588_1721711_CDK11B/CDK11A	chr1_1714988_T_G_b38	-7721	0.9285714	15	17	7.890296270495589e-7	-0.07925684	0.015060329	0.0010499912527727646	2.978814318918961
A5SS_1_-_1722708_1722588_1721711_CDK11B/CDK11A	chr1_1715011_G_A_b38	-7698	0.9285714	15	17	7.890281707929886e-7	-0.07925685	0.015060329	0.0010499912527727646	2.978814318918961
A5SS_1_-_1722708_1722588_1721711_CDK11B/CDK11A	chr1_1715135_T_C_b38	-7574	0.9322034	14	17	1.4364354593589065e-7	-0.086046554	0.0152192805	2.3291873044131373e-4	3.632795585745167
A5SS_1_-_1722708_1722588_1721711_CDK11B/CDK11A	chr1_1715218_T_C_b38	-7491	0.9285714	14	17	2.8631456358242357e-7	-0.07864723	0.014307185	4.292509464005716e-4	3.3672887386455717
A5SS_1_-_1722708_1722588_1721711_CDK11B/CDK11A	chr1_1715350_T_C_b38	-7359	0.9285714	15	17	3.617188678494404e-7	-0.082040735	0.015071512	5.282123906391683e-4	3.2771914154670303
A5SS_1_-_1722708_1722588_1721711_CDK11B/CDK11A	chr1_1715541_A_C_b38	-7168	0.9453781	11	13	2.7507989623299183e-6	-0.08214941	0.01654167	0.0030628876146421434	2.5138689383015587
A5SS_1_-_1722708_1722588_1721711_CDK11B/CDK11A	chr1_1715546_C_T_b38	-7163	0.9117647	19	21	2.5417574669870784e-6	-0.0727405	0.014591157	0.0028655023087641868	2.5427992372906347
A5SS_1_-_1722708_1722588_1721711_CDK11B/CDK11A	chr1_1715553_G_A_b38	-7156	0.90756303	20	22	5.997009647492395e-6	-0.06844641	0.014330414	0.005989190644205231	2.2226318625029386
A5SS_1_-_1722708_1722588_1721711_CDK11B/CDK11A	chr1_1715860_C_T_b38	-6849	0.9327731	14	16	1.228491163100721e-7	-0.08647845	0.015200899	2.0250872546679363e-4	3.6935562596570057
A5SS_1_-_1722708_1722588_1721711_CDK11B/CDK11A	chr1_1715862_G_A_b38	-6847	0.9327731	14	16	1.228491163100721e-7	-0.08647845	0.015200899	2.0250872546679363e-4	3.6935562596570057
A5SS_1_-_1722708_1722588_1721711_CDK11B/CDK11A	chr1_1716085_C_T_b38	-6624	0.9327731	14	16	1.2284936468481548e-7	-0.08647845	0.0152009	2.0250872546679363e-4	3.6935562596570057
A5SS_1_-_1722708_1722588_1721711_CDK11B/CDK11A	chr1_1716089_G_C_b38	-6620	0.9327731	14	16	1.2284936468481548e-7	-0.08647845	0.0152009	2.0250872546679363e-4	3.6935562596570057
A5SS_1_-_1722708_1722588_1721711_CDK11B/CDK11A	chr1_1716247_A_C_b38	-6462	0.9327731	14	16	1.228491163100721e-7	-0.08647845	0.015200899	2.0250872546679363e-4	3.6935562596570057
A5SS_1_-_1722708_1722588_1721711_CDK11B/CDK11A	chr1_1716588_T_C_b38	-6121	0.92436975	16	18	1.3720477096814053e-6	-0.07676674	0.014957212	0.0016978285014491298	2.7701061801909157
A5SS_1_-_1722708_1722588_1721711_CDK11B/CDK11A	chr1_1716769_C_T_b38	-5940	0.92592597	14	18	2.521779828611857e-7	-0.08511326	0.015402176	3.8407267422129615e-4	3.415586590666283
A5SS_1_-_1722708_1722588_1721711_CDK11B/CDK11A	chr1_1716796_A_C_b38	-5913	0.92592597	14	18	2.521779828611857e-7	-0.08511326	0.015402176	3.8407267422129615e-4	3.415586590666283
A5SS_1_-_1722708_1722588_1721711_CDK11B/CDK11A	chr1_1716966_A_G_b38	-5743	0.9217391	14	19	6.024734521410863e-7	-0.07237939	0.013591074	8.301847450153098e-4	3.080825251223149
A5SS_1_-_1722708_1722588_1721711_CDK11B/CDK11A	chr1_1717185_C_A_b38	-5524	0.9327731	14	16	1.228491163100721e-7	-0.08647845	0.015200899	2.0250872546679363e-4	3.6935562596570057
A5SS_1_-_1722708_1722588_1721711_CDK11B/CDK11A	chr1_1717507_T_C_b38	-5202	0.9117647	19	21	8.40516125723061e-8	-0.08108177	0.014042159	1.453294698064587e-4	3.8376463108458383
A5SS_1_-_1722708_1722588_1721711_CDK11B/CDK11A	chr1_1718200_G_A_b38	-4509	0.92796606	15	18	2.2097743772028044e-6	-0.07783519	0.015508543	0.002536365793925295	2.5957881124515105
A5SS_1_-_1722708_1722588_1721711_CDK11B/CDK11A	chr1_1718593_A_C_b38	-4116	0.93644065	13	16	2.8350275863509537e-7	-0.08652237	0.015733335	4.255089730870879e-4	3.3710912771278814
A5SS_1_-_1722708_1722588_1721711_CDK11B/CDK11A	chr1_1718594_T_C_b38	-4115	0.93644065	13	16	2.835022079417768e-7	-0.08652238	0.015733335	4.255089730870879e-4	3.3710912771278814
A5SS_1_-_1722708_1722588_1721711_CDK11B/CDK11A	chr1_1718663_C_T_b38	-4046	0.92727274	13	18	5.878917319264505e-7	-0.07741205	0.014520562	8.118612970462451e-4	3.090518161735228
A5SS_1_-_1722708_1722588_1721711_CDK11B/CDK11A	chr1_1718761_A_C_b38	-3948	0.9327731	14	16	1.228491163100721e-7	-0.08647845	0.015200899	2.0250872546679363e-4	3.6935562596570057
A5SS_1_-_1722708_1722588_1721711_CDK11B/CDK11A	chr1_1718824_G_T_b38	-3885	0.9285714	15	17	3.363879583249395e-7	-0.08205084	0.0150273265	4.954433630073856e-4	3.305005985052027
A5SS_1_-_1722708_1722588_1721711_CDK11B/CDK11A	chr1_1718971_T_C_b38	-3738	0.9327731	14	16	1.228491163100721e-7	-0.08647845	0.015200899	2.0250872546679363e-4	3.6935562596570057
A5SS_1_-_1722708_1722588_1721711_CDK11B/CDK11A	chr1_1719368_T_C_b38	-3341	0.9327731	14	16	1.228491163100721e-7	-0.08647845	0.015200899	2.0250872546679363e-4	3.6935562596570057
A5SS_1_-_1722708_1722588_1721711_CDK11B/CDK11A	chr1_1719406_G_A_b38	-3303	0.9327731	14	16	1.228491163100721e-7	-0.08647845	0.015200899	2.0250872546679363e-4	3.6935562596570057
A5SS_1_-_1722708_1722588_1721711_CDK11B/CDK11A	chr1_1719827_A_G_b38	-2882	0.9327731	14	16	1.228491163100721e-7	-0.08647845	0.015200899	2.0250872546679363e-4	3.6935562596570057
A5SS_1_-_1722708_1722588_1721711_CDK11B/CDK11A	chr1_1720183_C_T_b38	-2526	0.9327731	14	16	1.228491163100721e-7	-0.08647845	0.015200899	2.0250872546679363e-4	3.6935562596570057
A5SS_1_-_1722708_1722588_1721711_CDK11B/CDK11A	chr1_1720288_G_A_b38	-2421	0.9327731	14	16	1.228491163100721e-7	-0.08647845	0.015200899	2.0250872546679363e-4	3.6935562596570057
A5SS_1_-_1722708_1722588_1721711_CDK11B/CDK11A	chr1_1720309_G_C_b38	-2400	0.9327731	14	16	1.228491163100721e-7	-0.08647845	0.015200899	2.0250872546679363e-4	3.6935562596570057
A5SS_1_-_1722708_1722588_1721711_CDK11B/CDK11A	chr1_1720376_T_C_b38	-2333	0.9327731	14	16	1.228491163100721e-7	-0.08647845	0.015200899	2.0250872546679363e-4	3.6935562596570057
A5SS_1_-_1722708_1722588_1721711_CDK11B/CDK11A	chr1_1720462_T_C_b38	-2247	0.9327731	14	16	1.228491163100721e-7	-0.08647845	0.015200899	2.0250872546679363e-4	3.6935562596570057
A5SS_1_-_1722708_1722588_1721711_CDK11B/CDK11A	chr1_1720472_C_A_b38	-2237	0.9327731	14	16	1.228491163100721e-7	-0.08647845	0.015200899	2.0250872546679363e-4	3.6935562596570057
A5SS_1_-_1722708_1722588_1721711_CDK11B/CDK11A	chr1_1720498_G_A_b38	-2211	0.9327731	14	16	1.228491163100721e-7	-0.08647845	0.015200899	2.0250872546679363e-4	3.6935562596570057
A5SS_1_-_1722708_1722588_1721711_CDK11B/CDK11A	chr1_1720523_G_A_b38	-2186	0.9327731	14	16	1.228491163100721e-7	-0.08647845	0.015200899	2.0250872546679363e-4	3.6935562596570057
A5SS_1_-_1722708_1722588_1721711_CDK11B/CDK11A	chr1_1720787_A_G_b38	-1922	0.9327731	14	16	1.228491163100721e-7	-0.08647845	0.015200899	2.0250872546679363e-4	3.6935562596570057
A5SS_1_-_1722708_1722588_1721711_CDK11B/CDK11A	chr1_1721565_T_C_b38	-1144	0.9327731	14	16	1.228491163100721e-7	-0.08647845	0.015200899	2.0250872546679363e-4	3.6935562596570057
A5SS_1_-_1722708_1722588_1721711_CDK11B/CDK11A	chr1_1721589_C_T_b38	-1120	0.9327731	14	16	1.228491163100721e-7	-0.08647845	0.015200899	2.0250872546679363e-4	3.6935562596570057
A5SS_1_-_1722708_1722588_1721711_CDK11B/CDK11A	chr1_1721864_T_C_b38	-845	0.9327731	14	16	1.228491163100721e-7	-0.08647845	0.015200899	2.0250872546679363e-4	3.6935562596570057
A5SS_1_-_1722708_1722588_1721711_CDK11B/CDK11A	chr1_1721922_C_T_b38	-787	0.9327731	14	16	1.228491163100721e-7	-0.08647845	0.015200899	2.0250872546679363e-4	3.6935562596570057
A5SS_1_-_1722708_1722588_1721711_CDK11B/CDK11A	chr1_1721975_C_T_b38	-734	0.9327731	14	16	1.228491163100721e-7	-0.08647845	0.015200899	2.0250872546679363e-4	3.6935562596570057
A5SS_1_-_1722708_1722588_1721711_CDK11B/CDK11A	chr1_1722360_C_T_b38	-349	0.93697476	14	15	7.081989727413117e-6	-0.08156976	0.017226115	0.006866144285258675	2.163287074543641
A5SS_1_-_1722708_1722588_1721711_CDK11B/CDK11A	chr1_1722446_C_A_b38	-263	0.93697476	14	15	7.081978126528404e-6	-0.08156977	0.017226115	0.006866144285258675	2.163287074543641
A5SS_1_-_1722708_1722588_1721711_CDK11B/CDK11A	chr1_1722625_A_T_b38	-84	0.82327586	38	43	1.2662473586804572e-5	-0.053768493	0.011713978	0.01113557440518522	1.9532873758847031
A5SS_1_-_1722708_1722588_1721711_CDK11B/CDK11A	chr1_1723292_G_A_b38	583	0.87356323	15	31	1.4567290214199048e-6	-0.061298657	0.011976544	0.001786061772476722	2.7481035247409533
A5SS_1_-_1722708_1722588_1721711_CDK11B/CDK11A	chr1_2664904_C_T_b38	942195	0.16666669	1	2	2.950646691596295e-5	0.16060475	0.036718797	0.02218563610232912	1.6539281147603158
A5SS_1_-_1722708_1722588_1721711_CDK11B/CDK11A	chr1_2686375_G_C_b38	963666	0.36363637	89	86	5.271587139118575e-5	-0.06539838	0.015490525	0.03496605605159846	1.456353350579589
A5SS_1_-_1722708_1722588_1721711_CDK11B/CDK11A	chr1_2697477_T_A_b38	974768	0.4909091	118	116	1.0200411391102188e-5	-0.30583948	0.065850995	0.009291533316206796	2.031912611537109
A3SS_1_-_1757181_1756608_1756882_NADK	chr1_1739098_C_T_b38	-17511	0.05042017	12	12	7.012044624190622e-5	-0.051265262	0.01236552	0.04361198990146098	1.3603940971489064
A3SS_1_-_1757181_1756608_1756882_NADK	chr1_1742470_A_G_b38	-14139	0.0882353	20	21	1.6560830311940073e-8	-0.050442662	0.008225543	3.4751686669286136e-5	4.45902411212747
A3SS_1_-_1757181_1756608_1756882_NADK	chr1_1756945_G_A_b38	336	0.084033616	19	20	2.431847867503587e-9	-0.053917248	0.008238249	6.116274503033936e-6	5.2135130313569
A3SS_1_-_1757181_1756608_1756882_NADK	chr1_1775447_G_A_b38	18838	0.10084034	23	24	2.362725168847767e-8	-0.047547404	0.00785278	4.791699059740247e-5	4.319510465409705
A3SS_1_-_1757181_1756608_1756882_NADK	chr1_1783046_T_G_b38	26437	0.05462185	13	13	9.083620418292408e-9	-0.06992999	0.011166178	2.0337097930336375e-5	4.6917110200839645
A3SS_1_-_1757181_1756608_1756882_NADK	chr1_1813304_C_T_b38	56695	0.09243698	21	22	8.493073734462521e-10	-0.05283411	0.007807918	2.357187315112866e-6	5.6276059046680595
A3SS_1_-_1757181_1756608_1756882_NADK	chr1_1814287_G_A_b38	57678	0.10084034	23	24	2.362725168847767e-8	-0.047547404	0.00785278	4.791699059740247e-5	4.319510465409705
A3SS_1_-_1757181_1756608_1756882_NADK	chr1_1958061_C_T_b38	201452	0.079831935	18	19	3.475419005456228e-5	-0.03959363	0.009141193	0.025272444258247793	1.5973527526770712
SE_1_-_1757181_1756882_1756739_1756608_NADK	chr1_1739098_C_T_b38	-17785	0.05042017	12	12	1.9544832389522525e-5	0.03660515	0.008170884	0.01591683939987958	1.7981431657104214
SE_1_-_1757181_1756882_1756739_1756608_NADK	chr1_1742470_A_G_b38	-14413	0.0882353	20	21	1.0537080810725692e-8	0.034123935	0.0054768464	2.3285230375171984e-5	4.6329194609663356
SE_1_-_1757181_1756882_1756739_1756608_NADK	chr1_1756945_G_A_b38	62	0.084033616	19	20	7.710435242833969e-11	0.03871372	0.005329316	2.57554417842053e-7	6.589130996247506
SE_1_-_1757181_1756882_1756739_1756608_NADK	chr1_1775447_G_A_b38	18564	0.10084034	23	24	1.0323197608654234e-9	0.03427521	0.0050961166	2.8129274818008064e-6	5.550841463945609
SE_1_-_1757181_1756882_1756739_1756608_NADK	chr1_1783046_T_G_b38	26163	0.05462185	13	13	9.888160170678891e-10	0.04923089	0.007309925	2.70439030497001e-6	5.567930629645243
SE_1_-_1757181_1756882_1756739_1756608_NADK	chr1_1813304_C_T_b38	56421	0.09243698	21	22	1.8322927782621086e-10	0.03645695	0.0051448937	5.737660792578603e-7	6.241265130587383
SE_1_-_1757181_1756882_1756739_1756608_NADK	chr1_1814287_G_A_b38	57404	0.10084034	23	24	1.0323197608654234e-9	0.03427521	0.0050961166	2.8129274818008064e-6	5.550841463945609
SE_1_-_1757181_1756882_1756739_1756608_NADK	chr1_1958061_C_T_b38	201178	0.079831935	18	19	2.531673162562115e-5	0.026899496	0.006094803	0.01959966228947133	1.707751411657944
SE_1_-_1757181_1756882_1756739_1756608_NADK	chr1_1959824_A_T_b38	202941	0.075630255	17	18	1.8753569581507015e-5	0.027300991	0.006079713	0.015420391142249312	1.8119046101523715
SE_1_-_1757181_1756882_1756779_1756608_NADK	chr1_1742470_A_G_b38	-14413	0.0882353	20	21	1.296253449941932e-7	0.028417915	0.005005847	2.1213237707415206e-4	3.6733930414714937
SE_1_-_1757181_1756882_1756779_1756608_NADK	chr1_1756945_G_A_b38	62	0.084033616	19	20	6.743646570899052e-8	0.029552424	0.0050748517	1.2023865194653976e-4	3.9199559014785414
SE_1_-_1757181_1756882_1756779_1756608_NADK	chr1_1775447_G_A_b38	18564	0.10084034	23	24	1.486933371077439e-7	0.026925767	0.0047690123	2.3988183855288173e-4	3.620002631210316
SE_1_-_1757181_1756882_1756779_1756608_NADK	chr1_1783046_T_G_b38	26163	0.05462185	13	13	8.742352441544251e-8	0.039256383	0.0068089953	1.5032989861569703e-4	3.8229546354312167
SE_1_-_1757181_1756882_1756779_1756608_NADK	chr1_1813304_C_T_b38	56421	0.09243698	21	22	8.459509819054157e-9	0.029902944	0.004763115	1.9080270975102793e-5	4.71941546180403
SE_1_-_1757181_1756882_1756779_1756608_NADK	chr1_1814287_G_A_b38	57404	0.10084034	23	24	1.486933371077439e-7	0.026925767	0.0047690123	2.3988183855288173e-4	3.620002631210316
A5SS_1_-_1817837_1817687_1815862_GNB1	chr1_866655_T_A_b38	-951183	0.08888889	10	16	7.429266790639255e-5	4.1320254e-4	1.0004129e-4	0.04560866213999729	1.3409526669333303
A5SS_1_-_1817837_1817687_1815862_GNB1	chr1_866664_G_A_b38	-951174	0.06306306	9	14	5.390594375248302e-6	5.0851016e-4	1.0588391e-4	0.005470439919099552	2.2619777473859197
A5SS_1_-_1817837_1817687_1815862_GNB1	chr1_964905_C_T_b38	-852933	0.9454546	10	13	1.902142017961978e-5	-5.4764346e-4	1.22054254e-4	0.015605381809542114	1.806725601189692
A5SS_1_-_1817837_1817687_1815862_GNB1	chr1_1184478_C_T_b38	-633360	0.10084034	22	24	1.4942001854663857e-5	4.4954906e-4	9.88392e-5	0.012810245802450958	1.8924425369513387
A5SS_1_-_1817837_1817687_1815862_GNB1	chr1_1660386_T_C_b38	-157452	0.44957983	107	107	1.343832489111583e-5	-6.4868265e-4	1.4178504e-4	0.011714591929357258	1.9312728351861015
A5SS_1_-_1817837_1817687_1815862_GNB1	chr1_1771057_T_A_b38	-46781	0.05670103	8	11	3.004617387658044e-5	5.6340324e-4	1.2894855e-4	0.022519877533109526	1.6474339755808765
A5SS_1_-_1817837_1817687_1815862_GNB1	chr1_2652099_T_C_b38	834261	0.053398058	10	11	9.758044522296911e-6	6.3122774e-4	1.3558734e-4	0.008958453682603746	2.0477669473766937
A5SS_1_-_1817837_1817687_1815862_GNB1	chr1_2657165_G_T_b38	839327	0.07692308	13	14	4.887159948395731e-6	6.131325e-4	1.2703275e-4	0.0050302019970127195	2.298414574700224
A5SS_1_-_1817837_1817687_1815862_GNB1	chr1_2673269_T_C_b38	855431	0.052941177	7	9	1.0796232033452554e-8	7.8986277e-4	1.26879e-4	2.377662285035646e-5	4.623849831029805
SE_1_-_1825397_1817875_1817837_1815862_GNB1	chr1_2655235_G_C_b38	837359	0.07407408	8	8	1.0466494790243897e-5	-0.016355442	0.0035264236	0.009500721415277111	2.0222434163134047
SE_1_-_1825397_1817875_1817837_1815862_GNB1	chr1_2692966_C_G_b38	875090	0.08181818	18	18	2.651597397170169e-5	-0.010985546	0.0024958258	0.020334555108912723	1.6917653248998095
ALE_1_-_2193639_2189781_2185513_C1orf86	chr1_2143812_A_G_b38	-45970	0.6932773	58	73	1.4464981530626554e-5	-0.0144012505	0.0031605929	0.012462866485965264	1.9043820575274537
ALE_1_-_2193639_2189781_2185513_C1orf86	chr1_2152298_T_C_b38	-37484	0.68907565	59	74	4.809515262332902e-6	-0.015115162	0.0031291149	0.0049715141343549	2.303511321518569
ALE_1_-_2193639_2189781_2185513_C1orf86	chr1_2187100_T_C_b38	-2682	0.68907565	59	74	4.809515262332902e-6	-0.015115162	0.0031291149	0.0049715141343549	2.303511321518569
ALE_1_-_2193639_2189781_2185513_C1orf86	chr1_2188394_A_G_b38	-1388	0.6932773	59	73	4.094199472401574e-6	-0.0154860085	0.0031799956	0.004333064821050886	2.3632048140318282
ALE_1_-_2193639_2189781_2185513_C1orf86	chr1_2189186_C_A_b38	-596	0.68487394	60	75	1.8536137676734371e-6	-0.015705997	0.0031034022	0.0021956503153441956	2.6584368255193342
ALE_1_-_2193639_2189781_2185513_C1orf86	chr1_2189679_C_T_b38	-103	0.6344538	70	87	8.283628063508193e-7	-0.016192459	0.0030835483	0.0010953254876040917	2.9604568064262673
ALE_1_-_2193639_2189781_2185513_C1orf86	chr1_2207868_C_T_b38	18086	0.68907565	60	74	2.6419326332669235e-06	-0.015801638	0.003175608	0.002963394339792204	2.528210552974738
ALE_1_-_2193639_2189781_2185513_C1orf86	chr1_2233496_G_T_b38	43714	0.4369748	80	104	2.8032851327012672e-6	-0.0150351245	0.0030302654	0.0031146638173750246	2.5065888222433554
ALE_1_-_2193639_2189781_2185513_C1orf86	chr1_2238792_C_T_b38	49010	0.42016807	79	100	1.6163809988219682e-6	-0.015752204	0.003092595	0.001947701761676298	2.710477542926745
ALE_1_-_2193639_2189781_2185513_C1orf86	chr1_2241549_T_C_b38	51767	0.44117647	81	105	2.623322572617052e-6	-0.015108705	0.003035313	0.0029452243688100365	2.5308816148244455
ALE_1_-_2193639_2189781_2185513_C1orf86	chr1_2244599_C_T_b38	54817	0.42436975	79	101	6.155396845127704e-6	-0.014670296	0.0030756113	0.006110326734549231	2.213935566317534
ALE_1_-_2193639_2189781_2185513_C1orf86	chr1_2244722_C_T_b38	54940	0.42436975	79	101	6.155396845127704e-6	-0.014670296	0.0030756113	0.006110326734549231	2.213935566317534
ALE_1_-_2193639_2189781_2185513_C1orf86	chr1_2249085_G_A_b38	59303	0.42436975	80	101	1.7751162876852482e-6	-0.015719822	0.0030998122	0.0021153583908908053	2.674616042473161
ALE_1_-_2193639_2189781_2185513_C1orf86	chr1_2251031_G_A_b38	61249	0.44537815	82	106	4.585853403173473e-6	-0.014861432	0.0030691861	0.00476749959660016	2.321709335029588
ALE_1_-_2193639_2189781_2185513_C1orf86	chr1_2252962_T_G_b38	63180	0.44537815	82	106	4.585853403173473e-6	-0.014861432	0.0030691861	0.00476749959660016	2.321709335029588
ALE_1_-_2193639_2189781_2185513_C1orf86	chr1_2253720_G_A_b38	63938	0.44537815	82	106	4.585853403173473e-6	-0.014861432	0.0030691861	0.00476749959660016	2.321709335029588
ALE_1_-_2193639_2189781_2185513_C1orf86	chr1_2255546_G_A_b38	65764	0.44537815	82	106	4.585853403173473e-6	-0.014861432	0.0030691861	0.00476749959660016	2.321709335029588
ALE_1_-_2193639_2189781_2185513_C1orf86	chr1_2261200_G_C_b38	71418	0.44537815	82	106	4.585853403173473e-6	-0.014861432	0.0030691861	0.00476749959660016	2.321709335029588
ALE_1_-_2193639_2189781_2185513_C1orf86	chr1_2262576_C_A_b38	72794	0.44537815	82	106	4.585853403173473e-6	-0.014861432	0.0030691861	0.00476749959660016	2.321709335029588
ALE_1_-_2193639_2189781_2185513_C1orf86	chr1_2268951_C_A_b38	79169	0.42436975	80	101	1.7751162876852482e-6	-0.015719822	0.0030998122	0.0021153583908908053	2.674616042473161
ALE_1_-_2193639_2189781_2185513_C1orf86	chr1_2271528_T_C_b38	81746	0.46218488	84	110	1.0273670654725735e-5	-0.0144369695	0.0031096565	0.009345223725603959	2.0294102971067427
ALE_1_-_2193639_2189781_2185513_C1orf86	chr1_2274109_A_C_b38	84327	0.53361344	85	111	3.683707831302282e-5	-0.014094666	0.003265569	0.026414664180409202	1.578154906291533
ALE_1_-_2193639_2189781_2185513_C1orf86	chr1_2748355_C_A_b38	558573	0.15126051	36	36	5.435488477730768e-5	0.019884843	0.004719077	0.03581452237413895	1.4459408362590664
ALE_1_-_2193639_2192975_2185513_C1orf86	chr1_2238792_C_T_b38	45816	0.42016807	79	100	5.379880138602833e-5	-0.050658084	0.012014417	0.03551914974504785	1.449537438880305
ALE_1_-_2193639_2192975_2185513_C1orf86	chr1_2748355_C_A_b38	555379	0.15126051	36	36	6.737655028335899e-5	0.07387794	0.017774032	0.0422701924832219	1.3739657745459326
AFE_1_-_2193998_2194688_2193910_C1orf86	chr1_1783046_T_G_b38	-410953	0.05462185	13	13	6.704703594209852e-5	0.029064521	0.0069903256	0.042116809161461585	1.3755445391024679
AFE_1_-_2193998_2194688_2193910_C1orf86	chr1_2281386_C_T_b38	87387	0.05357143	4	6	1.8671337992765047e-5	0.03999865	0.0089051565	0.015359744668437973	1.8136160037062072
AFE_1_-_2193998_2194688_2193910_C1orf86	chr1_2749521_G_C_b38	555522	0.114583336	15	22	7.147102888592843e-5	0.016954247	0.0040945266	0.04428714067210352	1.3537223583337472
SE_1_-_2194688_2194133_2193998_2193910_C1orf86	chr1_1783046_T_G_b38	-411088	0.05462185	13	13	5.6593122989172976e-5	-0.032746002	0.0077910973	0.03689134297900992	1.4330755345873194
SE_1_-_2194688_2194133_2193998_2193910_C1orf86	chr1_2441501_C_T_b38	247367	0.075630255	18	18	4.879304352935927e-5	-0.026961118	0.0063553257	0.032899252542195015	1.4828139689341509
SE_1_-_2194688_2194133_2193998_2193910_C1orf86	chr1_2444607_G_A_b38	250473	0.075630255	18	18	4.879304352935927e-5	-0.026961118	0.0063553257	0.032899252542195015	1.4828139689341509
SE_1_-_2198007_2194133_2193998_2193910_C1orf86	chr1_2281386_C_T_b38	87252	0.05357143	4	6	3.997674928374402e-6	-0.05263755	0.010796045	0.0042407171352990955	2.372560694924327
AFE_1_+_2232669_2229735_2302978_SKI	chr1_1284756_A_G_b38	-947914	0.05042017	12	12	1.4655039967280958e-6	-0.014313944	0.00279744	0.0017950035915677055	2.745934678118266
AFE_1_+_2232669_2229735_2302978_SKI	chr1_1363880_A_G_b38	-868790	0.13865547	32	33	4.642413093411591e-5	-0.008018728	0.0018843559	0.0316382411339213	1.499787668254791
AFE_1_+_2232669_2229735_2302978_SKI	chr1_1364282_T_G_b38	-868388	0.13025211	30	31	6.307608848270303e-5	-0.008166788	0.001956525	0.040202492245860054	1.3957470231574554
AFE_1_+_2232669_2229735_2302978_SKI	chr1_1364357_A_C_b38	-868313	0.13025211	30	31	6.307590818064482e-5	-0.00816679	0.0019565253	0.040202492245860054	1.3957470231574554
AFE_1_+_2232669_2229735_2302978_SKI	chr1_1364566_T_C_b38	-868104	0.13025211	30	31	6.307608848270303e-5	-0.008166788	0.001956525	0.040202492245860054	1.3957470231574554
AFE_1_+_2232669_2229735_2302978_SKI	chr1_1364694_T_C_b38	-867976	0.13025211	30	31	6.307608848270303e-5	-0.008166788	0.001956525	0.040202492245860054	1.3957470231574554
AFE_1_+_2232669_2229735_2302978_SKI	chr1_1364721_C_T_b38	-867949	0.13025211	30	31	6.307608848270303e-5	-0.008166788	0.001956525	0.040202492245860054	1.3957470231574554
AFE_1_+_2232669_2229735_2302978_SKI	chr1_1365160_A_G_b38	-867510	0.13025211	30	31	6.307590818064482e-5	-0.00816679	0.0019565253	0.040202492245860054	1.3957470231574554
AFE_1_+_2232669_2229735_2302978_SKI	chr1_1365198_C_T_b38	-867472	0.13025211	30	31	6.307608848270303e-5	-0.008166788	0.001956525	0.040202492245860054	1.3957470231574554
AFE_1_+_2232669_2229735_2302978_SKI	chr1_1366008_A_G_b38	-866662	0.13025211	30	31	6.307608848270303e-5	-0.008166788	0.001956525	0.040202492245860054	1.3957470231574554
AFE_1_+_2232669_2229735_2302978_SKI	chr1_1366062_T_C_b38	-866608	0.13025211	30	31	6.307590818064482e-5	-0.00816679	0.0019565253	0.040202492245860054	1.3957470231574554
AFE_1_+_2232669_2229735_2302978_SKI	chr1_1366292_G_T_b38	-866378	0.13025211	30	31	6.307608848270303e-5	-0.008166788	0.001956525	0.040202492245860054	1.3957470231574554
AFE_1_+_2232669_2229735_2302978_SKI	chr1_1366453_G_T_b38	-866217	0.13025211	30	31	6.307608848270303e-5	-0.008166788	0.001956525	0.040202492245860054	1.3957470231574554
AFE_1_+_2232669_2229735_2302978_SKI	chr1_1366726_T_G_b38	-865944	0.13025211	30	31	6.307608848270303e-5	-0.008166788	0.001956525	0.040202492245860054	1.3957470231574554
AFE_1_+_2232669_2229735_2302978_SKI	chr1_1367258_T_A_b38	-865412	0.13025211	30	31	6.307590818064482e-5	-0.00816679	0.0019565253	0.040202492245860054	1.3957470231574554
AFE_1_+_2232669_2229735_2302978_SKI	chr1_1367280_T_A_b38	-865390	0.13025211	30	31	6.307608848270303e-5	-0.008166788	0.001956525	0.040202492245860054	1.3957470231574554
AFE_1_+_2232669_2229735_2302978_SKI	chr1_1367462_T_C_b38	-865208	0.13025211	30	31	6.307608848270303e-5	-0.008166788	0.001956525	0.040202492245860054	1.3957470231574554
AFE_1_+_2232669_2229735_2302978_SKI	chr1_1367593_G_A_b38	-865077	0.13025211	30	31	6.307608848270303e-5	-0.008166788	0.001956525	0.040202492245860054	1.3957470231574554
AFE_1_+_2232669_2229735_2302978_SKI	chr1_1367874_A_T_b38	-864796	0.13025211	30	31	6.307590818064482e-5	-0.00816679	0.0019565253	0.040202492245860054	1.3957470231574554
AFE_1_+_2232669_2229735_2302978_SKI	chr1_1367919_C_T_b38	-864751	0.13025211	30	31	6.307608848270303e-5	-0.008166788	0.001956525	0.040202492245860054	1.3957470231574554
AFE_1_+_2232669_2229735_2302978_SKI	chr1_1367951_C_T_b38	-864719	0.13025211	30	31	6.307608848270303e-5	-0.008166788	0.001956525	0.040202492245860054	1.3957470231574554
AFE_1_+_2232669_2229735_2302978_SKI	chr1_1367965_A_G_b38	-864705	0.13025211	30	31	6.307590818064482e-5	-0.00816679	0.0019565253	0.040202492245860054	1.3957470231574554
AFE_1_+_2232669_2229735_2302978_SKI	chr1_1367970_T_G_b38	-864700	0.13025211	30	31	6.307608848270303e-5	-0.008166788	0.001956525	0.040202492245860054	1.3957470231574554
AFE_1_+_2232669_2229735_2302978_SKI	chr1_1367994_C_A_b38	-864676	0.13025211	30	31	6.307608848270303e-5	-0.008166788	0.001956525	0.040202492245860054	1.3957470231574554
AFE_1_+_2232669_2229735_2302978_SKI	chr1_1368177_G_C_b38	-864493	0.1304348	29	30	7.902515119313227e-5	-0.008096315	0.0019681272	0.0478206519030718	1.3203845077690302
AFE_1_+_2232669_2229735_2302978_SKI	chr1_1368297_C_T_b38	-864373	0.13025211	30	31	6.307590818064482e-5	-0.00816679	0.0019565253	0.040202492245860054	1.3957470231574554
AFE_1_+_2232669_2229735_2302978_SKI	chr1_1368514_C_G_b38	-864156	0.13025211	30	31	6.307608848270303e-5	-0.008166788	0.001956525	0.040202492245860054	1.3957470231574554
AFE_1_+_2232669_2229735_2302978_SKI	chr1_1368991_C_T_b38	-863679	0.13025211	30	31	6.307608848270303e-5	-0.008166788	0.001956525	0.040202492245860054	1.3957470231574554
AFE_1_+_2232669_2229735_2302978_SKI	chr1_1369282_G_A_b38	-863388	0.13025211	30	31	6.307608848270303e-5	-0.008166788	0.001956525	0.040202492245860054	1.3957470231574554
AFE_1_+_2232669_2229735_2302978_SKI	chr1_1369407_G_A_b38	-863263	0.13025211	30	31	6.307608848270303e-5	-0.008166788	0.001956525	0.040202492245860054	1.3957470231574554
AFE_1_+_2232669_2229735_2302978_SKI	chr1_1369556_C_G_b38	-863114	0.13025211	30	31	6.307608848270303e-5	-0.008166788	0.001956525	0.040202492245860054	1.3957470231574554
AFE_1_+_2232669_2229735_2302978_SKI	chr1_1369627_T_C_b38	-863043	0.13025211	30	31	6.307590818064482e-5	-0.00816679	0.0019565253	0.040202492245860054	1.3957470231574554
AFE_1_+_2232669_2229735_2302978_SKI	chr1_1369686_T_C_b38	-862984	0.13025211	30	31	6.307608848270303e-5	-0.008166788	0.001956525	0.040202492245860054	1.3957470231574554
AFE_1_+_2232669_2229735_2302978_SKI	chr1_1369716_G_C_b38	-862954	0.13025211	30	31	6.307608848270303e-5	-0.008166788	0.001956525	0.040202492245860054	1.3957470231574554
AFE_1_+_2232669_2229735_2302978_SKI	chr1_1369741_C_T_b38	-862929	0.13025211	30	31	6.307608848270303e-5	-0.008166788	0.001956525	0.040202492245860054	1.3957470231574554
AFE_1_+_2232669_2229735_2302978_SKI	chr1_1369821_C_T_b38	-862849	0.13025211	30	31	6.307590818064482e-5	-0.00816679	0.0019565253	0.040202492245860054	1.3957470231574554
AFE_1_+_2232669_2229735_2302978_SKI	chr1_1370181_C_T_b38	-862489	0.13025211	30	31	6.307608848270303e-5	-0.008166788	0.001956525	0.040202492245860054	1.3957470231574554
AFE_1_+_2232669_2229735_2302978_SKI	chr1_1370317_G_C_b38	-862353	0.13025211	30	31	6.307608848270303e-5	-0.008166788	0.001956525	0.040202492245860054	1.3957470231574554
AFE_1_+_2232669_2229735_2302978_SKI	chr1_1370320_A_G_b38	-862350	0.13025211	30	31	6.307590818064482e-5	-0.00816679	0.0019565253	0.040202492245860054	1.3957470231574554
AFE_1_+_2232669_2229735_2302978_SKI	chr1_1370430_T_C_b38	-862240	0.13025211	30	31	6.307608848270303e-5	-0.008166788	0.001956525	0.040202492245860054	1.3957470231574554
AFE_1_+_2232669_2229735_2302978_SKI	chr1_1370532_C_T_b38	-862138	0.13025211	30	31	6.307608848270303e-5	-0.008166788	0.001956525	0.040202492245860054	1.3957470231574554
AFE_1_+_2232669_2229735_2302978_SKI	chr1_1370584_G_C_b38	-862086	0.13025211	30	31	6.307608848270303e-5	-0.008166788	0.001956525	0.040202492245860054	1.3957470231574554
AFE_1_+_2232669_2229735_2302978_SKI	chr1_1648395_C_T_b38	-584275	0.40756303	97	97	5.541528644947962e-6	0.010441641	0.002177274	0.005600984152698303	2.2517356561128015
AFE_1_+_2232669_2229735_2302978_SKI	chr1_1648402_G_A_b38	-584268	0.40756303	97	97	5.541528644947962e-6	0.010441641	0.002177274	0.005600984152698303	2.2517356561128015
AFE_1_+_2232669_2229735_2302978_SKI	chr1_2684035_G_C_b38	451365	0.49065417	117	116	3.232367780832552e-7	0.03471479	0.006347256	4.785284868632785e-4	3.3200922035103826
AFE_1_+_2232669_2229735_2302978_SKI	chr1_2750253_G_A_b38	517583	0.24193549	27	30	1.6190890196351104e-5	-0.009567217	0.0021129374	0.013701181067540126	1.8632419942299447
AFE_1_+_2232669_2229735_2302978_SKI	chr1_2750276_G_A_b38	517606	0.15625	7	10	2.566569847622747e-5	-0.011907913	0.002700218	0.019809925533763005	1.7031171569872783
AFE_1_+_2232669_2229735_2302978_SKI	chr1_2751322_A_C_b38	518652	0.125	9	11	9.335144592198276e-6	-0.012499551	0.0026785287	0.008632502283230486	2.0638632981109413
AFE_1_+_2232669_2229735_2302978_SKI	chr1_2758030_C_T_b38	525360	0.46638656	111	111	3.35529334484712e-5	0.014831328	0.0034169545	0.024585662188137156	1.6093180899656023
AFE_1_+_2232669_2229735_2302978_SKI	chr1_2768485_G_A_b38	535815	0.063025214	15	15	4.704089471104218e-6	-0.01282969	0.0026530013	0.0048756843826366185	2.3119644153005208
AFE_1_+_2248071_2229735_2302978_SKI	chr1_1288936_T_C_b38	-959136	0.14285715	1	2	1.6076279589915704e-7	-0.014139409	0.0025121802	2.56877629716724e-4	3.590273714782322
AFE_1_+_2248071_2229735_2302978_SKI	chr1_2756415_T_C_b38	508343	0.5833333	115	100	5.8701693080827e-5	-0.011564069	0.002757764	0.03793587388364007	1.4209499071588605
AFE_1_+_2393231_2391958_2395784_RER1	chr1_2671202_G_C_b38	277970	0.05263158	1	2	1.2505809432794125e-5	-0.059561677	0.012967216	0.011017900936474978	1.9579011367490184
SE_1_+_2391958_2395608_2395648_2395784_RER1	chr1_2660678_C_T_b38	265069	0.08227848	9	13	2.415059326109238e-5	0.0074028964	0.0016727195	0.01888768494946436	1.7238212699917117
SE_1_+_2391958_2395608_2395648_2395784_RER1	chr1_2678095_A_C_b38	282486	0.05000001	4	6	9.761590551117748e-6	0.010844377	0.002329411	0.008961480831598543	2.047620219818532
SE_1_+_2391958_2395608_2395648_2395784_RER1	chr1_2678284_T_C_b38	282675	0.13207547	7	14	6.000935173574446e-5	0.006422146	0.0015336786	0.038648793970530046	1.4128640536244619
SE_1_+_2391958_2395608_2395648_2395784_RER1	chr1_2678285_G_A_b38	282676	0.12727273	7	14	4.774257536204076e-5	0.0064616078	0.0015210819	0.03235274685673955	1.4900888403714592
SE_1_+_2391958_2395608_2395648_2395784_RER1	chr1_2694432_C_T_b38	298823	0.111111104	23	26	3.707977202576417e-5	0.0059373546	0.0013761629	0.02653899305808561	1.576115559151052
SE_1_+_2397220_2399415_2399514_2400857_RER1	chr1_3095762_T_C_b38	696346	0.16386555	36	39	4.603249084587247e-5	-0.007927304	0.0018618946	0.031415154381574495	1.5028608017159502
A3SS_1_-_2406484_2405828_2405834_PEX10	chr1_2696055_A_T_b38	290226	0.12711865	30	30	2.113865564952098e-5	0.023648804	0.0053025600000000004	0.016963888438140815	1.7704745923110754
A3SS_1_-_2406484_2405828_2405834_PEX10	chr1_2696070_G_A_b38	290241	0.09829059	23	23	6.157380517044185e-5	0.024314586	0.0058161113	0.03945498356204618	1.403898133220022
A3SS_1_-_2408452_2406895_2406955_PEX10	chr1_2655067_C_T_b38	248171	0.49545455	118	117	5.337787952223182e-5	0.060182575	0.014266265	0.035284681412282394	1.4524137994856896
A5SS_1_-_2410371_2410261_2408858_PEX10	chr1_1981922_A_C_b38	-428450	0.054347824	10	10	2.406402761569129e-5	0.004350294	9.827642e-4	0.018829791870130543	1.7251544803101206
A5SS_1_-_2410371_2410261_2408858_PEX10	chr1_2772755_T_C_b38	362383	0.056521736	13	13	2.4026411207351227e-5	0.0037098315	8.3800266e-4	0.018803828249506035	1.725753724226629
SE_1_-_2515562_2515401_2515258_2514466_PANK4	chr1_2665249_A_T_b38	149847	0.0625	1	2	3.386666773934743e-6	0.012156265	0.0024728284	0.0036779898289268373	2.4343894760895286
SE_1_-_2526464_2521800_2521718_2521315_PANK4	chr1_2483880_T_G_b38	-37921	0.057971008	4	8	2.4601814129082943e-6	-0.024185985	0.0048438907	0.0027865521900514055	2.5549328185187528
SE_1_-_2526464_2521800_2521718_2521315_PANK4	chr1_2605633_C_T_b38	83832	0.05882353	14	14	1.2027226485634286e-7	-0.031154735	0.005471689	1.9861717420585666e-4	3.7019832012567795
SE_1_-_2526464_2521800_2521718_2521315_PANK4	chr1_2661432_A_G_b38	139631	0.19375	21	31	3.0152396408883594e-8	-0.017854743	0.0029751163	5.92915643600811e-5	4.227007090994415
SE_1_-_2526464_2521800_2521718_2521315_PANK4	chr1_2682669_C_T_b38	160868	0.05882353	14	14	1.0886371915707082e-5	-0.026379338	0.0056998082	0.009806295014804711	2.0084950454795507
SE_1_-_2526464_2521800_2521718_2521315_PANK4	chr1_2683105_C_T_b38	161304	0.060185183	13	13	1.1397633944072653e-5	-0.027239136	0.0059002712	0.01020449339204743	1.991208551212451
SE_1_-_2526464_2521800_2521718_2521315_PANK4	chr1_2694188_C_A_b38	172387	0.05042017	11	12	8.700391305934913e-8	-0.03190042	0.0055320757	1.496746677460772e-4	3.8248516972457844
SE_1_-_2526464_2521800_2521718_2521315_PANK4	chr1_2700934_C_G_b38	179133	0.10679612	15	22	4.9718503907399625e-6	-0.016632553	0.0034490474	0.005108798206559962	2.2916812512633777
SE_1_-_2526464_2521800_2521718_2521315_PANK4	chr1_2700941_G_A_b38	179140	0.10679612	15	22	5.131966662689181e-6	-0.016614951	0.0034509576	0.0052542592877544555	2.2794884994101574
ALE_1_+_2562896_2563148_2565053_TNFRSF14	chr1_3146654_C_T_b38	583505	0.05462185	13	13	8.052533722244928e-5	-0.001451486	3.532756e-4	0.04851460186858298	1.3141275282735094
ALE_1_+_2562896_2563148_2565053_TNFRSF14	chr1_3249542_C_A_b38	686393	0.1923077	41	45	2.0669470218814964e-5	-9.329885e-4	2.0892627e-4	0.016650495333610973	1.7785728421904472
ALE_1_+_2562896_2563148_2565053_TNFRSF14	chr1_3250639_C_G_b38	687490	0.067226894	15	16	2.2286571528251197e-6	-0.0015367725	3.0632407e-4	0.0025556785958661924	2.5924937642923953
ALE_1_+_2562896_2563148_2565053_TNFRSF14	chr1_3251610_C_T_b38	688461	0.067226894	15	16	2.2286571528251197e-6	-0.0015367725	3.0632407e-4	0.0025556785958661924	2.5924937642923953
ALE_1_+_2562896_2563148_2565053_TNFRSF14	chr1_3254004_C_G_b38	690855	0.067226894	15	16	2.2286571528251197e-6	-0.0015367725	3.0632407e-4	0.0025556785958661924	2.5924937642923953
SE_1_-_3492639_3490959_3490912_3490589_MEGF6	chr1_2676054_G_A_b38	-814906	0.08695652	2	4	1.230716032656312e-7	-0.0020630949	3.6267002e-4	2.028449128389265e-4	3.6928358795233054
SE_1_-_3492639_3490959_3490912_3490589_MEGF6	chr1_2676065_A_G_b38	-814895	0.09090909	2	4	1.372075901218362e-7	-0.002067511	3.6501832e-4	2.2335973124962432e-4	3.650995121607414
SE_1_-_3492639_3490959_3490912_3490589_MEGF6	chr1_2677779_T_G_b38	-813181	0.20833333	33	40	4.909250072693953e-5	-7.449801e-4	1.7567506e-4	0.03306373535499946	1.4806480838430724
SE_1_-_3492639_3490959_3490912_3490589_MEGF6	chr1_2696164_A_G_b38	-794796	0.0546875	5	7	6.707972954646833e-6	-0.0020386835	4.2931773e-4	0.006552137897406601	2.183616970916053
SE_1_-_3492639_3490959_3490912_3490589_MEGF6	chr1_3287755_T_C_b38	-203205	0.09734514	20	22	6.601243665209538e-6	-0.0010776562	2.267498e-4	0.00646523770879285	2.1894155026909083
SE_1_-_3492639_3490959_3490912_3490589_MEGF6	chr1_3936016_C_T_b38	445056	0.05042017	11	12	5.711920702800481e-5	-0.0012827346	3.0537345e-4	0.03714843105230477	1.4300595237530758
SE_1_-_3492639_3490959_3490912_3490589_MEGF6	chr1_3936187_C_T_b38	445227	0.05042017	11	12	5.711920702800481e-5	-0.0012827346	3.0537345e-4	0.03714843105230477	1.4300595237530758
SE_1_-_3492639_3490959_3490912_3490589_MEGF6	chr1_4144500_T_C_b38	653540	0.57017535	109	103	1.1315142824662813e-6	-0.0015866967	3.0643184e-4	0.0014385966253618084	2.8420609627954607
ALE_1_-_3492639_3490959_3490589_MEGF6	chr1_2676054_G_A_b38	-814906	0.08695652	2	4	2.0286819767212802e-7	-0.0020593773	3.6935526e-4	3.15629543623549e-4	3.5008223526356965
ALE_1_-_3492639_3490959_3490589_MEGF6	chr1_2676065_A_G_b38	-814895	0.09090909	2	4	2.2223187692262505e-7	-0.0020646562	3.7168423e-4	3.4315233906756417e-4	3.464513036433302
ALE_1_-_3492639_3490959_3490589_MEGF6	chr1_2677779_T_G_b38	-813181	0.20833333	33	40	5.254432936500102e-5	-7.523855e-4	1.7817663e-4	0.034871369372021205	1.4575309978768078
ALE_1_-_3492639_3490959_3490589_MEGF6	chr1_2696164_A_G_b38	-794796	0.0546875	5	7	4.579812020412853e-6	-0.002099652	4.3359175e-4	0.004762146290314331	2.322197267456882
ALE_1_-_3492639_3490959_3490589_MEGF6	chr1_3287755_T_C_b38	-203205	0.09734514	20	22	5.533110910535033e-6	-0.0011004718	2.2945071e-4	0.0055934473693127484	2.2523204439912687
ALE_1_-_3492639_3490959_3490589_MEGF6	chr1_3936016_C_T_b38	445056	0.05042017	11	12	7.705457805663171e-5	-0.0012789674	3.1039052e-4	0.04689159770028667	1.328904969636983
ALE_1_-_3492639_3490959_3490589_MEGF6	chr1_3936187_C_T_b38	445227	0.05042017	11	12	7.705457805663171e-5	-0.0012789674	3.1039052e-4	0.04689159770028667	1.328904969636983
ALE_1_-_3492639_3490959_3490589_MEGF6	chr1_4144500_T_C_b38	653540	0.57017535	109	103	1.0520884550981652e-6	-0.0016124832	3.1038406e-4	0.0013511053852895759	2.869310774986301
SE_1_-_3493996_3493899_3493771_3492767_MEGF6	chr1_3502001_T_C_b38	8101	0.9318181	3	17	7.502444696868553e-5	0.096331455	0.023337876	0.04593933438680647	1.3378153015709275
SE_1_-_3497233_3497119_3496988_3496783_MEGF6	chr1_3507202_T_C_b38	10082	0.05042017	11	12	7.710282837268591e-5	0.10706202	0.02598377	0.04691079463342708	1.3287272103700536
SE_1_-_3497233_3497119_3496988_3496783_MEGF6	chr1_3508866_A_G_b38	11746	0.3277311	65	78	1.9828153135231357e-5	0.05433665	0.012138823	0.016092198708371308	1.793384613348082
SE_1_-_3497233_3497119_3496988_3496783_MEGF6	chr1_3511596_T_G_b38	14476	0.31512606	62	75	5.332128036459043e-5	0.051257648	0.012149802	0.03525195575621778	1.452816783620908
SE_1_-_3498371_3497621_3497491_3497361_MEGF6	chr1_3495402_T_C_b38	-2220	0.3697479	73	88	8.13953644755165e-5	-0.014455774	0.0035208566	0.04888593000830163	1.310816118361314
SE_1_+_3625515_3625713_3625889_3627500_TPRG1L	chr1_2680060_A_G_b38	-945654	0.073529415	3	5	1.6849894223061132e-12	-0.026769498	0.0033301304	7.537938975283754e-9	8.122747382779862
SE_1_+_3625515_3625713_3625889_3627500_TPRG1L	chr1_2680101_A_C_b38	-945613	0.107843146	8	11	8.959702640526933e-6	-0.013709969	0.0029314763	0.008336449033310182	2.0790189006380437
SE_1_-_3635944_3635294_3635160_3635074_WRAP73	chr1_2653267_A_G_b38	-982028	0.5084746	117	117	4.423440828279619e-5	-0.11254249	0.026367988	0.03048028066706872	1.5159810382642613
SE_1_-_3636995_3636030_3635944_3635294_WRAP73	chr1_3202554_G_A_b38	-433477	0.09243698	22	22	7.654409348940556e-6	-0.017922191	0.0038003153	0.007316879075064974	2.135674122425398
SE_1_-_3636995_3636030_3635944_3635294_WRAP73	chr1_3204068_C_A_b38	-431963	0.09663866	23	23	3.557290560718584e-5	-0.016152222	0.0037343884	0.025728261949715857	1.5895895511834697
SE_1_-_3636995_3636030_3635944_3635294_WRAP73	chr1_3211361_A_G_b38	-424670	0.09663866	23	23	3.557290560718584e-5	-0.016152222	0.0037343884	0.025728261949715857	1.5895895511834697
SE_1_-_3636995_3636030_3635944_3635294_WRAP73	chr1_3211967_A_G_b38	-424064	0.09663866	23	23	3.557290560718584e-5	-0.016152222	0.0037343884	0.025728261949715857	1.5895895511834697
SE_1_-_3636995_3636030_3635944_3635294_WRAP73	chr1_3221994_G_A_b38	-414037	0.09243698	22	22	9.032698253444167e-6	-0.017419929	0.0037263548	0.008392178057227641	2.0761253102707578
SE_1_-_3636995_3636030_3635944_3635294_WRAP73	chr1_3229627_A_T_b38	-406404	0.071428575	17	17	1.6901390742004446e-6	-0.020841958	0.004100403	0.0020267611090915966	2.6931974378474037
SE_1_-_3636995_3636030_3635944_3635294_WRAP73	chr1_3229933_T_C_b38	-406098	0.071428575	17	17	1.6901390742004446e-6	-0.020841958	0.004100403	0.0020267611090915966	2.6931974378474037
SE_1_-_3636995_3636030_3635944_3635294_WRAP73	chr1_3502052_G_A_b38	-133979	0.375	117	89	6.0148741849541026e-5	0.055341072	0.013218001	0.038729395882479416	1.411959277270355
SE_1_-_3636995_3636030_3635944_3635294_WRAP73	chr1_4307113_A_G_b38	671082	0.05042017	12	12	6.51871308230864e-5	-0.019208971	0.004611621	0.0412803974130494	1.384256130337638
AFE_1_-_3649931_3652713_3647560_Hypothetical	chr1_2697897_C_T_b38	-952035	0.067226894	15	16	1.4441814755952764e-6	0.0026258244	5.128285e-4	0.001772984017106442	2.751295179409665
AFE_1_-_3649931_3652713_3647560_Hypothetical	chr1_2747921_C_T_b38	-902011	0.05963303	12	13	1.004668175837569e-6	0.0028148217	5.4069085e-4	0.001298235981442646	2.886646358288056
AFE_1_-_3649931_3652713_3647560_Hypothetical	chr1_2852436_T_C_b38	-797496	0.06666667	5	10	4.101566177092566e-5	0.0021944707	5.1176996e-4	0.028744970089041044	1.5414381389286407
AFE_1_-_3649931_3652713_3647560_Hypothetical	chr1_3996404_G_C_b38	346472	0.071428575	16	17	5.96346389004836e-5	0.0020962637	5.004113e-4	0.03844852109150602	1.4151203605218632
AFE_1_-_3649931_3652713_3647560_Hypothetical	chr1_4035690_C_G_b38	385758	0.05882353	13	14	2.5565450674478064e-7	0.0027921654	5.055588e-4	3.887595471208671e-4	3.4103189324705765
SE_1_-_3742804_3742517_3742430_3740387_TP73-AS1	chr1_2756999_C_A_b38	-985519	0.1764706	41	42	6.626505805529324e-5	0.039056078	0.00938632	0.04177926881605185	1.3790391649285358
SE_1_-_3742804_3742517_3742430_3740387_TP73-AS1	chr1_3986569_G_A_b38	244051	0.1764706	36	42	4.717460867369991e-5	0.034284595	0.008064701	0.032037752623856504	1.4943379562984738
AFE_1_-_3743280_3745607_3743190_TP73-AS1	chr1_2748104_A_G_b38	-995177	0.05617977	8	10	1.7797056380747744e-8	-0.00682598	0.0011159477	3.715325914088893e-5	4.430003083254139
AFE_1_-_3743280_3745607_3743190_TP73-AS1	chr1_2750884_A_C_b38	-992397	0.06132076	9	13	1.85548904611844e-7	-0.0051663746	9.2324935e-4	2.913694400832266e-4	3.5355560006072313
AFE_1_-_3743280_3745607_3743190_TP73-AS1	chr1_2772319_A_C_b38	-970962	0.1	2	3	2.1975095860871516e-6	-0.010351689	0.00206201	0.0025244795366807108	2.597828145326058
AFE_1_-_3743280_3745607_3743190_TP73-AS1	chr1_3287318_C_T_b38	-455963	0.06410257	15	15	5.525837008947522e-5	-0.0051085246	0.0012136165	0.03625928920310719	1.4405807137042161
AFE_1_-_6601797_6614450_6599452_Hypothetical	chr1_5627545_A_G_b38	-974253	0.071428575	16	17	1.6077714220669777e-5	0.004761458	0.0010511631	0.013621082201636455	1.8657883861436528
AFE_1_-_6601797_6614450_6599452_Hypothetical	chr1_5672731_C_A_b38	-929067	0.47368422	113	112	1.5262025584244315e-5	-0.008006606	0.0017624376	0.013049451408670696	1.8844077454287667
AFE_1_-_6601797_6614450_6599452_Hypothetical	chr1_6912164_A_G_b38	310366	0.1092437	24	26	6.169061522822768e-5	0.003931259	9.4048085e-4	0.03950214894062794	1.4033792778502263
AFE_1_-_6601797_6614450_6599452_Hypothetical	chr1_6914730_G_A_b38	312932	0.1092437	24	26	6.169061522822768e-5	0.003931259	9.4048085e-4	0.03950214894062794	1.4033792778502263
AFE_1_-_6601797_6614450_6599452_Hypothetical	chr1_6916017_G_C_b38	314219	0.0882353	20	21	6.930623783446406e-6	0.0047094193	9.934258e-4	0.006737928124944494	2.1714736260510223
AFE_1_-_6601797_6614450_6599452_Hypothetical	chr1_6916820_G_A_b38	315022	0.063025214	14	15	4.216486620658496e-7	0.0057431203	0.0010619418	6.063042926111829e-4	3.2173093569658415
AFE_1_-_6601797_6614450_6599452_Hypothetical	chr1_6921481_T_G_b38	319683	0.079831935	17	19	6.9551836117575785e-6	0.004841944	0.0010215698	0.006759103014830364	2.17011093446619
AFE_1_-_6601797_6614450_6599452_Hypothetical	chr1_6922003_A_T_b38	320205	0.079831935	17	19	6.9551836117575785e-6	0.004841944	0.0010215698	0.006759103014830364	2.17011093446619
AFE_1_-_6601797_6614450_6599452_Hypothetical	chr1_6925848_G_A_b38	324050	0.075630255	16	18	4.582704789584844e-6	0.0050327308	0.0010393247	0.004764466814122381	2.3219856936910865
AFE_1_-_6601797_6614450_6599452_Hypothetical	chr1_6927281_C_T_b38	325483	0.075630255	16	18	4.582704789584844e-6	0.0050327308	0.0010393247	0.004764466814122381	2.3219856936910865
AFE_1_-_6601797_6614450_6599452_Hypothetical	chr1_6927737_C_T_b38	325939	0.075630255	16	18	4.582704789584844e-6	0.0050327308	0.0010393247	0.004764466814122381	2.3219856936910865
AFE_1_-_6601797_6614450_6599452_Hypothetical	chr1_6933606_G_A_b38	331808	0.075630255	16	18	4.582704789584844e-6	0.0050327308	0.0010393247	0.004764466814122381	2.3219856936910865
AFE_1_-_6601797_6614450_6599452_Hypothetical	chr1_6936820_C_G_b38	335022	0.075630255	16	18	4.582704789584844e-6	0.0050327308	0.0010393247	0.004764466814122381	2.3219856936910865
AFE_1_-_6601797_6614450_6599452_Hypothetical	chr1_6939678_A_G_b38	337880	0.079831935	17	19	6.9551836117575785e-6	0.004841944	0.0010215698	0.006759103014830364	2.17011093446619
AFE_1_-_6601797_6614450_6599452_Hypothetical	chr1_6939759_C_T_b38	337961	0.075630255	16	18	4.582704789584844e-6	0.0050327308	0.0010393247	0.004764466814122381	2.3219856936910865
AFE_1_-_6601797_6614450_6599452_Hypothetical	chr1_7152281_C_A_b38	550483	0.079831935	17	19	3.3943626819068076e-5	0.0040536737	9.345658e-4	0.02479271537445694	1.6056759053595753
SE_1_+_6625292_6628499_6628691_6630288_THAP3	chr1_5671875_G_A_b38	-956625	0.48739496	116	116	2.2822966521614018e-10	0.014776237	0.0020987163	7.018273962871621e-7	6.153769682823217
SE_1_+_6625292_6628499_6628691_6630288_THAP3	chr1_6078496_C_A_b38	-550004	0.0882353	20	21	5.978264917544772e-5	-0.003999218	9.5482706e-4	0.0385220651247423	1.414290438882928
SE_1_+_6625292_6628499_6628691_6630288_THAP3	chr1_7036212_C_T_b38	407712	0.05462185	12	13	1.5411922906929262e-8	-0.0064266264	0.0010453044999999999	3.262146382248297e-5	4.486496554768365
SE_1_+_6625292_6628499_6628691_6630288_THAP3	chr1_7054425_T_A_b38	425925	0.05042017	11	12	5.547116857423332e-9	-0.006707838	0.0010532354	1.2890848858034255e-5	4.8897184835603245
AFE_1_+_6628691_6625292_6630288_THAP3	chr1_5671875_G_A_b38	-956817	0.48739496	116	116	1.589686397215139e-10	-0.013845028	0.0019457879	5.022478800214524e-7	6.299081887724419
AFE_1_+_6628691_6625292_6630288_THAP3	chr1_6078496_C_A_b38	-550196	0.0882353	20	21	4.515090940222319e-5	0.0037768474	8.860121e-4	0.030965993470718354	1.509114982118816
AFE_1_+_6628691_6625292_6630288_THAP3	chr1_7036212_C_T_b38	407520	0.05462185	12	13	1.0657293812313708e-8	0.0060355943	9.6908666e-4	2.3514682395607986e-5	4.628660882738288
AFE_1_+_6628691_6625292_6630288_THAP3	chr1_7054425_T_A_b38	425733	0.05042017	11	12	3.6323709243493214e-9	0.0063038426	9.7592385e-4	8.77744259530762e-6	5.056632002150012
SE_1_+_6628691_6629643_6629724_6630288_THAP3	chr1_5668426_T_C_b38	-961218	0.48739496	116	116	4.4430240237550434e-5	-0.06976682	0.016350375	0.03056612388435306	1.514759631027503
A3SS_1_+_6628691_6630291_6630288_THAP3	chr1_5666923_C_G_b38	-963369	0.05462185	13	13	5.621082060099663e-5	-0.060973164	0.014500837	0.03670734601841621	1.4352470143307552
A3SS_1_+_6630353_6632391_6632370_THAP3	chr1_5671079_C_G_b38	-961313	0.46218488	110	110	8.275366238114254e-7	0.01690206	0.003218535	0.0010942832378293189	2.960870253226033
A3SS_1_+_6630353_6632391_6632370_THAP3	chr1_5671146_A_C_b38	-961246	0.48739496	116	116	9.56519217738259e-6	0.025509937	0.0054736547	0.008809740329215688	2.0550368924109654
SE_1_-_6644558_6640057_6639902_6638364_DNAJC11	chr1_5857497_C_G_b38	-782561	0.32352942	67	77	7.463604714009605e-5	-0.010030301	0.0024291845	0.0457791038301851	1.3393327133088095
SE_1_-_6644558_6640057_6639902_6638364_DNAJC11	chr1_5882687_A_G_b38	-757371	0.6512605	72	83	6.59611956475119e-5	0.010020368	0.002407477	0.04163285050058145	1.3805638530024307
SE_1_-_6644558_6640057_6639902_6638364_DNAJC11	chr1_5885930_G_A_b38	-754128	0.6806723	66	76	6.988618433177749e-5	0.010037629	0.002420619	0.043497249866524534	1.3615382006441976
SE_1_-_6644558_6640057_6639902_6638364_DNAJC11	chr1_5918450_G_A_b38	-721608	0.68487394	65	75	6.678089367495818e-5	0.010148415	0.0024401774	0.041973041062819724	1.3770295638131518
SE_1_-_6644558_6640057_6639902_6638364_DNAJC11	chr1_5931141_C_T_b38	-708917	0.68487394	65	75	6.678079859658114e-5	0.010148416	0.0024401774	0.041973041062819724	1.3770295638131518
SE_1_-_6644558_6640057_6639902_6638364_DNAJC11	chr1_5942743_G_A_b38	-697315	0.6722689	66	78	3.0394019146074517e-5	0.010054933	0.0023028906	0.022741684885530862	1.6431773624547228
SE_1_-_6644558_6640057_6639902_6638364_DNAJC11	chr1_5962529_T_C_b38	-677529	0.68907565	63	74	5.2037269376455736e-5	0.009733993	0.0023037605	0.034632576404977015	1.4605151989834861
SE_1_-_6644558_6640057_6639902_6638364_DNAJC11	chr1_5963761_C_T_b38	-676297	0.68907565	63	74	5.2037269376455736e-5	0.009733993	0.0023037605	0.034632576404977015	1.4605151989834861
SE_1_-_6644558_6640057_6639902_6638364_DNAJC11	chr1_5963780_C_T_b38	-676278	0.68907565	63	74	5.2037269376455736e-5	0.009733993	0.0023037605	0.034632576404977015	1.4605151989834861
SE_1_-_6644558_6640057_6639902_6638364_DNAJC11	chr1_5964813_A_G_b38	-675245	0.69067794	62	74	2.027620343009808e-5	0.009916846	0.0022182593	0.016392879437297253	1.7853447551607737
SE_1_-_6644558_6640057_6639902_6638364_DNAJC11	chr1_5966199_G_A_b38	-673859	0.6932773	62	73	3.955522072099717e-5	0.009768452	0.002273049	0.027967662978964122	1.5533438224287734
SE_1_-_6644558_6640057_6639902_6638364_DNAJC11	chr1_5967107_C_A_b38	-672951	0.6932773	62	73	3.955522072099717e-5	0.009768452	0.002273049	0.027967662978964122	1.5533438224287734
SE_1_-_6644558_6640057_6639902_6638364_DNAJC11	chr1_5967192_A_G_b38	-672866	0.6932773	62	73	3.955522072099717e-5	0.009768452	0.002273049	0.027967662978964122	1.5533438224287734
SE_1_-_6644558_6640057_6639902_6638364_DNAJC11	chr1_5967949_A_G_b38	-672109	0.6932773	62	73	3.955522072099717e-5	0.009768452	0.002273049	0.027967662978964122	1.5533438224287734
SE_1_-_6644558_6640057_6639902_6638364_DNAJC11	chr1_5971884_C_A_b38	-668174	0.68907565	63	74	5.20374200537331e-5	0.009733992	0.0023037605	0.034632576404977015	1.4605151989834861
SE_1_-_6644558_6640057_6639902_6638364_DNAJC11	chr1_5973941_T_C_b38	-666117	0.6932773	62	73	3.955522072099717e-5	0.009768452	0.002273049	0.027967662978964122	1.5533438224287734
SE_1_-_6644558_6640057_6639902_6638364_DNAJC11	chr1_5973942_G_A_b38	-666116	0.6932773	62	73	3.955522072099717e-5	0.009768452	0.002273049	0.027967662978964122	1.5533438224287734
SE_1_-_6644558_6640057_6639902_6638364_DNAJC11	chr1_5974140_G_A_b38	-665918	0.6932773	62	73	3.955522072099717e-5	0.009768452	0.002273049	0.027967662978964122	1.5533438224287734
SE_1_-_6644558_6640057_6639902_6638364_DNAJC11	chr1_5975453_C_T_b38	-664605	0.6932773	62	73	3.955522072099717e-5	0.009768452	0.002273049	0.027967662978964122	1.5533438224287734
SE_1_-_6644558_6640057_6639902_6638364_DNAJC11	chr1_5977543_G_A_b38	-662515	0.6932773	62	73	3.955522072099717e-5	0.009768452	0.002273049	0.027967662978964122	1.5533438224287734
SE_1_-_6644558_6640057_6639902_6638364_DNAJC11	chr1_5977693_G_A_b38	-662365	0.6932773	62	73	3.955522072099717e-5	0.009768452	0.002273049	0.027967662978964122	1.5533438224287734
SE_1_-_6644558_6640057_6639902_6638364_DNAJC11	chr1_5982874_G_A_b38	-657184	0.6932773	63	73	6.892203444340034e-5	0.009770535	0.002354096	0.04303296611778894	1.3661987184260938
SE_1_-_6644558_6640057_6639902_6638364_DNAJC11	chr1_5986372_C_G_b38	-653686	0.3277311	67	78	6.907719940129097e-5	-0.009499846	0.0022892088	0.043101691681632796	1.3655056840485416
SE_1_-_6644558_6640057_6639902_6638364_DNAJC11	chr1_5987116_A_G_b38	-652942	0.33193278	68	79	6.787698359674775e-5	-0.009541263	0.0022965928	0.04250977003155528	1.3715112444635218
SE_1_-_6644558_6640057_6639902_6638364_DNAJC11	chr1_5990480_A_G_b38	-649578	0.3277311	67	78	6.907719940129097e-5	-0.009499846	0.0022892088	0.043101691681632796	1.3655056840485416
SE_1_-_6644558_6640057_6639902_6638364_DNAJC11	chr1_5991206_C_G_b38	-648852	0.33193278	67	79	5.15996224469292e-5	-0.0094839595	0.0022433973	0.0343995673013411	1.4634470202139862
MXE_1_-_6652829_6651602_6651529_6651180_6651017_6645978_DNAJC11	chr1_5674232_T_A_b38	-977371	0.48319328	115	115	4.624362920298038e-6	0.00973754	0.0020118484	0.00480365405545561	2.3184282767097066
MXE_1_-_6652829_6651602_6651529_6651180_6651017_6645978_DNAJC11	chr1_5817267_A_C_b38	-834336	0.0652174	14	15	2.2790295385323933e-7	-0.005623609	0.0010134219	3.5126943501750685e-4	3.454359637799017
MXE_1_-_6652829_6651602_6651529_6651180_6651017_6645978_DNAJC11	chr1_5821331_G_A_b38	-830272	0.18695652	31	43	5.9769273078752295e-5	-0.0024785642	5.917573e-4	0.03851447905485513	1.4143759720110574
SE_1_+_6785575_6806983_6807088_6820181_CAMTA1	chr1_6315749_T_C_b38	-491235	0.057522126	12	13	3.5038961346422646e-5	0.01320914	0.0030511646	0.025443744943586116	1.5944189665834914
SE_1_+_6825210_6871757_6871840_6886240_CAMTA1	chr1_7441953_G_A_b38	570195	0.05042017	11	12	9.046829670379656e-6	-0.009521078	0.0020368553	0.008402815908760011	2.0755751509974654
A5SS_1_+_7961735_7961793_7962763_PARK7	chr1_7679721_G_C_b38	-282015	0.1764706	39	42	9.342670995424606e-6	-0.057105597	0.012237686	0.00863797983821334	2.0635878139679495
A5SS_1_+_7961735_7961793_7962763_PARK7	chr1_7680750_G_A_b38	-280986	0.1764706	39	42	9.342670995424606e-6	-0.057105597	0.012237686	0.00863797983821334	2.0635878139679495
A5SS_1_+_7961735_7961793_7962763_PARK7	chr1_7684707_T_C_b38	-277029	0.1764706	39	42	9.342686053951594e-6	-0.057105593	0.012237686	0.00863797983821334	2.0635878139679495
A5SS_1_+_7961735_7961793_7962763_PARK7	chr1_7690382_G_A_b38	-271354	0.075630255	17	18	1.4112122376019393e-5	-0.078533754	0.01721193	0.012218900015759534	1.9129678889042645
A5SS_1_+_7961735_7961793_7962763_PARK7	chr1_7691079_C_T_b38	-270657	0.16386555	36	39	9.155489602760594e-6	-0.057676844	0.01234674	0.008491101388433306	2.0710359733725885
A5SS_1_+_7961735_7961793_7962763_PARK7	chr1_7691329_G_A_b38	-270407	0.16386555	36	39	9.155489602760594e-6	-0.057676844	0.01234674	0.008491101388433306	2.0710359733725885
A5SS_1_+_7961735_7961793_7962763_PARK7	chr1_7691907_T_C_b38	-269829	0.16386555	36	39	9.155489602760594e-6	-0.057676844	0.01234674	0.008491101388433306	2.0710359733725885
A5SS_1_+_7961735_7961793_7962763_PARK7	chr1_7695523_C_T_b38	-266213	0.15126051	33	36	1.2140262613250351e-6	-0.06321884	0.01224847	0.0015279086128501959	2.8159026209709235
A5SS_1_+_7961735_7961793_7962763_PARK7	chr1_7695669_T_C_b38	-266067	0.15126051	33	36	1.2140262613250351e-6	-0.06321884	0.01224847	0.0015279086128501959	2.8159026209709235
A5SS_1_+_7961735_7961793_7962763_PARK7	chr1_7705638_C_T_b38	-256098	0.15546219	34	37	2.9195678654261493e-7	-0.06620163	0.0120529225	4.3678766797520933e-4	3.3597296317637633
A5SS_1_+_7961735_7961793_7962763_PARK7	chr1_7711104_C_T_b38	-250632	0.16806723	37	40	2.4254700560036017e-6	-0.06091749	0.012192018	0.002751988802628945	2.560353337502789
A5SS_1_+_7961735_7961793_7962763_PARK7	chr1_7717543_T_C_b38	-244193	0.16386555	36	39	4.536444514918029e-5	-0.0539701	0.012664558	0.031081625104045826	1.5074962821726485
A5SS_1_+_7961735_7961793_7962763_PARK7	chr1_7717613_G_A_b38	-244123	0.16386555	36	39	4.536457770228263e-5	-0.05397009	0.012664559	0.031081625104045826	1.5074962821726485
A5SS_1_+_7961735_7961793_7962763_PARK7	chr1_7719474_G_A_b38	-242262	0.16386555	36	39	4.536444514918029e-5	-0.0539701	0.012664558	0.031081625104045826	1.5074962821726485
A5SS_1_+_7961735_7961793_7962763_PARK7	chr1_7720633_A_G_b38	-241103	0.16386555	36	39	4.536444514918029e-5	-0.0539701	0.012664558	0.031081625104045826	1.5074962821726485
A5SS_1_+_7961735_7961793_7962763_PARK7	chr1_7724378_G_A_b38	-237358	0.16386555	36	39	4.536444514918029e-5	-0.0539701	0.012664558	0.031081625104045826	1.5074962821726485
A5SS_1_+_7961735_7961793_7962763_PARK7	chr1_7730624_C_G_b38	-231112	0.16386555	36	39	8.321330626167209e-5	-0.0519688	0.012675942	0.049771019032857314	1.3030234672363628
A5SS_1_+_7961735_7961793_7962763_PARK7	chr1_7761949_A_G_b38	-199787	0.15546219	36	37	1.3343579173125798e-7	-0.07296239	0.012867205	2.1762808009120627e-4	3.6622850692593403
A5SS_1_+_7961735_7961793_7962763_PARK7	chr1_7771004_C_A_b38	-190732	0.14705883	34	35	4.54280594108254e-8	-0.07613085	0.012879542	8.523087314292695e-5	4.069403062429011
A5SS_1_+_7961735_7961793_7962763_PARK7	chr1_7773168_A_G_b38	-188568	0.15126051	35	36	3.8480654736563136e-8	-0.07583743	0.012750807	7.351885266526483e-5	4.133601279165912
A5SS_1_+_7961735_7961793_7962763_PARK7	chr1_7775714_T_G_b38	-186022	0.15126051	35	36	3.848049062588827e-8	-0.07583744	0.012750806	7.351885266526483e-5	4.133601279165912
A5SS_1_+_7961735_7961793_7962763_PARK7	chr1_7776952_G_A_b38	-184784	0.15126051	35	36	3.848049062588827e-8	-0.07583744	0.012750806	7.351885266526483e-5	4.133601279165912
A5SS_1_+_7961735_7961793_7962763_PARK7	chr1_7777818_C_G_b38	-183918	0.15546219	36	37	1.3343579173125798e-7	-0.07296239	0.012867205	2.1762808009120627e-4	3.6622850692593403
A5SS_1_+_7961735_7961793_7962763_PARK7	chr1_7778053_A_C_b38	-183683	0.15546219	36	37	1.3343579173125798e-7	-0.07296239	0.012867205	2.1762808009120627e-4	3.6622850692593403
A5SS_1_+_7961735_7961793_7962763_PARK7	chr1_7780638_A_G_b38	-181098	0.15126051	35	36	3.848049062588827e-8	-0.07583744	0.012750806	7.351885266526483e-5	4.133601279165912
A5SS_1_+_7961735_7961793_7962763_PARK7	chr1_7780709_A_G_b38	-181027	0.15126051	35	36	3.848049062588827e-8	-0.07583744	0.012750806	7.351885266526483e-5	4.133601279165912
A5SS_1_+_7961735_7961793_7962763_PARK7	chr1_7786032_A_G_b38	-175704	0.3277311	68	78	4.89085255690342e-5	-0.04367703	0.010297148	0.032966476927331956	1.4819274627074133
A5SS_1_+_7961735_7961793_7962763_PARK7	chr1_7786467_A_C_b38	-175269	0.3277311	68	78	4.890845446849722e-5	-0.043677032	0.010297148	0.032966476927331956	1.4819274627074133
A5SS_1_+_7961735_7961793_7962763_PARK7	chr1_7787554_G_A_b38	-174182	0.31512606	66	75	2.9570715362366897e-5	-0.04573963	0.010458724	0.02222690467133505	1.6531210131335476
A5SS_1_+_7961735_7961793_7962763_PARK7	chr1_7787786_G_A_b38	-173950	0.14705883	34	35	5.378952143460354e-9	-0.080450915	0.01261897	1.2527841206597473e-5	4.9021237600383305
A5SS_1_+_7961735_7961793_7962763_PARK7	chr1_7790002_C_T_b38	-171734	0.3277311	68	78	4.890845446849722e-5	-0.043677032	0.010297148	0.032966476927331956	1.4819274627074133
A5SS_1_+_7961735_7961793_7962763_PARK7	chr1_7790158_C_T_b38	-171578	0.3277311	68	78	4.890845446849722e-5	-0.043677032	0.010297148	0.032966476927331956	1.4819274627074133
A5SS_1_+_7961735_7961793_7962763_PARK7	chr1_7790838_C_T_b38	-170898	0.14705883	34	35	5.378952143460354e-9	-0.080450915	0.01261897	1.2527841206597473e-5	4.9021237600383305
A5SS_1_+_7961735_7961793_7962763_PARK7	chr1_7792737_C_T_b38	-168999	0.3277311	68	78	4.890845446849722e-5	-0.043677032	0.010297148	0.032966476927331956	1.4819274627074133
A5SS_1_+_7961735_7961793_7962763_PARK7	chr1_7795754_A_G_b38	-165982	0.3529412	71	84	3.344152672136181e-5	-0.043223068	0.009956074	0.0245214451583003	1.6104539384855727
A5SS_1_+_7961735_7961793_7962763_PARK7	chr1_7797249_G_A_b38	-164487	0.14705883	34	35	5.378952143460354e-9	-0.080450915	0.01261897	1.2527841206597473e-5	4.9021237600383305
A5SS_1_+_7961735_7961793_7962763_PARK7	chr1_7797314_G_C_b38	-164422	0.14705883	34	35	5.378952143460354e-9	-0.080450915	0.01261897	1.2527841206597473e-5	4.9021237600383305
A5SS_1_+_7961735_7961793_7962763_PARK7	chr1_7798075_G_C_b38	-163661	0.15126051	35	36	2.1768597548020432e-8	-0.077389985	0.012743756	4.44699931204693e-5	4.351932937736639
A5SS_1_+_7961735_7961793_7962763_PARK7	chr1_7801244_T_C_b38	-160492	0.3277311	68	78	4.890845446849722e-5	-0.043677032	0.010297148	0.032966476927331956	1.4819274627074133
A5SS_1_+_7961735_7961793_7962763_PARK7	chr1_7805650_C_T_b38	-156086	0.14705883	34	35	5.378952143460354e-9	-0.080450915	0.01261897	1.2527841206597473e-5	4.9021237600383305
A5SS_1_+_7961735_7961793_7962763_PARK7	chr1_7812422_C_G_b38	-149314	0.14705883	34	35	5.378952143460354e-9	-0.080450915	0.01261897	1.2527841206597473e-5	4.9021237600383305
A5SS_1_+_7961735_7961793_7962763_PARK7	chr1_7812540_G_A_b38	-149196	0.14705883	34	35	5.378952143460354e-9	-0.080450915	0.01261897	1.2527841206597473e-5	4.9021237600383305
A5SS_1_+_7961735_7961793_7962763_PARK7	chr1_7818508_C_T_b38	-143228	0.14705883	34	35	5.378952143460354e-9	-0.080450915	0.01261897	1.2527841206597473e-5	4.9021237600383305
A5SS_1_+_7961735_7961793_7962763_PARK7	chr1_7819567_C_T_b38	-142169	0.14705883	34	35	5.378952143460354e-9	-0.080450915	0.01261897	1.2527841206597473e-5	4.9021237600383305
A5SS_1_+_7961735_7961793_7962763_PARK7	chr1_7821174_C_T_b38	-140562	0.14705883	34	35	5.378952143460354e-9	-0.080450915	0.01261897	1.2527841206597473e-5	4.9021237600383305
A5SS_1_+_7961735_7961793_7962763_PARK7	chr1_7823298_A_T_b38	-138438	0.31512606	66	75	2.9570715362366897e-5	-0.04573963	0.010458724	0.02222690467133505	1.6531210131335476
A5SS_1_+_7961735_7961793_7962763_PARK7	chr1_7824520_T_C_b38	-137216	0.31512606	66	75	2.9570715362366897e-5	-0.04573963	0.010458724	0.02222690467133505	1.6531210131335476
A5SS_1_+_7961735_7961793_7962763_PARK7	chr1_7826024_G_A_b38	-135712	0.31512606	66	75	2.9570715362366897e-5	-0.04573963	0.010458724	0.02222690467133505	1.6531210131335476
A5SS_1_+_7961735_7961793_7962763_PARK7	chr1_7827188_G_A_b38	-134548	0.3529412	71	84	3.344157655717662e-5	-0.043223064	0.009956074	0.0245214451583003	1.6104539384855727
A5SS_1_+_7961735_7961793_7962763_PARK7	chr1_7828155_A_G_b38	-133581	0.3529412	71	84	3.344157655717662e-5	-0.043223064	0.009956074	0.0245214451583003	1.6104539384855727
A5SS_1_+_7961735_7961793_7962763_PARK7	chr1_7828670_G_C_b38	-133066	0.14705883	34	35	5.378952143460354e-9	-0.080450915	0.01261897	1.2527841206597473e-5	4.9021237600383305
A5SS_1_+_7961735_7961793_7962763_PARK7	chr1_7834955_C_T_b38	-126781	0.14705883	34	35	5.378952143460354e-9	-0.080450915	0.01261897	1.2527841206597473e-5	4.9021237600383305
A5SS_1_+_7961735_7961793_7962763_PARK7	chr1_7837562_A_T_b38	-124174	0.14705883	34	35	5.378952143460354e-9	-0.080450915	0.01261897	1.2527841206597473e-5	4.9021237600383305
A5SS_1_+_7961735_7961793_7962763_PARK7	chr1_7842414_C_T_b38	-119322	0.14705883	34	35	5.378952143460354e-9	-0.080450915	0.01261897	1.2527841206597473e-5	4.9021237600383305
A5SS_1_+_7961735_7961793_7962763_PARK7	chr1_7844639_C_T_b38	-117097	0.11344538	26	27	8.249381919007244e-7	-0.07562565	0.01439882	0.0010911195108026612	2.962127678339663
A5SS_1_+_7961735_7961793_7962763_PARK7	chr1_7845214_G_A_b38	-116522	0.14705883	34	35	5.378952143460354e-9	-0.080450915	0.01261897	1.2527841206597473e-5	4.9021237600383305
A5SS_1_+_7961735_7961793_7962763_PARK7	chr1_7846255_A_T_b38	-115481	0.14705883	34	35	5.378952143460354e-9	-0.080450915	0.01261897	1.2527841206597473e-5	4.9021237600383305
A5SS_1_+_7961735_7961793_7962763_PARK7	chr1_7846947_G_A_b38	-114789	0.31512606	66	75	2.9570715362366897e-5	-0.04573963	0.010458724	0.02222690467133505	1.6531210131335476
A5SS_1_+_7961735_7961793_7962763_PARK7	chr1_7847924_A_G_b38	-113812	0.14705883	34	35	5.378952143460354e-9	-0.080450915	0.01261897	1.2527841206597473e-5	4.9021237600383305
A5SS_1_+_7961735_7961793_7962763_PARK7	chr1_7848186_G_A_b38	-113550	0.31512606	66	75	2.9570715362366897e-5	-0.04573963	0.010458724	0.02222690467133505	1.6531210131335476
A5SS_1_+_7961735_7961793_7962763_PARK7	chr1_7851377_T_C_b38	-110359	0.28151262	54	67	5.21898653792705e-7	-0.050727308	0.009466126	7.298959868030936e-4	3.1367390242301365
A5SS_1_+_7961735_7961793_7962763_PARK7	chr1_7852375_C_T_b38	-109361	0.28151262	54	67	5.21898653792705e-7	-0.050727308	0.009466126	7.298959868030936e-4	3.1367390242301365
A5SS_1_+_7961735_7961793_7962763_PARK7	chr1_7852969_A_G_b38	-108767	0.14705883	34	35	2.1818793159492826e-12	-0.09291525	0.011633617	9.617658464178412e-9	8.016930649362056
A5SS_1_+_7961735_7961793_7962763_PARK7	chr1_7853370_G_A_b38	-108366	0.60504204	71	94	6.964496033243733e-6	0.042645473	0.008998115	0.006766203622091874	2.1696549366957996
A5SS_1_+_7961735_7961793_7962763_PARK7	chr1_7853385_C_T_b38	-108351	0.14705883	34	35	2.1818793159492826e-12	-0.09291525	0.011633617	9.617658464178412e-9	8.016930649362056
A5SS_1_+_7961735_7961793_7962763_PARK7	chr1_7854006_G_C_b38	-107730	0.14705883	34	35	2.1818793159492826e-12	-0.09291525	0.011633617	9.617658464178412e-9	8.016930649362056
A5SS_1_+_7961735_7961793_7962763_PARK7	chr1_7854117_G_A_b38	-107619	0.60084033	72	95	1.2838249625873049e-5	0.04158107	0.009065694	0.011270162917204318	1.9480698059120618
A5SS_1_+_7961735_7961793_7962763_PARK7	chr1_7854775_C_T_b38	-106961	0.28151262	54	67	5.21898653792705e-7	-0.050727308	0.009466126	7.298959868030936e-4	3.1367390242301365
A5SS_1_+_7961735_7961793_7962763_PARK7	chr1_7858538_A_C_b38	-103198	0.45378152	81	108	5.731731652228295e-6	-0.0421372	0.00880161	0.005764819412348276	2.239214292783687
A5SS_1_+_7961735_7961793_7962763_PARK7	chr1_7858844_A_G_b38	-102892	0.14705883	34	35	2.1818793159492826e-12	-0.09291525	0.011633617	9.617658464178412e-9	8.016930649362056
A5SS_1_+_7961735_7961793_7962763_PARK7	chr1_7859303_C_T_b38	-102433	0.14705883	34	35	2.1818793159492826e-12	-0.09291525	0.011633617	9.617658464178412e-9	8.016930649362056
A5SS_1_+_7961735_7961793_7962763_PARK7	chr1_7859765_C_T_b38	-101971	0.14705883	34	35	2.1818793159492826e-12	-0.09291525	0.011633617	9.617658464178412e-9	8.016930649362056
A5SS_1_+_7961735_7961793_7962763_PARK7	chr1_7859779_C_G_b38	-101957	0.14705883	34	35	2.1818793159492826e-12	-0.09291525	0.011633617	9.617658464178412e-9	8.016930649362056
A5SS_1_+_7961735_7961793_7962763_PARK7	chr1_7862194_G_A_b38	-99542	0.14285715	33	34	8.816321400092117e-12	-0.09147074	0.011870481	3.4964416893798564e-8	7.456373710149819
A5SS_1_+_7961735_7961793_7962763_PARK7	chr1_7863418_G_A_b38	-98318	0.14705883	34	35	2.1818793159492826e-12	-0.09291525	0.011633617	9.617658464178412e-9	8.016930649362056
A5SS_1_+_7961735_7961793_7962763_PARK7	chr1_7863963_C_T_b38	-97773	0.17226891	38	41	1.1535241630997938e-11	-0.08240628	0.01077014	4.497270636845926e-8	7.347050976663286
A5SS_1_+_7961735_7961793_7962763_PARK7	chr1_7864335_G_A_b38	-97401	0.18067227	40	43	1.04442393967508e-9	-0.07508213	0.011167452	2.8432590783654023e-6	5.546183565501938
A5SS_1_+_7961735_7961793_7962763_PARK7	chr1_7865893_A_G_b38	-95843	0.7647059	51	56	4.975100978719643e-6	0.053650785	0.011125787	0.005110207544851337	2.2915614611660144
A5SS_1_+_7961735_7961793_7962763_PARK7	chr1_7865930_G_A_b38	-95806	0.7647059	51	56	4.975100978719643e-6	0.053650785	0.011125787	0.005110207544851337	2.2915614611660144
A5SS_1_+_7961735_7961793_7962763_PARK7	chr1_7866341_C_T_b38	-95395	0.15546219	36	37	5.961878241900065e-10	-0.083242014	0.012168394	1.6946795744629305e-6	5.770912404952163
A5SS_1_+_7961735_7961793_7962763_PARK7	chr1_7866482_A_G_b38	-95254	0.7647059	51	56	4.975100978719643e-6	0.053650785	0.011125787	0.005110207544851337	2.2915614611660144
A5SS_1_+_7961735_7961793_7962763_PARK7	chr1_7867032_G_T_b38	-94704	0.15126051	35	36	1.3344587306485389e-10	-0.08587915	0.012008574	4.2785911901953724e-7	6.3686992073987465
A5SS_1_+_7961735_7961793_7962763_PARK7	chr1_7867396_T_G_b38	-94340	0.7647059	51	56	4.975100978719643e-6	0.053650785	0.011125787	0.005110207544851337	2.2915614611660144
A5SS_1_+_7961735_7961793_7962763_PARK7	chr1_7867748_T_C_b38	-93988	0.7647059	51	56	4.975100978719643e-6	0.053650785	0.011125787	0.005110207544851337	2.2915614611660144
A5SS_1_+_7961735_7961793_7962763_PARK7	chr1_7868596_C_T_b38	-93140	0.15546219	36	37	5.961878241900065e-10	-0.083242014	0.012168394	1.6946795744629305e-6	5.770912404952163
A5SS_1_+_7961735_7961793_7962763_PARK7	chr1_7870923_A_G_b38	-90813	0.15546219	36	37	5.961878241900065e-10	-0.083242014	0.012168394	1.6946795744629305e-6	5.770912404952163
A5SS_1_+_7961735_7961793_7962763_PARK7	chr1_7871744_A_G_b38	-89992	0.15126051	35	36	1.3344587306485389e-10	-0.08587915	0.012008574	4.2785911901953724e-7	6.3686992073987465
A5SS_1_+_7961735_7961793_7962763_PARK7	chr1_7874198_G_A_b38	-87538	0.15126051	35	36	1.3344587306485389e-10	-0.08587915	0.012008574	4.2785911901953724e-7	6.3686992073987465
A5SS_1_+_7961735_7961793_7962763_PARK7	chr1_7874363_A_T_b38	-87373	0.15126051	35	36	1.3344587306485389e-10	-0.08587915	0.012008574	4.2785911901953724e-7	6.3686992073987465
A5SS_1_+_7961735_7961793_7962763_PARK7	chr1_7874497_G_A_b38	-87239	0.15126051	35	36	1.3344587306485389e-10	-0.08587915	0.012008574	4.2785911901953724e-7	6.3686992073987465
A5SS_1_+_7961735_7961793_7962763_PARK7	chr1_7875111_G_A_b38	-86625	0.15126051	35	36	1.3344587306485389e-10	-0.08587915	0.012008574	4.2785911901953724e-7	6.3686992073987465
A5SS_1_+_7961735_7961793_7962763_PARK7	chr1_7875380_G_A_b38	-86356	0.15126051	35	36	1.3344587306485389e-10	-0.08587915	0.012008574	4.2785911901953724e-7	6.3686992073987465
A5SS_1_+_7961735_7961793_7962763_PARK7	chr1_7876890_G_A_b38	-84846	0.15546219	36	37	5.961847990525596e-10	-0.08324202	0.0121683935	1.6946795744629305e-6	5.770912404952163
A5SS_1_+_7961735_7961793_7962763_PARK7	chr1_7877377_C_T_b38	-84359	0.15126051	35	36	1.3344587306485389e-10	-0.08587915	0.012008574	4.2785911901953724e-7	6.3686992073987465
A5SS_1_+_7961735_7961793_7962763_PARK7	chr1_7877646_G_A_b38	-84090	0.15546219	36	37	5.961878241900065e-10	-0.083242014	0.012168394	1.6946795744629305e-6	5.770912404952163
A5SS_1_+_7961735_7961793_7962763_PARK7	chr1_7878053_G_C_b38	-83683	0.15546219	36	37	5.961847990525596e-10	-0.08324202	0.0121683935	1.6946795744629305e-6	5.770912404952163
A5SS_1_+_7961735_7961793_7962763_PARK7	chr1_7878505_T_C_b38	-83231	0.15126051	35	36	1.3344587306485389e-10	-0.08587915	0.012008574	4.2785911901953724e-7	6.3686992073987465
A5SS_1_+_7961735_7961793_7962763_PARK7	chr1_7885851_G_C_b38	-75885	0.15546219	36	37	3.2885287350235196e-10	-0.0838395	0.012037547	9.792675492862114e-7	6.009098636793249
A5SS_1_+_7961735_7961793_7962763_PARK7	chr1_7886381_G_A_b38	-75355	0.15126051	35	36	1.3344587306485389e-10	-0.08587915	0.012008574	4.2785911901953724e-7	6.3686992073987465
A5SS_1_+_7961735_7961793_7962763_PARK7	chr1_7886759_G_A_b38	-74977	0.15126051	35	36	1.3344587306485389e-10	-0.08587915	0.012008574	4.2785911901953724e-7	6.3686992073987465
A5SS_1_+_7961735_7961793_7962763_PARK7	chr1_7886771_G_A_b38	-74965	0.15126051	35	36	1.3344587306485389e-10	-0.08587915	0.012008574	4.2785911901953724e-7	6.3686992073987465
A5SS_1_+_7961735_7961793_7962763_PARK7	chr1_7886907_G_A_b38	-74829	0.15126051	35	36	1.3344587306485389e-10	-0.08587915	0.012008574	4.2785911901953724e-7	6.3686992073987465
A5SS_1_+_7961735_7961793_7962763_PARK7	chr1_7889088_A_G_b38	-72648	0.15126051	35	36	1.3344587306485389e-10	-0.08587915	0.012008574	4.2785911901953724e-7	6.3686992073987465
A5SS_1_+_7961735_7961793_7962763_PARK7	chr1_7889193_G_A_b38	-72543	0.14285715	33	34	2.1714515792016386e-12	-0.09358044	0.011715494	9.577784647447886e-9	8.0187349321166
A5SS_1_+_7961735_7961793_7962763_PARK7	chr1_7889607_C_A_b38	-72129	0.14705883	34	35	3.878006814124432e-10	-0.084652334	0.012214391	1.1400830970484453e-6	5.943063493159686
A5SS_1_+_7961735_7961793_7962763_PARK7	chr1_7893393_C_T_b38	-68343	0.10084034	23	24	4.2706355725398816e-10	-0.09471135	0.013705509	1.245174344927715e-6	5.904769835926485
A5SS_1_+_7961735_7961793_7962763_PARK7	chr1_7895377_T_A_b38	-66359	0.31092438	64	74	6.46549185258545e-5	-0.04312205	0.0103471475	0.04100834536150627	1.3871277536304503
A5SS_1_+_7961735_7961793_7962763_PARK7	chr1_7902601_T_C_b38	-59135	0.14285715	33	34	1.1558532967552444e-10	-0.086772725	0.012083511	3.74139310235177e-7	6.426966658758992
A5SS_1_+_7961735_7961793_7962763_PARK7	chr1_7903012_T_C_b38	-58724	0.78695655	39	51	1.5579371792910753e-6	0.050818656	0.009959993	0.0018900575948863645	2.7235249615620876
A5SS_1_+_7961735_7961793_7962763_PARK7	chr1_7907402_T_C_b38	-54334	0.0882353	20	21	9.526233818748246e-8	-0.08709296	0.015156759	1.6200275479547171e-4	3.7904776003814433
A5SS_1_+_7961735_7961793_7962763_PARK7	chr1_7909447_G_A_b38	-52289	0.13445379	31	32	2.0963431788017998e-12	-0.09446477	0.011815765	9.264585022011748e-9	8.033174028766735
A5SS_1_+_7961735_7961793_7962763_PARK7	chr1_7909810_C_T_b38	-51926	0.13025211	30	31	2.4464283755699825e-13	-0.09905957	0.01176011	1.2476128964579945e-9	8.903920144630192
A5SS_1_+_7961735_7961793_7962763_PARK7	chr1_7911767_G_A_b38	-49969	0.14285715	32	34	5.791173143051261e-16	-0.10115387	0.010520238	4.754802390968957e-12	11.322867527579369
A5SS_1_+_7961735_7961793_7962763_PARK7	chr1_7922756_G_A_b38	-38980	0.13445379	30	32	1.0489958881197011e-20	-0.11281773	0.009588441	1.6293214837759622e-16	15.787993215964763
A5SS_1_+_7961735_7961793_7962763_PARK7	chr1_7928962_C_T_b38	-32774	0.13025211	29	31	7.767407994161515e-23	-0.1176308	0.0092262365	1.512767159772344e-18	17.82022791203482
A5SS_1_+_7961735_7961793_7962763_PARK7	chr1_7934360_A_G_b38	-27376	0.16386555	36	39	4.715017164654101e-16	-0.09641626	0.009985623	3.9009602004357134e-12	11.408828480557043
A5SS_1_+_7961735_7961793_7962763_PARK7	chr1_7936834_A_G_b38	-24902	0.4369748	81	104	7.912074773852966e-5	0.038032267	0.009245967	0.047860215846705946	1.3200253470760719
A5SS_1_+_7961735_7961793_7962763_PARK7	chr1_7937123_G_A_b38	-24613	0.13445379	30	32	3.996696836008798e-23	-0.11752589	0.009121748	7.953699663718857e-19	18.099430812250244
A5SS_1_+_7961735_7961793_7962763_PARK7	chr1_7944380_T_C_b38	-17356	0.13445379	30	32	3.996696836008798e-23	-0.11752589	0.009121748	7.953699663718857e-19	18.099430812250244
A5SS_1_+_7961735_7961793_7962763_PARK7	chr1_7953085_A_G_b38	-8651	0.46396393	77	110	3.2473763150821724e-5	-0.037271146	0.008570007	0.023986891421995716	1.6200260307211674
A5SS_1_+_7961735_7961793_7962763_PARK7	chr1_7953097_A_G_b38	-8639	0.460177	76	109	2.99872132201072e-5	-0.03706082	0.008481282	0.022483202000529296	1.648141837581065
A5SS_1_+_7961735_7961793_7962763_PARK7	chr1_7953117_C_T_b38	-8619	0.060344823	12	14	3.150240954862186e-7	-0.09865209	0.018018117	4.672397193268673e-4	3.3304602456232475
A5SS_1_+_7961735_7961793_7962763_PARK7	chr1_7954388_C_T_b38	-7348	0.5588235	83	105	6.988677949136114e-5	-0.039389756	0.009499021	0.043497249866524534	1.3615382006441976
A5SS_1_+_7961735_7961793_7962763_PARK7	chr1_7954508_G_A_b38	-7228	0.14705883	33	35	2.9188737644452028e-21	-0.111734875	0.009294981	4.7652399117859843e-17	16.321915229392516
A5SS_1_+_7961735_7961793_7962763_PARK7	chr1_7958975_A_C_b38	-2761	0.56302524	81	104	7.137800212647255e-5	-0.0383963	0.009272096	0.044242047289811404	1.3541647843684672
A5SS_1_+_7961735_7961793_7962763_PARK7	chr1_7961680_G_A_b38	-56	0.13025211	29	31	1.4654414695380223e-24	-0.12078879	0.008908387	3.278818858787054e-20	19.48428257564605
A5SS_1_+_7961735_7961793_7962763_PARK7	chr1_7961913_G_T_b38	177	0.13025211	29	31	1.4654414695380223e-24	-0.12078879	0.008908387	3.278818858787054e-20	19.48428257564605
A5SS_1_+_7961735_7961793_7962763_PARK7	chr1_7962137_G_T_b38	401	0.13025211	29	31	1.4654414695380223e-24	-0.12078879	0.008908387	3.278818858787054e-20	19.48428257564605
A5SS_1_+_7961735_7961793_7962763_PARK7	chr1_7963526_C_T_b38	1790	0.13025211	29	31	1.4654414695380223e-24	-0.12078879	0.008908387	3.278818858787054e-20	19.48428257564605
A5SS_1_+_7961735_7961793_7962763_PARK7	chr1_7963574_C_G_b38	1838	0.57563025	78	101	5.359697010044281e-6	-0.042142946	0.008772586	0.005444401796301985	2.2640498313971236
A5SS_1_+_7961735_7961793_7962763_PARK7	chr1_7965215_C_T_b38	3479	0.13025211	29	31	1.4654414695380223e-24	-0.12078879	0.008908387	3.278818858787054e-20	19.48428257564605
A5SS_1_+_7961735_7961793_7962763_PARK7	chr1_7967770_A_C_b38	6034	0.13025211	29	31	1.4654615990270318e-24	-0.12078878	0.008908389	3.278818858787054e-20	19.48428257564605
A5SS_1_+_7961735_7961793_7962763_PARK7	chr1_7968870_T_G_b38	7134	0.13025211	29	31	1.4654414695380223e-24	-0.12078879	0.008908387	3.278818858787054e-20	19.48428257564605
A5SS_1_+_7961735_7961793_7962763_PARK7	chr1_7969434_T_G_b38	7698	0.13445379	30	32	2.4321471871956583e-23	-0.117487825	0.009048005	4.957110228468467e-19	18.304771423825663
A5SS_1_+_7961735_7961793_7962763_PARK7	chr1_7969449_G_A_b38	7713	0.13445379	30	32	2.4321471871956583e-23	-0.117487825	0.009048005	4.957110228468467e-19	18.304771423825663
A5SS_1_+_7961735_7961793_7962763_PARK7	chr1_7969450_G_A_b38	7714	0.13445379	30	32	2.4321471871956583e-23	-0.117487825	0.009048005	4.957110228468467e-19	18.304771423825663
A5SS_1_+_7961735_7961793_7962763_PARK7	chr1_7972861_A_G_b38	11125	0.14285715	32	34	4.550505785481851e-19	-0.11001735	0.009983905	5.9785302390351865e-15	14.22340556977935
A5SS_1_+_7961735_7961793_7962763_PARK7	chr1_7973408_G_A_b38	11672	0.6344538	71	87	7.497815070598533e-5	-0.039196804	0.009495688	0.045923536681376595	1.3379646732655583
A5SS_1_+_7961735_7961793_7962763_PARK7	chr1_7973777_G_A_b38	12041	0.14285715	32	34	4.550505785481851e-19	-0.11001735	0.009983905	5.9785302390351865e-15	14.22340556977935
A5SS_1_+_7961735_7961793_7962763_PARK7	chr1_7976015_G_C_b38	14279	0.6344538	71	87	7.49782566167025e-5	-0.039196804	0.009495689	0.045923536681376595	1.3379646732655583
A5SS_1_+_7961735_7961793_7962763_PARK7	chr1_7978117_C_T_b38	16381	0.13865547	31	33	3.992979520834397e-20	-0.11379788	0.009894994	5.781450250016609e-16	15.23796320715433
A5SS_1_+_7961735_7961793_7962763_PARK7	chr1_7980117_T_C_b38	18381	0.68907565	62	74	5.054167630797973e-5	-0.041420043	0.009785078	0.033817181869450395	1.4708625868489191
A5SS_1_+_7961735_7961793_7962763_PARK7	chr1_7981230_C_T_b38	19494	0.13865547	31	33	3.992979520834397e-20	-0.11379788	0.009894994	5.781450250016609e-16	15.23796320715433
A5SS_1_+_7961735_7961793_7962763_PARK7	chr1_7982342_A_T_b38	20606	0.14285715	32	34	4.550505785481851e-19	-0.11001735	0.009983905	5.9785302390351865e-15	14.22340556977935
A5SS_1_+_7961735_7961793_7962763_PARK7	chr1_7982766_G_T_b38	21030	0.14285715	32	34	4.550505785481851e-19	-0.11001735	0.009983905	5.9785302390351865e-15	14.22340556977935
A5SS_1_+_7961735_7961793_7962763_PARK7	chr1_7986318_C_T_b38	24582	0.14285715	32	34	4.550505785481851e-19	-0.11001735	0.009983905	5.9785302390351865e-15	14.22340556977935
A5SS_1_+_7961735_7961793_7962763_PARK7	chr1_7986612_C_A_b38	24876	0.14285715	32	34	1.3999790025489214e-19	-0.11203423	0.009956643	1.9251223721817834e-15	14.715541658948142
A5SS_1_+_7961735_7961793_7962763_PARK7	chr1_7987608_G_A_b38	25872	0.6344538	71	87	7.49782566167025e-5	-0.039196804	0.009495689	0.045923536681376595	1.3379646732655583
A5SS_1_+_7961735_7961793_7962763_PARK7	chr1_7987616_C_T_b38	25880	0.14285715	32	34	1.3999790025489214e-19	-0.11203423	0.009956643	1.9251223721817834e-15	14.715541658948142
A5SS_1_+_7961735_7961793_7962763_PARK7	chr1_7988297_T_C_b38	26561	0.6344538	71	87	7.497815070598533e-5	-0.039196804	0.009495688	0.045923536681376595	1.3379646732655583
A5SS_1_+_7961735_7961793_7962763_PARK7	chr1_7991181_A_G_b38	29445	0.14285715	32	34	1.3999790025489214e-19	-0.11203423	0.009956643	1.9251223721817834e-15	14.715541658948142
A5SS_1_+_7961735_7961793_7962763_PARK7	chr1_7993075_A_G_b38	31339	0.14705883	33	35	1.4599572269082558e-18	-0.10829165	0.010036483	1.838997795830264e-14	13.735418791294455
A5SS_1_+_7961735_7961793_7962763_PARK7	chr1_7995142_C_T_b38	33406	0.3448276	69	82	4.290898725806216e-6	-0.047533568	0.009783835	0.00450151094465451	2.346641689605375
A5SS_1_+_7961735_7961793_7962763_PARK7	chr1_7996393_A_G_b38	34657	0.6344538	71	87	7.497815070598533e-5	-0.039196804	0.009495688	0.045923536681376595	1.3379646732655583
A5SS_1_+_7961735_7961793_7962763_PARK7	chr1_7996609_G_A_b38	34873	0.6344538	71	87	7.497815070598533e-5	-0.039196804	0.009495688	0.045923536681376595	1.3379646732655583
A5SS_1_+_7961735_7961793_7962763_PARK7	chr1_8000639_C_A_b38	38903	0.13865547	31	33	4.766114336123407e-19	-0.11246496	0.010214483	6.258377657450747e-15	14.20353823320035
A5SS_1_+_7961735_7961793_7962763_PARK7	chr1_8006854_T_C_b38	45118	0.6344538	71	87	7.49782566167025e-5	-0.039196804	0.009495689	0.045923536681376595	1.3379646732655583
A5SS_1_+_7961735_7961793_7962763_PARK7	chr1_8008962_A_G_b38	47226	0.6344538	71	87	7.49782566167025e-5	-0.039196804	0.009495689	0.045923536681376595	1.3379646732655583
A5SS_1_+_7961735_7961793_7962763_PARK7	chr1_8014812_A_C_b38	53076	0.14705883	33	35	1.4599572269082558e-18	-0.10829165	0.010036483	1.838997795830264e-14	13.735418791294455
A5SS_1_+_7961735_7961793_7962763_PARK7	chr1_8015834_C_T_b38	54098	0.6344538	71	87	7.497815070598533e-5	-0.039196804	0.009495688	0.045923536681376595	1.3379646732655583
A5SS_1_+_7961735_7961793_7962763_PARK7	chr1_8015874_A_G_b38	54138	0.14285715	32	34	1.3999790025489214e-19	-0.11203423	0.009956643	1.9251223721817834e-15	14.715541658948142
A5SS_1_+_7961735_7961793_7962763_PARK7	chr1_8018509_T_C_b38	56773	0.14285715	32	34	1.3999790025489214e-19	-0.11203423	0.009956643	1.9251223721817834e-15	14.715541658948142
A5SS_1_+_7961735_7961793_7962763_PARK7	chr1_8019241_C_T_b38	57505	0.14285715	32	34	1.3999790025489214e-19	-0.11203423	0.009956643	1.9251223721817834e-15	14.715541658948142
A5SS_1_+_7961735_7961793_7962763_PARK7	chr1_8019434_T_C_b38	57698	0.6344538	71	87	7.49782566167025e-5	-0.039196804	0.009495689	0.045923536681376595	1.3379646732655583
A5SS_1_+_7961735_7961793_7962763_PARK7	chr1_8020652_G_C_b38	58916	0.14285715	32	34	1.3999790025489214e-19	-0.11203423	0.009956643	1.9251223721817834e-15	14.715541658948142
A5SS_1_+_7961735_7961793_7962763_PARK7	chr1_8020685_C_T_b38	58949	0.14705883	33	35	1.4599572269082558e-18	-0.10829165	0.010036483	1.838997795830264e-14	13.735418791294455
A5SS_1_+_7961735_7961793_7962763_PARK7	chr1_8020727_T_C_b38	58991	0.14705883	33	35	1.4599432354235115e-18	-0.108291656	0.0100364825	1.838997795830264e-14	13.735418791294455
A5SS_1_+_7961735_7961793_7962763_PARK7	chr1_8020747_A_G_b38	59011	0.14705883	33	35	1.4599572269082558e-18	-0.10829165	0.010036483	1.838997795830264e-14	13.735418791294455
A5SS_1_+_7961735_7961793_7962763_PARK7	chr1_8020835_A_G_b38	59099	0.14705883	33	35	1.4599572269082558e-18	-0.10829165	0.010036483	1.838997795830264e-14	13.735418791294455
A5SS_1_+_7961735_7961793_7962763_PARK7	chr1_8023991_C_T_b38	62255	0.6344538	71	87	7.49782566167025e-5	-0.039196804	0.009495689	0.045923536681376595	1.3379646732655583
A5SS_1_+_7961735_7961793_7962763_PARK7	chr1_8024295_A_C_b38	62559	0.14705883	33	35	1.4599572269082558e-18	-0.10829165	0.010036483	1.838997795830264e-14	13.735418791294455
A5SS_1_+_7961735_7961793_7962763_PARK7	chr1_8025268_T_C_b38	63532	0.6344538	71	87	7.497815070598533e-5	-0.039196804	0.009495688	0.045923536681376595	1.3379646732655583
A5SS_1_+_7961735_7961793_7962763_PARK7	chr1_8026467_T_G_b38	64731	0.64285713	69	85	4.9476979396667254e-5	-0.039830502	0.009397068	0.033261747248233234	1.4780549409151962
A5SS_1_+_7961735_7961793_7962763_PARK7	chr1_8030555_A_G_b38	68819	0.64285713	69	85	4.947705126869617e-5	-0.0398305	0.009397068	0.033261747248233234	1.4780549409151962
A5SS_1_+_7961735_7961793_7962763_PARK7	chr1_8032944_G_A_b38	71208	0.64285713	69	85	4.9476979396667254e-5	-0.039830502	0.009397068	0.033261747248233234	1.4780549409151962
A5SS_1_+_7961735_7961793_7962763_PARK7	chr1_8034918_C_T_b38	73182	0.15126051	34	36	8.213242525195479e-19	-0.10970783	0.010062099	1.0655793391460209e-14	13.972414208764862
A5SS_1_+_7961735_7961793_7962763_PARK7	chr1_8035426_T_C_b38	73690	0.15126051	34	36	1.6987005802378332e-18	-0.10786462	0.0100246	2.1291394840815374e-14	13.671795886150866
A5SS_1_+_7961735_7961793_7962763_PARK7	chr1_8035440_T_G_b38	73704	0.15126051	34	36	1.6986843688935583e-18	-0.107864626	0.010024599	2.1291394840815374e-14	13.671795886150866
A5SS_1_+_7961735_7961793_7962763_PARK7	chr1_8037085_C_T_b38	75349	0.14705883	33	35	1.644957553229193e-19	-0.11159897	0.009946132	2.23323205474591e-15	14.651066147121377
A5SS_1_+_7961735_7961793_7962763_PARK7	chr1_8040113_G_T_b38	78377	0.14705883	33	35	1.6449240832121153e-19	-0.11159899	0.009946131	2.23323205474591e-15	14.651066147121377
A5SS_1_+_7961735_7961793_7962763_PARK7	chr1_8040391_T_G_b38	78655	0.15126051	33	36	1.3898936402323055e-17	-0.10331155	0.009984788	1.5181694057908732e-13	12.818679764741434
A5SS_1_+_7961735_7961793_7962763_PARK7	chr1_8046141_A_G_b38	84405	0.14705883	33	35	1.6449240832121153e-19	-0.11159899	0.009946131	2.23323205474591e-15	14.651066147121377
A5SS_1_+_7961735_7961793_7962763_PARK7	chr1_8049776_G_A_b38	88040	0.14705883	33	35	1.644940818137836e-19	-0.111598976	0.009946131	2.23323205474591e-15	14.651066147121377
A5SS_1_+_7961735_7961793_7962763_PARK7	chr1_8051779_T_G_b38	90043	0.14705883	33	35	1.644940818137836e-19	-0.111598976	0.009946131	2.23323205474591e-15	14.651066147121377
A5SS_1_+_7961735_7961793_7962763_PARK7	chr1_8054259_C_G_b38	92523	0.14705883	33	35	1.644940818137836e-19	-0.111598976	0.009946131	2.23323205474591e-15	14.651066147121377
A5SS_1_+_7961735_7961793_7962763_PARK7	chr1_8059191_G_T_b38	97455	0.14705883	33	35	1.644940818137836e-19	-0.111598976	0.009946131	2.23323205474591e-15	14.651066147121377
A5SS_1_+_7961735_7961793_7962763_PARK7	chr1_8065930_C_T_b38	104194	0.14705883	33	35	1.644957553229193e-19	-0.11159897	0.009946132	2.23323205474591e-15	14.651066147121377
A5SS_1_+_7961735_7961793_7962763_PARK7	chr1_8069447_A_G_b38	107711	0.13445379	30	32	4.524012824553109e-19	-0.115004115	0.010435355	5.949204837816099e-15	14.225541077569957
A5SS_1_+_7961735_7961793_7962763_PARK7	chr1_8070194_T_C_b38	108458	0.14705883	33	35	1.644940818137836e-19	-0.111598976	0.009946131	2.23323205474591e-15	14.651066147121377
A5SS_1_+_7961735_7961793_7962763_PARK7	chr1_8072402_T_C_b38	110666	0.14705883	33	35	1.644940818137836e-19	-0.111598976	0.009946131	2.23323205474591e-15	14.651066147121377
A5SS_1_+_7961735_7961793_7962763_PARK7	chr1_8073292_T_C_b38	111556	0.14705883	33	35	1.644940818137836e-19	-0.111598976	0.009946131	2.23323205474591e-15	14.651066147121377
A5SS_1_+_7961735_7961793_7962763_PARK7	chr1_8075956_G_A_b38	114220	0.14705883	33	35	1.644957553229193e-19	-0.11159897	0.009946132	2.23323205474591e-15	14.651066147121377
A5SS_1_+_7961735_7961793_7962763_PARK7	chr1_8087352_T_C_b38	125616	0.14285715	32	34	2.7389918557778027e-21	-0.11572591	0.009616824	4.4955029040923486e-17	16.347221717444594
A5SS_1_+_7961735_7961793_7962763_PARK7	chr1_8087638_C_T_b38	125902	0.14285715	32	34	2.7389918557778027e-21	-0.11572591	0.009616824	4.4955029040923486e-17	16.347221717444594
A5SS_1_+_7961735_7961793_7962763_PARK7	chr1_8089315_T_C_b38	127579	0.38655463	73	92	5.272075193893904e-5	0.039781403	0.00942284	0.03496819913442294	1.4563267333219159
A5SS_1_+_7961735_7961793_7962763_PARK7	chr1_8090578_T_C_b38	128842	0.14285715	32	34	2.7389918557778027e-21	-0.11572591	0.009616824	4.4955029040923486e-17	16.347221717444594
A5SS_1_+_7961735_7961793_7962763_PARK7	chr1_8092042_C_G_b38	130306	0.85294116	34	35	8.49363007613894e-16	0.10774338	0.011293846	6.709440589551134e-12	11.17331368832563
A5SS_1_+_7961735_7961793_7962763_PARK7	chr1_8103062_T_C_b38	141326	0.85294116	34	35	8.49363007613894e-16	0.10774338	0.011293846	6.709440589551134e-12	11.17331368832563
A5SS_1_+_7961735_7961793_7962763_PARK7	chr1_8103798_G_T_b38	142062	0.8487395	34	36	5.683265973463617e-15	0.10057451	0.010971893	3.8944217850284466e-11	10.409557014040832
A5SS_1_+_7961735_7961793_7962763_PARK7	chr1_8104074_G_A_b38	142338	0.85294116	34	35	8.49363007613894e-16	0.10774338	0.011293846	6.709440589551134e-12	11.17331368832563
A5SS_1_+_7961735_7961793_7962763_PARK7	chr1_8105559_T_C_b38	143823	0.85294116	34	35	8.49363007613894e-16	0.10774338	0.011293846	6.709440589551134e-12	11.17331368832563
A5SS_1_+_7961735_7961793_7962763_PARK7	chr1_8105607_T_A_b38	143871	0.85294116	34	35	8.49363007613894e-16	0.10774338	0.011293846	6.709440589551134e-12	11.17331368832563
A5SS_1_+_7961735_7961793_7962763_PARK7	chr1_8105915_G_C_b38	144179	0.85294116	34	35	8.49363007613894e-16	0.10774338	0.011293846	6.709440589551134e-12	11.17331368832563
A5SS_1_+_7961735_7961793_7962763_PARK7	chr1_8108201_T_A_b38	146465	0.85294116	34	35	8.49363007613894e-16	0.10774338	0.011293846	6.709440589551134e-12	11.17331368832563
A5SS_1_+_7961735_7961793_7962763_PARK7	chr1_8108857_T_A_b38	147121	0.85294116	34	35	8.49363007613894e-16	0.10774338	0.011293846	6.709440589551134e-12	11.17331368832563
A5SS_1_+_7961735_7961793_7962763_PARK7	chr1_8108933_C_T_b38	147197	0.85294116	34	35	8.49363007613894e-16	0.10774338	0.011293846	6.709440589551134e-12	11.17331368832563
A5SS_1_+_7961735_7961793_7962763_PARK7	chr1_8109425_T_G_b38	147689	0.85294116	34	35	8.49363007613894e-16	0.10774338	0.011293846	6.709440589551134e-12	11.17331368832563
A5SS_1_+_7961735_7961793_7962763_PARK7	chr1_8109690_A_G_b38	147954	0.85294116	34	35	8.49363007613894e-16	0.10774338	0.011293846	6.709440589551134e-12	11.17331368832563
A5SS_1_+_7961735_7961793_7962763_PARK7	chr1_8110159_T_C_b38	148423	0.85294116	34	35	8.49363007613894e-16	0.10774338	0.011293846	6.709440589551134e-12	11.17331368832563
A5SS_1_+_7961735_7961793_7962763_PARK7	chr1_8111242_T_C_b38	149506	0.85294116	34	35	8.49363007613894e-16	0.10774338	0.011293846	6.709440589551134e-12	11.17331368832563
A5SS_1_+_7961735_7961793_7962763_PARK7	chr1_8111637_A_G_b38	149901	0.85294116	34	35	8.49363007613894e-16	0.10774338	0.011293846	6.709440589551134e-12	11.17331368832563
A5SS_1_+_7961735_7961793_7962763_PARK7	chr1_8112432_A_T_b38	150696	0.85294116	34	35	8.49363007613894e-16	0.10774338	0.011293846	6.709440589551134e-12	11.17331368832563
A5SS_1_+_7961735_7961793_7962763_PARK7	chr1_8113309_C_T_b38	151573	0.85294116	34	35	8.49363007613894e-16	0.10774338	0.011293846	6.709440589551134e-12	11.17331368832563
A5SS_1_+_7961735_7961793_7962763_PARK7	chr1_8113612_T_C_b38	151876	0.85294116	34	35	8.49363007613894e-16	0.10774338	0.011293846	6.709440589551134e-12	11.17331368832563
A5SS_1_+_7961735_7961793_7962763_PARK7	chr1_8113736_A_C_b38	152000	0.85294116	34	35	8.49363007613894e-16	0.10774338	0.011293846	6.709440589551134e-12	11.17331368832563
A5SS_1_+_7961735_7961793_7962763_PARK7	chr1_8114023_G_T_b38	152287	0.8487395	35	36	1.7370751444006325e-15	0.10626314	0.01130515	1.2971039139695246e-11	10.887025230195176
A5SS_1_+_7961735_7961793_7962763_PARK7	chr1_8114435_A_C_b38	152699	0.85294116	34	35	8.49363007613894e-16	0.10774338	0.011293846	6.709440589551134e-12	11.17331368832563
A5SS_1_+_7961735_7961793_7962763_PARK7	chr1_8117504_C_T_b38	155768	0.14705883	34	35	8.49363007613894e-16	-0.10774338	0.011293846	6.709440589551134e-12	11.17331368832563
A5SS_1_+_7961735_7961793_7962763_PARK7	chr1_8117572_G_A_b38	155836	0.14705883	34	35	8.49363007613894e-16	-0.10774338	0.011293846	6.709440589551134e-12	11.17331368832563
A5SS_1_+_7961735_7961793_7962763_PARK7	chr1_8118648_G_C_b38	156912	0.14705883	34	35	8.49363007613894e-16	-0.1077434	0.011293848	6.709440589551134e-12	11.17331368832563
A5SS_1_+_7961735_7961793_7962763_PARK7	chr1_8119332_G_T_b38	157596	0.14705883	34	35	8.49363007613894e-16	-0.10774338	0.011293846	6.709440589551134e-12	11.17331368832563
A5SS_1_+_7961735_7961793_7962763_PARK7	chr1_8119684_G_C_b38	157948	0.15126051	35	36	7.793909448818147e-17	-0.10957854	0.0109484475	7.618887367345784e-13	12.118108446705474
A5SS_1_+_7961735_7961793_7962763_PARK7	chr1_8120037_G_A_b38	158301	0.15126051	35	36	7.793775958413856e-17	-0.109578565	0.010948446	7.618887367345784e-13	12.118108446705474
A5SS_1_+_7961735_7961793_7962763_PARK7	chr1_8120150_G_A_b38	158414	0.15126051	35	36	7.793775958413856e-17	-0.109578565	0.010948446	7.618887367345784e-13	12.118108446705474
A5SS_1_+_7961735_7961793_7962763_PARK7	chr1_8123729_C_T_b38	161993	0.15126051	35	36	7.793775958413856e-17	-0.109578565	0.010948446	7.618887367345784e-13	12.118108446705474
A5SS_1_+_7961735_7961793_7962763_PARK7	chr1_8123861_T_C_b38	162125	0.15546219	35	37	2.822306488054609e-16	-0.10403087	0.010663064	2.4544704848302245e-12	11.610042185952556
A5SS_1_+_7961735_7961793_7962763_PARK7	chr1_8125842_G_T_b38	164106	0.14705883	33	35	9.257076427083626e-15	-0.102581605	0.011309302	6.093592806183772e-11	10.215126570122518
A5SS_1_+_7961735_7961793_7962763_PARK7	chr1_8125925_T_C_b38	164189	0.25210086	55	60	2.4698893347792287e-6	-0.056904912	0.011398893	0.0027948198249756265	2.553646184751106
A5SS_1_+_7961735_7961793_7962763_PARK7	chr1_8126027_G_A_b38	164291	0.25210086	55	60	2.4698893347792287e-6	-0.056904912	0.011398893	0.0027948198249756265	2.553646184751106
A5SS_1_+_7961735_7961793_7962763_PARK7	chr1_8126030_G_A_b38	164294	0.25210086	55	60	2.4698893347792287e-6	-0.056904912	0.011398893	0.0027948198249756265	2.553646184751106
A5SS_1_+_7961735_7961793_7962763_PARK7	chr1_8126172_C_T_b38	164436	0.15126051	34	36	2.9129925458608584e-12	-0.09569213	0.012068929	1.2528355907416309e-8	7.902105917608015
A5SS_1_+_7961735_7961793_7962763_PARK7	chr1_8126261_T_C_b38	164525	0.2647059	58	63	5.906813740367807e-5	-0.0502594	0.011990443	0.038134963097897386	1.4186766695292934
A5SS_1_+_7961735_7961793_7962763_PARK7	chr1_8126269_T_C_b38	164533	0.2647059	58	63	5.906813740367807e-5	-0.0502594	0.011990443	0.038134963097897386	1.4186766695292934
A5SS_1_+_7961735_7961793_7962763_PARK7	chr1_8127733_C_T_b38	165997	0.26050422	57	62	1.7058147220520732e-5	-0.054635048	0.012101707	0.014289358160638393	1.8449872781056853
A5SS_1_+_7961735_7961793_7962763_PARK7	chr1_8127866_C_A_b38	166130	0.15966387	36	38	2.8811491988922485e-12	-0.091940165	0.011592495	1.2401393295812429e-8	7.906529519136941
A5SS_1_+_7961735_7961793_7962763_PARK7	chr1_8127868_G_T_b38	166132	0.15966387	36	38	2.8811491988922485e-12	-0.09194016	0.011592494	1.2401393295812429e-8	7.906529519136941
A5SS_1_+_7961735_7961793_7962763_PARK7	chr1_8128063_T_A_b38	166327	0.50840336	95	117	4.207750421980548e-5	0.0477724	0.011158408	0.029304850550271547	1.5330604891043345
A5SS_1_+_7961735_7961793_7962763_PARK7	chr1_8128256_T_G_b38	166520	0.50840336	95	117	4.207750421980548e-5	0.0477724	0.011158408	0.029304850550271547	1.5330604891043345
A5SS_1_+_7961735_7961793_7962763_PARK7	chr1_8128737_A_G_b38	167001	0.15546219	35	37	7.64160590612021e-11	-0.087634616	0.012060693	2.553736497599456e-7	6.592823916603667
A5SS_1_+_7961735_7961793_7962763_PARK7	chr1_8128745_A_C_b38	167009	0.15546219	35	37	7.64160590612021e-11	-0.087634616	0.012060693	2.553736497599456e-7	6.592823916603667
A5SS_1_+_7961735_7961793_7962763_PARK7	chr1_8129332_G_T_b38	167596	0.15546219	35	37	7.64160590612021e-11	-0.087634616	0.012060693	2.553736497599456e-7	6.592823916603667
A5SS_1_+_7961735_7961793_7962763_PARK7	chr1_8140086_C_G_b38	178350	0.075630255	18	18	4.869551415939163e-6	-0.08805299	0.018240046	0.005018274558036773	2.29944558140754
A5SS_1_+_7961735_7961793_7962763_PARK7	chr1_8147434_G_A_b38	185698	0.05042017	12	12	5.269030989490792e-6	-0.10411955	0.021654917	0.005368836192932905	2.270119846472709
AFE_1_+_7961793_7961735_7962763_PARK7	chr1_7679721_G_C_b38	-282073	0.1764706	39	42	9.342670995424606e-6	0.057105597	0.012237686	0.00863797983821334	2.0635878139679495
AFE_1_+_7961793_7961735_7962763_PARK7	chr1_7680750_G_A_b38	-281044	0.1764706	39	42	9.342670995424606e-6	0.057105597	0.012237686	0.00863797983821334	2.0635878139679495
AFE_1_+_7961793_7961735_7962763_PARK7	chr1_7684707_T_C_b38	-277087	0.1764706	39	42	9.342670995424606e-6	0.057105597	0.012237686	0.00863797983821334	2.0635878139679495
AFE_1_+_7961793_7961735_7962763_PARK7	chr1_7690382_G_A_b38	-271412	0.075630255	17	18	1.4112055798043996e-5	0.07853377	0.017211929	0.012218900015759534	1.9129678889042645
AFE_1_+_7961793_7961735_7962763_PARK7	chr1_7691079_C_T_b38	-270715	0.16386555	36	39	9.155489602760594e-6	0.057676844	0.01234674	0.008491101388433306	2.0710359733725885
AFE_1_+_7961793_7961735_7962763_PARK7	chr1_7691329_G_A_b38	-270465	0.16386555	36	39	9.15547482836459e-6	0.057676848	0.01234674	0.008491101388433306	2.0710359733725885
AFE_1_+_7961793_7961735_7962763_PARK7	chr1_7691907_T_C_b38	-269887	0.16386555	36	39	9.155489602760594e-6	0.057676844	0.01234674	0.008491101388433306	2.0710359733725885
AFE_1_+_7961793_7961735_7962763_PARK7	chr1_7695523_C_T_b38	-266271	0.15126051	33	36	1.2140218789144776e-6	0.06321885	0.01224847	0.0015279086128501959	2.8159026209709235
AFE_1_+_7961793_7961735_7962763_PARK7	chr1_7695669_T_C_b38	-266125	0.15126051	33	36	1.2140218789144776e-6	0.06321885	0.01224847	0.0015279086128501959	2.8159026209709235
AFE_1_+_7961793_7961735_7962763_PARK7	chr1_7705638_C_T_b38	-256156	0.15546219	34	37	2.919562202401784e-7	0.066201635	0.0120529225	4.3678766797520933e-4	3.3597296317637633
AFE_1_+_7961793_7961735_7962763_PARK7	chr1_7711104_C_T_b38	-250690	0.16806723	37	40	2.4254700560036017e-6	0.06091749	0.012192018	0.002751988802628945	2.560353337502789
AFE_1_+_7961793_7961735_7962763_PARK7	chr1_7717543_T_C_b38	-244251	0.16386555	36	39	4.536457770228263e-5	0.05397009	0.012664559	0.031081625104045826	1.5074962821726485
AFE_1_+_7961793_7961735_7962763_PARK7	chr1_7717613_G_A_b38	-244181	0.16386555	36	39	4.5364511425685914e-5	0.053970095	0.012664558	0.031081625104045826	1.5074962821726485
AFE_1_+_7961793_7961735_7962763_PARK7	chr1_7719474_G_A_b38	-242320	0.16386555	36	39	4.536457770228263e-5	0.05397009	0.012664559	0.031081625104045826	1.5074962821726485
AFE_1_+_7961793_7961735_7962763_PARK7	chr1_7720633_A_G_b38	-241161	0.16386555	36	39	4.536457770228263e-5	0.05397009	0.012664559	0.031081625104045826	1.5074962821726485
AFE_1_+_7961793_7961735_7962763_PARK7	chr1_7724378_G_A_b38	-237416	0.16386555	36	39	4.536457770228263e-5	0.05397009	0.012664559	0.031081625104045826	1.5074962821726485
AFE_1_+_7961793_7961735_7962763_PARK7	chr1_7730624_C_G_b38	-231170	0.16386555	36	39	8.321330626167209e-5	0.0519688	0.012675942	0.049771019032857314	1.3030234672363628
AFE_1_+_7961793_7961735_7962763_PARK7	chr1_7761949_A_G_b38	-199845	0.15546219	36	37	1.3343606046224254e-7	0.07296238	0.012867205	2.1762808009120627e-4	3.6622850692593403
AFE_1_+_7961793_7961735_7962763_PARK7	chr1_7771004_C_A_b38	-190790	0.14705883	34	35	4.54280594108254e-8	0.07613085	0.012879542	8.523087314292695e-5	4.069403062429011
AFE_1_+_7961793_7961735_7962763_PARK7	chr1_7773168_A_G_b38	-188626	0.15126051	35	36	3.8480654736563136e-8	0.07583743	0.012750807	7.351885266526483e-5	4.133601279165912
AFE_1_+_7961793_7961735_7962763_PARK7	chr1_7775714_T_G_b38	-186080	0.15126051	35	36	3.8480654736563136e-8	0.07583743	0.012750807	7.351885266526483e-5	4.133601279165912
AFE_1_+_7961793_7961735_7962763_PARK7	chr1_7776952_G_A_b38	-184842	0.15126051	35	36	3.8480654736563136e-8	0.07583743	0.012750807	7.351885266526483e-5	4.133601279165912
AFE_1_+_7961793_7961735_7962763_PARK7	chr1_7777818_C_G_b38	-183976	0.15546219	36	37	1.3343579173125798e-7	0.07296239	0.012867205	2.1762808009120627e-4	3.6622850692593403
AFE_1_+_7961793_7961735_7962763_PARK7	chr1_7778053_A_C_b38	-183741	0.15546219	36	37	1.3343579173125798e-7	0.07296239	0.012867205	2.1762808009120627e-4	3.6622850692593403
AFE_1_+_7961793_7961735_7962763_PARK7	chr1_7780638_A_G_b38	-181156	0.15126051	35	36	3.8480654736563136e-8	0.07583743	0.012750807	7.351885266526483e-5	4.133601279165912
AFE_1_+_7961793_7961735_7962763_PARK7	chr1_7780709_A_G_b38	-181085	0.15126051	35	36	3.8480654736563136e-8	0.07583743	0.012750807	7.351885266526483e-5	4.133601279165912
AFE_1_+_7961793_7961735_7962763_PARK7	chr1_7786032_A_G_b38	-175762	0.3277311	68	78	4.89085255690342e-5	0.04367703	0.010297148	0.032966476927331956	1.4819274627074133
AFE_1_+_7961793_7961735_7962763_PARK7	chr1_7786467_A_C_b38	-175327	0.3277311	68	78	4.89085255690342e-5	0.04367703	0.010297148	0.032966476927331956	1.4819274627074133
AFE_1_+_7961793_7961735_7962763_PARK7	chr1_7787554_G_A_b38	-174240	0.31512606	66	75	2.9570759778066457e-5	0.045739625	0.010458724	0.02222690467133505	1.6531210131335476
AFE_1_+_7961793_7961735_7962763_PARK7	chr1_7787786_G_A_b38	-174008	0.14705883	34	35	5.379002097269118e-9	0.0804509	0.012618971999999999	1.2527841206597473e-5	4.9021237600383305
AFE_1_+_7961793_7961735_7962763_PARK7	chr1_7790002_C_T_b38	-171792	0.3277311	68	78	4.89085255690342e-5	0.04367703	0.010297148	0.032966476927331956	1.4819274627074133
AFE_1_+_7961793_7961735_7962763_PARK7	chr1_7790158_C_T_b38	-171636	0.3277311	68	78	4.89085255690342e-5	0.04367703	0.010297148	0.032966476927331956	1.4819274627074133
AFE_1_+_7961793_7961735_7962763_PARK7	chr1_7790838_C_T_b38	-170956	0.14705883	34	35	5.379002097269118e-9	0.0804509	0.012618971999999999	1.2527841206597473e-5	4.9021237600383305
AFE_1_+_7961793_7961735_7962763_PARK7	chr1_7792737_C_T_b38	-169057	0.3277311	68	78	4.89085255690342e-5	0.04367703	0.010297148	0.032966476927331956	1.4819274627074133
AFE_1_+_7961793_7961735_7962763_PARK7	chr1_7795754_A_G_b38	-166040	0.3529412	71	84	3.344157655717662e-5	0.043223064	0.009956074	0.0245214451583003	1.6104539384855727
AFE_1_+_7961793_7961735_7962763_PARK7	chr1_7797249_G_A_b38	-164545	0.14705883	34	35	5.379002097269118e-9	0.0804509	0.012618971999999999	1.2527841206597473e-5	4.9021237600383305
AFE_1_+_7961793_7961735_7962763_PARK7	chr1_7797314_G_C_b38	-164480	0.14705883	34	35	5.379002097269118e-9	0.0804509	0.012618971999999999	1.2527841206597473e-5	4.9021237600383305
AFE_1_+_7961793_7961735_7962763_PARK7	chr1_7798075_G_C_b38	-163719	0.15126051	35	36	2.176869276104315e-8	0.07738998	0.012743757	4.44699931204693e-5	4.351932937736639
AFE_1_+_7961793_7961735_7962763_PARK7	chr1_7801244_T_C_b38	-160550	0.3277311	68	78	4.89085255690342e-5	0.04367703	0.010297148	0.032966476927331956	1.4819274627074133
AFE_1_+_7961793_7961735_7962763_PARK7	chr1_7805650_C_T_b38	-156144	0.14705883	34	35	5.379002097269118e-9	0.0804509	0.012618971999999999	1.2527841206597473e-5	4.9021237600383305
AFE_1_+_7961793_7961735_7962763_PARK7	chr1_7812422_C_G_b38	-149372	0.14705883	34	35	5.379002097269118e-9	0.0804509	0.012618971999999999	1.2527841206597473e-5	4.9021237600383305
AFE_1_+_7961793_7961735_7962763_PARK7	chr1_7812540_G_A_b38	-149254	0.14705883	34	35	5.379002097269118e-9	0.0804509	0.012618971999999999	1.2527841206597473e-5	4.9021237600383305
AFE_1_+_7961793_7961735_7962763_PARK7	chr1_7818508_C_T_b38	-143286	0.14705883	34	35	5.379002097269118e-9	0.0804509	0.012618971999999999	1.2527841206597473e-5	4.9021237600383305
AFE_1_+_7961793_7961735_7962763_PARK7	chr1_7819567_C_T_b38	-142227	0.14705883	34	35	5.379002097269118e-9	0.0804509	0.012618971999999999	1.2527841206597473e-5	4.9021237600383305
AFE_1_+_7961793_7961735_7962763_PARK7	chr1_7821174_C_T_b38	-140620	0.14705883	34	35	5.379002097269118e-9	0.0804509	0.012618971999999999	1.2527841206597473e-5	4.9021237600383305
AFE_1_+_7961793_7961735_7962763_PARK7	chr1_7823298_A_T_b38	-138496	0.31512606	66	75	2.9570759778066457e-5	0.045739625	0.010458724	0.02222690467133505	1.6531210131335476
AFE_1_+_7961793_7961735_7962763_PARK7	chr1_7824520_T_C_b38	-137274	0.31512606	66	75	2.9570759778066457e-5	0.045739625	0.010458724	0.02222690467133505	1.6531210131335476
AFE_1_+_7961793_7961735_7962763_PARK7	chr1_7826024_G_A_b38	-135770	0.31512606	66	75	2.9570759778066457e-5	0.045739625	0.010458724	0.02222690467133505	1.6531210131335476
AFE_1_+_7961793_7961735_7962763_PARK7	chr1_7827188_G_A_b38	-134606	0.3529412	71	84	3.344157655717662e-5	0.043223064	0.009956074	0.0245214451583003	1.6104539384855727
AFE_1_+_7961793_7961735_7962763_PARK7	chr1_7828155_A_G_b38	-133639	0.3529412	71	84	3.344157655717662e-5	0.043223064	0.009956074	0.0245214451583003	1.6104539384855727
AFE_1_+_7961793_7961735_7962763_PARK7	chr1_7828670_G_C_b38	-133124	0.14705883	34	35	5.379002097269118e-9	0.0804509	0.012618971999999999	1.2527841206597473e-5	4.9021237600383305
AFE_1_+_7961793_7961735_7962763_PARK7	chr1_7834955_C_T_b38	-126839	0.14705883	34	35	5.379002097269118e-9	0.0804509	0.012618971999999999	1.2527841206597473e-5	4.9021237600383305
AFE_1_+_7961793_7961735_7962763_PARK7	chr1_7837562_A_T_b38	-124232	0.14705883	34	35	5.379002097269118e-9	0.0804509	0.012618971999999999	1.2527841206597473e-5	4.9021237600383305
AFE_1_+_7961793_7961735_7962763_PARK7	chr1_7842414_C_T_b38	-119380	0.14705883	34	35	5.379002097269118e-9	0.0804509	0.012618971999999999	1.2527841206597473e-5	4.9021237600383305
AFE_1_+_7961793_7961735_7962763_PARK7	chr1_7844639_C_T_b38	-117155	0.11344538	26	27	8.249397109638608e-7	0.07562564	0.014398819	0.0010911195108026612	2.962127678339663
AFE_1_+_7961793_7961735_7962763_PARK7	chr1_7845214_G_A_b38	-116580	0.14705883	34	35	5.379002097269118e-9	0.0804509	0.012618971999999999	1.2527841206597473e-5	4.9021237600383305
AFE_1_+_7961793_7961735_7962763_PARK7	chr1_7846255_A_T_b38	-115539	0.14705883	34	35	5.379002097269118e-9	0.0804509	0.012618971999999999	1.2527841206597473e-5	4.9021237600383305
AFE_1_+_7961793_7961735_7962763_PARK7	chr1_7846947_G_A_b38	-114847	0.31512606	66	75	2.9570759778066457e-5	0.045739625	0.010458724	0.02222690467133505	1.6531210131335476
AFE_1_+_7961793_7961735_7962763_PARK7	chr1_7847924_A_G_b38	-113870	0.14705883	34	35	5.379002097269118e-9	0.0804509	0.012618971999999999	1.2527841206597473e-5	4.9021237600383305
AFE_1_+_7961793_7961735_7962763_PARK7	chr1_7848186_G_A_b38	-113608	0.31512606	66	75	2.9570759778066457e-5	0.045739625	0.010458724	0.02222690467133505	1.6531210131335476
AFE_1_+_7961793_7961735_7962763_PARK7	chr1_7851377_T_C_b38	-110417	0.28151262	54	67	5.218996374208938e-7	0.050727304	0.009466126	7.298959868030936e-4	3.1367390242301365
AFE_1_+_7961793_7961735_7962763_PARK7	chr1_7852375_C_T_b38	-109419	0.28151262	54	67	5.218996374208938e-7	0.050727304	0.009466126	7.298959868030936e-4	3.1367390242301365
AFE_1_+_7961793_7961735_7962763_PARK7	chr1_7852969_A_G_b38	-108825	0.14705883	34	35	2.181892889863361e-12	0.092915244	0.011633618	9.617658464178412e-9	8.016930649362056
AFE_1_+_7961793_7961735_7962763_PARK7	chr1_7853370_G_A_b38	-108424	0.60504204	71	94	6.964496033243733e-6	-0.042645473	0.008998115	0.006766203622091874	2.1696549366957996
AFE_1_+_7961793_7961735_7962763_PARK7	chr1_7853385_C_T_b38	-108409	0.14705883	34	35	2.181906463858995e-12	0.09291524	0.011633619	9.617658464178412e-9	8.016930649362056
AFE_1_+_7961793_7961735_7962763_PARK7	chr1_7854006_G_C_b38	-107788	0.14705883	34	35	2.181892889863361e-12	0.092915244	0.011633618	9.617658464178412e-9	8.016930649362056
AFE_1_+_7961793_7961735_7962763_PARK7	chr1_7854117_G_A_b38	-107677	0.60084033	72	95	1.2838269930851147e-5	-0.041581064	0.009065694	0.011270162917204318	1.9480698059120618
AFE_1_+_7961793_7961735_7962763_PARK7	chr1_7854775_C_T_b38	-107019	0.28151262	54	67	5.218996374208938e-7	0.050727304	0.009466126	7.298959868030936e-4	3.1367390242301365
AFE_1_+_7961793_7961735_7962763_PARK7	chr1_7858538_A_C_b38	-103256	0.45378152	81	108	5.731750660200032e-6	0.04213719	0.00880161	0.005764819412348276	2.239214292783687
AFE_1_+_7961793_7961735_7962763_PARK7	chr1_7858844_A_G_b38	-102950	0.14705883	34	35	2.181906463858995e-12	0.09291524	0.011633619	9.617658464178412e-9	8.016930649362056
AFE_1_+_7961793_7961735_7962763_PARK7	chr1_7859303_C_T_b38	-102491	0.14705883	34	35	2.181906463858995e-12	0.09291524	0.011633619	9.617658464178412e-9	8.016930649362056
AFE_1_+_7961793_7961735_7962763_PARK7	chr1_7859765_C_T_b38	-102029	0.14705883	34	35	2.181892889863361e-12	0.092915244	0.011633618	9.617658464178412e-9	8.016930649362056
AFE_1_+_7961793_7961735_7962763_PARK7	chr1_7859779_C_G_b38	-102015	0.14705883	34	35	2.181906463858995e-12	0.09291524	0.011633619	9.617658464178412e-9	8.016930649362056
AFE_1_+_7961793_7961735_7962763_PARK7	chr1_7862194_G_A_b38	-99600	0.14285715	33	34	8.816373664912854e-12	0.091470726	0.011870481	3.4964416893798564e-8	7.456373710149819
AFE_1_+_7961793_7961735_7962763_PARK7	chr1_7863418_G_A_b38	-98376	0.14705883	34	35	2.181892889863361e-12	0.092915244	0.011633618	9.617658464178412e-9	8.016930649362056
AFE_1_+_7961793_7961735_7962763_PARK7	chr1_7863963_C_T_b38	-97831	0.17226891	38	41	1.1535309370557285e-11	0.082406275	0.01077014	4.497270636845926e-8	7.347050976663286
AFE_1_+_7961793_7961735_7962763_PARK7	chr1_7864335_G_A_b38	-97459	0.18067227	40	43	1.04442393967508e-9	0.07508213	0.011167452	2.8432590783654023e-6	5.546183565501938
AFE_1_+_7961793_7961735_7962763_PARK7	chr1_7865893_A_G_b38	-95901	0.7647059	51	56	4.975100978719643e-6	-0.053650785	0.011125787	0.005110207544851337	2.2915614611660144
AFE_1_+_7961793_7961735_7962763_PARK7	chr1_7865930_G_A_b38	-95864	0.7647059	51	56	4.975100978719643e-6	-0.053650785	0.011125787	0.005110207544851337	2.2915614611660144
AFE_1_+_7961793_7961735_7962763_PARK7	chr1_7866341_C_T_b38	-95453	0.15546219	36	37	5.961878241900065e-10	0.083242014	0.012168394	1.6946795744629305e-6	5.770912404952163
AFE_1_+_7961793_7961735_7962763_PARK7	chr1_7866482_A_G_b38	-95312	0.7647059	51	56	4.975100978719643e-6	-0.053650785	0.011125787	0.005110207544851337	2.2915614611660144
AFE_1_+_7961793_7961735_7962763_PARK7	chr1_7867032_G_T_b38	-94762	0.15126051	35	36	1.3344587306485389e-10	0.08587915	0.012008574	4.2785911901953724e-7	6.3686992073987465
AFE_1_+_7961793_7961735_7962763_PARK7	chr1_7867396_T_G_b38	-94398	0.7647059	51	56	4.975100978719643e-6	-0.053650785	0.011125787	0.005110207544851337	2.2915614611660144
AFE_1_+_7961793_7961735_7962763_PARK7	chr1_7867748_T_C_b38	-94046	0.7647059	51	56	4.975100978719643e-6	-0.053650785	0.011125787	0.005110207544851337	2.2915614611660144
AFE_1_+_7961793_7961735_7962763_PARK7	chr1_7868596_C_T_b38	-93198	0.15546219	36	37	5.961878241900065e-10	0.083242014	0.012168394	1.6946795744629305e-6	5.770912404952163
AFE_1_+_7961793_7961735_7962763_PARK7	chr1_7870923_A_G_b38	-90871	0.15546219	36	37	5.961878241900065e-10	0.083242014	0.012168394	1.6946795744629305e-6	5.770912404952163
AFE_1_+_7961793_7961735_7962763_PARK7	chr1_7871744_A_G_b38	-90050	0.15126051	35	36	1.3344659003629942e-10	0.08587914	0.012008575	4.2785911901953724e-7	6.3686992073987465
AFE_1_+_7961793_7961735_7962763_PARK7	chr1_7874198_G_A_b38	-87596	0.15126051	35	36	1.3344659003629942e-10	0.08587914	0.012008575	4.2785911901953724e-7	6.3686992073987465
AFE_1_+_7961793_7961735_7962763_PARK7	chr1_7874363_A_T_b38	-87431	0.15126051	35	36	1.3344659003629942e-10	0.08587914	0.012008575	4.2785911901953724e-7	6.3686992073987465
AFE_1_+_7961793_7961735_7962763_PARK7	chr1_7874497_G_A_b38	-87297	0.15126051	35	36	1.3344587306485389e-10	0.08587915	0.012008574	4.2785911901953724e-7	6.3686992073987465
AFE_1_+_7961793_7961735_7962763_PARK7	chr1_7875111_G_A_b38	-86683	0.15126051	35	36	1.3344587306485389e-10	0.08587915	0.012008574	4.2785911901953724e-7	6.3686992073987465
AFE_1_+_7961793_7961735_7962763_PARK7	chr1_7875380_G_A_b38	-86414	0.15126051	35	36	1.3344659003629942e-10	0.08587914	0.012008575	4.2785911901953724e-7	6.3686992073987465
AFE_1_+_7961793_7961735_7962763_PARK7	chr1_7876890_G_A_b38	-84904	0.15546219	36	37	5.961878241900065e-10	0.083242014	0.012168394	1.6946795744629305e-6	5.770912404952163
AFE_1_+_7961793_7961735_7962763_PARK7	chr1_7877377_C_T_b38	-84417	0.15126051	35	36	1.3344659003629942e-10	0.08587914	0.012008575	4.2785911901953724e-7	6.3686992073987465
AFE_1_+_7961793_7961735_7962763_PARK7	chr1_7877646_G_A_b38	-84148	0.15546219	36	37	5.961878241900065e-10	0.083242014	0.012168394	1.6946795744629305e-6	5.770912404952163
AFE_1_+_7961793_7961735_7962763_PARK7	chr1_7878053_G_C_b38	-83741	0.15546219	36	37	5.961878241900065e-10	0.083242014	0.012168394	1.6946795744629305e-6	5.770912404952163
AFE_1_+_7961793_7961735_7962763_PARK7	chr1_7878505_T_C_b38	-83289	0.15126051	35	36	1.3344659003629942e-10	0.08587914	0.012008575	4.2785911901953724e-7	6.3686992073987465
AFE_1_+_7961793_7961735_7962763_PARK7	chr1_7885851_G_C_b38	-75943	0.15546219	36	37	3.2885287350235196e-10	0.0838395	0.012037547	9.792675492862114e-7	6.009098636793249
AFE_1_+_7961793_7961735_7962763_PARK7	chr1_7886381_G_A_b38	-75413	0.15126051	35	36	1.3344659003629942e-10	0.08587914	0.012008575	4.2785911901953724e-7	6.3686992073987465
AFE_1_+_7961793_7961735_7962763_PARK7	chr1_7886759_G_A_b38	-75035	0.15126051	35	36	1.3344587306485389e-10	0.08587915	0.012008574	4.2785911901953724e-7	6.3686992073987465
AFE_1_+_7961793_7961735_7962763_PARK7	chr1_7886771_G_A_b38	-75023	0.15126051	35	36	1.3344587306485389e-10	0.08587915	0.012008574	4.2785911901953724e-7	6.3686992073987465
AFE_1_+_7961793_7961735_7962763_PARK7	chr1_7886907_G_A_b38	-74887	0.15126051	35	36	1.3344659003629942e-10	0.08587914	0.012008575	4.2785911901953724e-7	6.3686992073987465
AFE_1_+_7961793_7961735_7962763_PARK7	chr1_7889088_A_G_b38	-72706	0.15126051	35	36	1.3344659003629942e-10	0.08587914	0.012008575	4.2785911901953724e-7	6.3686992073987465
AFE_1_+_7961793_7961735_7962763_PARK7	chr1_7889193_G_A_b38	-72601	0.14285715	33	34	2.171465090446065e-12	0.09358043	0.011715495	9.577784647447886e-9	8.0187349321166
AFE_1_+_7961793_7961735_7962763_PARK7	chr1_7889607_C_A_b38	-72187	0.14705883	34	35	3.878006814124432e-10	0.084652334	0.012214391	1.1400830970484453e-6	5.943063493159686
AFE_1_+_7961793_7961735_7962763_PARK7	chr1_7893393_C_T_b38	-68401	0.10084034	23	24	4.2706136203196326e-10	0.09471136	0.013705509	1.245174344927715e-6	5.904769835926485
AFE_1_+_7961793_7961735_7962763_PARK7	chr1_7895377_T_A_b38	-66417	0.31092438	64	74	6.465510303305753e-5	0.043122042	0.0103471475	0.04100834536150627	1.3871277536304503
AFE_1_+_7961793_7961735_7962763_PARK7	chr1_7902601_T_C_b38	-59193	0.14285715	33	34	1.1558595402979306e-10	0.08677271	0.012083511	3.74139310235177e-7	6.426966658758992
AFE_1_+_7961793_7961735_7962763_PARK7	chr1_7903012_T_C_b38	-58782	0.78695655	39	51	1.5579399545124903e-6	-0.050818652	0.009959993	0.0018900575948863645	2.7235249615620876
AFE_1_+_7961793_7961735_7962763_PARK7	chr1_7907402_T_C_b38	-54392	0.0882353	20	21	9.526253309070005e-8	0.08709295	0.015156759	1.6200275479547171e-4	3.7904776003814433
AFE_1_+_7961793_7961735_7962763_PARK7	chr1_7909447_G_A_b38	-52347	0.13445379	31	32	2.0963431788017998e-12	0.09446477	0.011815765	9.264585022011748e-9	8.033174028766735
AFE_1_+_7961793_7961735_7962763_PARK7	chr1_7909810_C_T_b38	-51984	0.13025211	30	31	2.4464283755699825e-13	0.09905957	0.01176011	1.2476128964579945e-9	8.903920144630192
AFE_1_+_7961793_7961735_7962763_PARK7	chr1_7911767_G_A_b38	-50027	0.14285715	32	34	5.791126380212374e-16	0.10115388	0.0105202375	4.754802390968957e-12	11.322867527579369
AFE_1_+_7961793_7961735_7962763_PARK7	chr1_7922756_G_A_b38	-39038	0.13445379	30	32	1.0489958881197011e-20	0.11281773	0.009588441	1.6293214837759622e-16	15.787993215964763
AFE_1_+_7961793_7961735_7962763_PARK7	chr1_7928962_C_T_b38	-32832	0.13025211	29	31	7.767504575640993e-23	0.117630795	0.009226237	1.512767159772344e-18	17.82022791203482
AFE_1_+_7961793_7961735_7962763_PARK7	chr1_7934360_A_G_b38	-27434	0.16386555	36	39	4.715055470846647e-16	0.09641625	0.009985624	3.9009602004357134e-12	11.408828480557043
AFE_1_+_7961793_7961735_7962763_PARK7	chr1_7936834_A_G_b38	-24960	0.4369748	81	104	7.912108179169947e-5	-0.03803226	0.0092459675	0.04786021706295534	1.3200253360395484
AFE_1_+_7961793_7961735_7962763_PARK7	chr1_7937123_G_A_b38	-24671	0.13445379	30	32	3.996747376287438e-23	0.117525876	0.009121749	7.953699663718857e-19	18.099430812250244
AFE_1_+_7961793_7961735_7962763_PARK7	chr1_7944380_T_C_b38	-17414	0.13445379	30	32	3.996747376287438e-23	0.117525876	0.009121749	7.953699663718857e-19	18.099430812250244
AFE_1_+_7961793_7961735_7962763_PARK7	chr1_7953085_A_G_b38	-8709	0.46396393	77	110	3.2473763150821724e-5	0.037271146	0.008570007	0.023986891421995716	1.6200260307211674
AFE_1_+_7961793_7961735_7962763_PARK7	chr1_7953097_A_G_b38	-8697	0.460177	76	109	2.9987258221253112e-5	0.037060816	0.008481282	0.022483202000529296	1.648141837581065
AFE_1_+_7961793_7961735_7962763_PARK7	chr1_7953117_C_T_b38	-8677	0.060344823	12	14	3.150247042644362e-7	0.09865208	0.018018117	4.672397193268673e-4	3.3304602456232475
AFE_1_+_7961793_7961735_7962763_PARK7	chr1_7954388_C_T_b38	-7406	0.5588235	83	105	6.988677949136114e-5	0.039389756	0.009499021	0.043497249866524534	1.3615382006441976
AFE_1_+_7961793_7961735_7962763_PARK7	chr1_7954508_G_A_b38	-7286	0.14705883	33	35	2.9188737644452028e-21	0.111734875	0.009294981	4.7652399117859843e-17	16.321915229392516
AFE_1_+_7961793_7961735_7962763_PARK7	chr1_7958975_A_C_b38	-2819	0.56302524	81	104	7.137820445605025e-5	0.03839629	0.009272096	0.044242047289811404	1.3541647843684672
AFE_1_+_7961793_7961735_7962763_PARK7	chr1_7961680_G_A_b38	-114	0.13025211	29	31	1.4654615990270318e-24	0.12078878	0.008908389	3.278818858787054e-20	19.48428257564605
AFE_1_+_7961793_7961735_7962763_PARK7	chr1_7961913_G_T_b38	119	0.13025211	29	31	1.4654615990270318e-24	0.12078878	0.008908389	3.278818858787054e-20	19.48428257564605
AFE_1_+_7961793_7961735_7962763_PARK7	chr1_7962137_G_T_b38	343	0.13025211	29	31	1.4654615990270318e-24	0.12078878	0.008908389	3.278818858787054e-20	19.48428257564605
AFE_1_+_7961793_7961735_7962763_PARK7	chr1_7963526_C_T_b38	1732	0.13025211	29	31	1.4654615990270318e-24	0.12078878	0.008908389	3.278818858787054e-20	19.48428257564605
AFE_1_+_7961793_7961735_7962763_PARK7	chr1_7963574_C_G_b38	1780	0.57563025	78	101	5.3597237735883206e-6	0.04214294	0.0087725865	0.005444401796301985	2.2640498313971236
AFE_1_+_7961793_7961735_7962763_PARK7	chr1_7965215_C_T_b38	3421	0.13025211	29	31	1.4654615990270318e-24	0.12078878	0.008908389	3.278818858787054e-20	19.48428257564605
AFE_1_+_7961793_7961735_7962763_PARK7	chr1_7967770_A_C_b38	5976	0.13025211	29	31	1.4654615990270318e-24	0.12078878	0.008908389	3.278818858787054e-20	19.48428257564605
AFE_1_+_7961793_7961735_7962763_PARK7	chr1_7968870_T_G_b38	7076	0.13025211	29	31	1.4654615990270318e-24	0.12078878	0.008908389	3.278818858787054e-20	19.48428257564605
AFE_1_+_7961793_7961735_7962763_PARK7	chr1_7969434_T_G_b38	7640	0.13445379	30	32	2.4321471871956583e-23	0.117487825	0.009048005	4.957110228468467e-19	18.304771423825663
AFE_1_+_7961793_7961735_7962763_PARK7	chr1_7969449_G_A_b38	7655	0.13445379	30	32	2.4321471871956583e-23	0.117487825	0.009048005	4.957110228468467e-19	18.304771423825663
AFE_1_+_7961793_7961735_7962763_PARK7	chr1_7969450_G_A_b38	7656	0.13445379	30	32	2.4321471871956583e-23	0.117487825	0.009048005	4.957110228468467e-19	18.304771423825663
AFE_1_+_7961793_7961735_7962763_PARK7	chr1_7972861_A_G_b38	11067	0.14285715	32	34	4.550505785481851e-19	0.11001735	0.009983905	5.9785302390351865e-15	14.22340556977935
AFE_1_+_7961793_7961735_7962763_PARK7	chr1_7973408_G_A_b38	11614	0.6344538	71	87	7.49782566167025e-5	0.039196804	0.009495689	0.045923536681376595	1.3379646732655583
AFE_1_+_7961793_7961735_7962763_PARK7	chr1_7973777_G_A_b38	11983	0.14285715	32	34	4.550505785481851e-19	0.11001735	0.009983905	5.9785302390351865e-15	14.22340556977935
AFE_1_+_7961793_7961735_7962763_PARK7	chr1_7976015_G_C_b38	14221	0.6344538	71	87	7.49782566167025e-5	0.039196804	0.009495689	0.045923536681376595	1.3379646732655583
AFE_1_+_7961793_7961735_7962763_PARK7	chr1_7978117_C_T_b38	16323	0.13865547	31	33	3.992937321156753e-20	0.11379789	0.009894993	5.781450250016609e-16	15.23796320715433
AFE_1_+_7961793_7961735_7962763_PARK7	chr1_7980117_T_C_b38	18323	0.68907565	62	74	5.054174962310581e-5	0.04142004	0.009785078	0.033817181869450395	1.4708625868489191
AFE_1_+_7961793_7961735_7962763_PARK7	chr1_7981230_C_T_b38	19436	0.13865547	31	33	3.992937321156753e-20	0.11379789	0.009894993	5.781450250016609e-16	15.23796320715433
AFE_1_+_7961793_7961735_7962763_PARK7	chr1_7982342_A_T_b38	20548	0.14285715	32	34	4.550505785481851e-19	0.11001735	0.009983905	5.9785302390351865e-15	14.22340556977935
AFE_1_+_7961793_7961735_7962763_PARK7	chr1_7982766_G_T_b38	20972	0.14285715	32	34	4.550505785481851e-19	0.11001735	0.009983905	5.9785302390351865e-15	14.22340556977935
AFE_1_+_7961793_7961735_7962763_PARK7	chr1_7986318_C_T_b38	24524	0.14285715	32	34	4.550505785481851e-19	0.11001735	0.009983905	5.9785302390351865e-15	14.22340556977935
AFE_1_+_7961793_7961735_7962763_PARK7	chr1_7986612_C_A_b38	24818	0.14285715	32	34	1.3999790025489214e-19	0.11203423	0.009956643	1.9251223721817834e-15	14.715541658948142
AFE_1_+_7961793_7961735_7962763_PARK7	chr1_7987608_G_A_b38	25814	0.6344538	71	87	7.49782566167025e-5	0.039196804	0.009495689	0.045923536681376595	1.3379646732655583
AFE_1_+_7961793_7961735_7962763_PARK7	chr1_7987616_C_T_b38	25822	0.14285715	32	34	1.3999646974880462e-19	0.11203424	0.009956641	1.9251223721817834e-15	14.715541658948142
AFE_1_+_7961793_7961735_7962763_PARK7	chr1_7988297_T_C_b38	26503	0.6344538	71	87	7.49782566167025e-5	0.039196804	0.009495689	0.045923536681376595	1.3379646732655583
AFE_1_+_7961793_7961735_7962763_PARK7	chr1_7991181_A_G_b38	29387	0.14285715	32	34	1.3999790025489214e-19	0.11203423	0.009956643	1.9251223721817834e-15	14.715541658948142
AFE_1_+_7961793_7961735_7962763_PARK7	chr1_7993075_A_G_b38	31281	0.14705883	33	35	1.45992924406915e-18	0.10829167	0.010036482	1.838997795830264e-14	13.735418791294455
AFE_1_+_7961793_7961735_7962763_PARK7	chr1_7995142_C_T_b38	33348	0.3448276	69	82	4.2908914932974486e-6	0.047533568	0.009783834	0.00450151094465451	2.346641689605375
AFE_1_+_7961793_7961735_7962763_PARK7	chr1_7996393_A_G_b38	34599	0.6344538	71	87	7.49782566167025e-5	0.039196804	0.009495689	0.045923536681376595	1.3379646732655583
AFE_1_+_7961793_7961735_7962763_PARK7	chr1_7996609_G_A_b38	34815	0.6344538	71	87	7.49782566167025e-5	0.039196804	0.009495689	0.045923536681376595	1.3379646732655583
AFE_1_+_7961793_7961735_7962763_PARK7	chr1_8000639_C_A_b38	38845	0.13865547	31	33	4.766114336123407e-19	0.11246496	0.010214483	6.258377657450747e-15	14.20353823320035
AFE_1_+_7961793_7961735_7962763_PARK7	chr1_8006854_T_C_b38	45060	0.6344538	71	87	7.49782566167025e-5	0.039196804	0.009495689	0.045923536681376595	1.3379646732655583
AFE_1_+_7961793_7961735_7962763_PARK7	chr1_8008962_A_G_b38	47168	0.6344538	71	87	7.49782566167025e-5	0.039196804	0.009495689	0.045923536681376595	1.3379646732655583
AFE_1_+_7961793_7961735_7962763_PARK7	chr1_8014812_A_C_b38	53018	0.14705883	33	35	1.45992924406915e-18	0.10829167	0.010036482	1.838997795830264e-14	13.735418791294455
AFE_1_+_7961793_7961735_7962763_PARK7	chr1_8015834_C_T_b38	54040	0.6344538	71	87	7.49782566167025e-5	0.039196804	0.009495689	0.045923536681376595	1.3379646732655583
AFE_1_+_7961793_7961735_7962763_PARK7	chr1_8015874_A_G_b38	54080	0.14285715	32	34	1.3999790025489214e-19	0.11203423	0.009956643	1.9251223721817834e-15	14.715541658948142
AFE_1_+_7961793_7961735_7962763_PARK7	chr1_8018509_T_C_b38	56715	0.14285715	32	34	1.3999790025489214e-19	0.11203423	0.009956643	1.9251223721817834e-15	14.715541658948142
AFE_1_+_7961793_7961735_7962763_PARK7	chr1_8019241_C_T_b38	57447	0.14285715	32	34	1.3999790025489214e-19	0.11203423	0.009956643	1.9251223721817834e-15	14.715541658948142
AFE_1_+_7961793_7961735_7962763_PARK7	chr1_8019434_T_C_b38	57640	0.6344538	71	87	7.49782566167025e-5	0.039196804	0.009495689	0.045923536681376595	1.3379646732655583
AFE_1_+_7961793_7961735_7962763_PARK7	chr1_8020652_G_C_b38	58858	0.14285715	32	34	1.3999646974880462e-19	0.11203424	0.009956641	1.9251223721817834e-15	14.715541658948142
AFE_1_+_7961793_7961735_7962763_PARK7	chr1_8020685_C_T_b38	58891	0.14705883	33	35	1.45992924406915e-18	0.10829167	0.010036482	1.838997795830264e-14	13.735418791294455
AFE_1_+_7961793_7961735_7962763_PARK7	chr1_8020727_T_C_b38	58933	0.14705883	33	35	1.45992924406915e-18	0.10829167	0.010036482	1.838997795830264e-14	13.735418791294455
AFE_1_+_7961793_7961735_7962763_PARK7	chr1_8020747_A_G_b38	58953	0.14705883	33	35	1.45992924406915e-18	0.10829167	0.010036482	1.838997795830264e-14	13.735418791294455
AFE_1_+_7961793_7961735_7962763_PARK7	chr1_8020835_A_G_b38	59041	0.14705883	33	35	1.45992924406915e-18	0.10829167	0.010036482	1.838997795830264e-14	13.735418791294455
AFE_1_+_7961793_7961735_7962763_PARK7	chr1_8023991_C_T_b38	62197	0.6344538	71	87	7.49782566167025e-5	0.039196804	0.009495689	0.045923536681376595	1.3379646732655583
AFE_1_+_7961793_7961735_7962763_PARK7	chr1_8024295_A_C_b38	62501	0.14705883	33	35	1.45992924406915e-18	0.10829167	0.010036482	1.838997795830264e-14	13.735418791294455
AFE_1_+_7961793_7961735_7962763_PARK7	chr1_8025268_T_C_b38	63474	0.6344538	71	87	7.49782566167025e-5	0.039196804	0.009495689	0.045923536681376595	1.3379646732655583
AFE_1_+_7961793_7961735_7962763_PARK7	chr1_8026467_T_G_b38	64673	0.64285713	69	85	4.947719501304653e-5	0.03983049	0.009397068	0.033261747248233234	1.4780549409151962
AFE_1_+_7961793_7961735_7962763_PARK7	chr1_8030555_A_G_b38	68761	0.64285713	69	85	4.947719501304653e-5	0.03983049	0.009397068	0.033261747248233234	1.4780549409151962
AFE_1_+_7961793_7961735_7962763_PARK7	chr1_8032944_G_A_b38	71150	0.64285713	69	85	4.947719501304653e-5	0.03983049	0.009397068	0.033261747248233234	1.4780549409151962
AFE_1_+_7961793_7961735_7962763_PARK7	chr1_8034918_C_T_b38	73124	0.15126051	34	36	8.213322496590017e-19	0.10970782	0.010062099	1.0655793391460209e-14	13.972414208764862
AFE_1_+_7961793_7961735_7962763_PARK7	chr1_8035426_T_C_b38	73632	0.15126051	34	36	1.6987005802378332e-18	0.10786462	0.0100246	2.1291394840815374e-14	13.671795886150866
AFE_1_+_7961793_7961735_7962763_PARK7	chr1_8035440_T_G_b38	73646	0.15126051	34	36	1.698716791732509e-18	0.1078646	0.010024601	2.1291394840815374e-14	13.671795886150866
AFE_1_+_7961793_7961735_7962763_PARK7	chr1_8037085_C_T_b38	75291	0.14705883	33	35	1.644957553229193e-19	0.11159897	0.009946132	2.23323205474591e-15	14.651066147121377
AFE_1_+_7961793_7961735_7962763_PARK7	chr1_8040113_G_T_b38	78319	0.14705883	33	35	1.644940818137836e-19	0.111598976	0.009946131	2.23323205474591e-15	14.651066147121377
AFE_1_+_7961793_7961735_7962763_PARK7	chr1_8040391_T_G_b38	78597	0.15126051	33	36	1.3898936402323055e-17	0.10331155	0.009984788	1.5181694057908732e-13	12.818679764741434
AFE_1_+_7961793_7961735_7962763_PARK7	chr1_8046141_A_G_b38	84347	0.14705883	33	35	1.644940818137836e-19	0.111598976	0.009946131	2.23323205474591e-15	14.651066147121377
AFE_1_+_7961793_7961735_7962763_PARK7	chr1_8049776_G_A_b38	87982	0.14705883	33	35	1.644940818137836e-19	0.111598976	0.009946131	2.23323205474591e-15	14.651066147121377
AFE_1_+_7961793_7961735_7962763_PARK7	chr1_8051779_T_G_b38	89985	0.14705883	33	35	1.644940818137836e-19	0.111598976	0.009946131	2.23323205474591e-15	14.651066147121377
AFE_1_+_7961793_7961735_7962763_PARK7	chr1_8054259_C_G_b38	92465	0.14705883	33	35	1.644957553229193e-19	0.11159897	0.009946132	2.23323205474591e-15	14.651066147121377
AFE_1_+_7961793_7961735_7962763_PARK7	chr1_8059191_G_T_b38	97397	0.14705883	33	35	1.644940818137836e-19	0.111598976	0.009946131	2.23323205474591e-15	14.651066147121377
AFE_1_+_7961793_7961735_7962763_PARK7	chr1_8065930_C_T_b38	104136	0.14705883	33	35	1.644957553229193e-19	0.11159897	0.009946132	2.23323205474591e-15	14.651066147121377
AFE_1_+_7961793_7961735_7962763_PARK7	chr1_8069447_A_G_b38	107653	0.13445379	30	32	4.52405760069905e-19	0.1150041	0.010435356	5.949204837816099e-15	14.225541077569957
AFE_1_+_7961793_7961735_7962763_PARK7	chr1_8070194_T_C_b38	108400	0.14705883	33	35	1.644940818137836e-19	0.111598976	0.009946131	2.23323205474591e-15	14.651066147121377
AFE_1_+_7961793_7961735_7962763_PARK7	chr1_8072402_T_C_b38	110608	0.14705883	33	35	1.644940818137836e-19	0.111598976	0.009946131	2.23323205474591e-15	14.651066147121377
AFE_1_+_7961793_7961735_7962763_PARK7	chr1_8073292_T_C_b38	111498	0.14705883	33	35	1.644940818137836e-19	0.111598976	0.009946131	2.23323205474591e-15	14.651066147121377
AFE_1_+_7961793_7961735_7962763_PARK7	chr1_8075956_G_A_b38	114162	0.14705883	33	35	1.644957553229193e-19	0.11159897	0.009946132	2.23323205474591e-15	14.651066147121377
AFE_1_+_7961793_7961735_7962763_PARK7	chr1_8087352_T_C_b38	125558	0.14285715	32	34	2.7389607856663038e-21	0.11572592	0.009616822	4.4955029040923486e-17	16.347221717444594
AFE_1_+_7961793_7961735_7962763_PARK7	chr1_8087638_C_T_b38	125844	0.14285715	32	34	2.7389607856663038e-21	0.11572592	0.009616822	4.4955029040923486e-17	16.347221717444594
AFE_1_+_7961793_7961735_7962763_PARK7	chr1_8089315_T_C_b38	127521	0.38655463	73	92	5.272098072496364e-5	-0.039781395	0.00942284	0.03496819913442294	1.4563267333219159
AFE_1_+_7961793_7961735_7962763_PARK7	chr1_8090578_T_C_b38	128784	0.14285715	32	34	2.7389607856663038e-21	0.11572592	0.009616822	4.4955029040923486e-17	16.347221717444594
AFE_1_+_7961793_7961735_7962763_PARK7	chr1_8092042_C_G_b38	130248	0.85294116	34	35	8.49363007613894e-16	-0.10774338	0.011293846	6.709440589551134e-12	11.17331368832563
AFE_1_+_7961793_7961735_7962763_PARK7	chr1_8103062_T_C_b38	141268	0.85294116	34	35	8.49363007613894e-16	-0.10774338	0.011293846	6.709440589551134e-12	11.17331368832563
AFE_1_+_7961793_7961735_7962763_PARK7	chr1_8103798_G_T_b38	142004	0.8487395	34	36	5.683351644944278e-15	-0.100574486	0.010971894	3.8944217850284466e-11	10.409557014040832
AFE_1_+_7961793_7961735_7962763_PARK7	chr1_8104074_G_A_b38	142280	0.85294116	34	35	8.49363007613894e-16	-0.10774338	0.011293846	6.709440589551134e-12	11.17331368832563
AFE_1_+_7961793_7961735_7962763_PARK7	chr1_8105559_T_C_b38	143765	0.85294116	34	35	8.49363007613894e-16	-0.10774338	0.011293846	6.709440589551134e-12	11.17331368832563
AFE_1_+_7961793_7961735_7962763_PARK7	chr1_8105607_T_A_b38	143813	0.85294116	34	35	8.49363007613894e-16	-0.10774338	0.011293846	6.709440589551134e-12	11.17331368832563
AFE_1_+_7961793_7961735_7962763_PARK7	chr1_8105915_G_C_b38	144121	0.85294116	34	35	8.49363007613894e-16	-0.10774338	0.011293846	6.709440589551134e-12	11.17331368832563
AFE_1_+_7961793_7961735_7962763_PARK7	chr1_8108201_T_A_b38	146407	0.85294116	34	35	8.49363007613894e-16	-0.10774338	0.011293846	6.709440589551134e-12	11.17331368832563
AFE_1_+_7961793_7961735_7962763_PARK7	chr1_8108857_T_A_b38	147063	0.85294116	34	35	8.49363007613894e-16	-0.10774338	0.011293846	6.709440589551134e-12	11.17331368832563
AFE_1_+_7961793_7961735_7962763_PARK7	chr1_8108933_C_T_b38	147139	0.85294116	34	35	8.49363007613894e-16	-0.10774338	0.011293846	6.709440589551134e-12	11.17331368832563
AFE_1_+_7961793_7961735_7962763_PARK7	chr1_8109425_T_G_b38	147631	0.85294116	34	35	8.49363007613894e-16	-0.10774338	0.011293846	6.709440589551134e-12	11.17331368832563
AFE_1_+_7961793_7961735_7962763_PARK7	chr1_8109690_A_G_b38	147896	0.85294116	34	35	8.49363007613894e-16	-0.10774338	0.011293846	6.709440589551134e-12	11.17331368832563
AFE_1_+_7961793_7961735_7962763_PARK7	chr1_8110159_T_C_b38	148365	0.85294116	34	35	8.49363007613894e-16	-0.10774338	0.011293846	6.709440589551134e-12	11.17331368832563
AFE_1_+_7961793_7961735_7962763_PARK7	chr1_8111242_T_C_b38	149448	0.85294116	34	35	8.49363007613894e-16	-0.10774338	0.011293846	6.709440589551134e-12	11.17331368832563
AFE_1_+_7961793_7961735_7962763_PARK7	chr1_8111637_A_G_b38	149843	0.85294116	34	35	8.49363007613894e-16	-0.10774338	0.011293846	6.709440589551134e-12	11.17331368832563
AFE_1_+_7961793_7961735_7962763_PARK7	chr1_8112432_A_T_b38	150638	0.85294116	34	35	8.49363007613894e-16	-0.10774338	0.011293846	6.709440589551134e-12	11.17331368832563
AFE_1_+_7961793_7961735_7962763_PARK7	chr1_8113309_C_T_b38	151515	0.85294116	34	35	8.49363007613894e-16	-0.10774338	0.011293846	6.709440589551134e-12	11.17331368832563
AFE_1_+_7961793_7961735_7962763_PARK7	chr1_8113612_T_C_b38	151818	0.85294116	34	35	8.49363007613894e-16	-0.10774338	0.011293846	6.709440589551134e-12	11.17331368832563
AFE_1_+_7961793_7961735_7962763_PARK7	chr1_8113736_A_C_b38	151942	0.85294116	34	35	8.49363007613894e-16	-0.10774338	0.011293846	6.709440589551134e-12	11.17331368832563
AFE_1_+_7961793_7961735_7962763_PARK7	chr1_8114023_G_T_b38	152229	0.8487395	35	36	1.7370751444006325e-15	-0.10626314	0.01130515	1.2971039139695246e-11	10.887025230195176
AFE_1_+_7961793_7961735_7962763_PARK7	chr1_8114435_A_C_b38	152641	0.85294116	34	35	8.49363007613894e-16	-0.10774338	0.011293846	6.709440589551134e-12	11.17331368832563
AFE_1_+_7961793_7961735_7962763_PARK7	chr1_8117504_C_T_b38	155710	0.14705883	34	35	8.493697883752648e-16	0.107743375	0.011293847	6.709440589551134e-12	11.17331368832563
AFE_1_+_7961793_7961735_7962763_PARK7	chr1_8117572_G_A_b38	155778	0.14705883	34	35	8.493697883752648e-16	0.107743375	0.011293847	6.709440589551134e-12	11.17331368832563
AFE_1_+_7961793_7961735_7962763_PARK7	chr1_8118648_G_C_b38	156854	0.14705883	34	35	8.493697883752648e-16	0.10774339	0.011293849	6.709440589551134e-12	11.17331368832563
AFE_1_+_7961793_7961735_7962763_PARK7	chr1_8119332_G_T_b38	157538	0.14705883	34	35	8.493697883752648e-16	0.107743375	0.011293847	6.709440589551134e-12	11.17331368832563
AFE_1_+_7961793_7961735_7962763_PARK7	chr1_8119684_G_C_b38	157890	0.15126051	35	36	7.793909448818147e-17	0.10957854	0.0109484475	7.618887367345784e-13	12.118108446705474
AFE_1_+_7961793_7961735_7962763_PARK7	chr1_8120037_G_A_b38	158243	0.15126051	35	36	7.793775958413856e-17	0.109578565	0.010948446	7.618887367345784e-13	12.118108446705474
AFE_1_+_7961793_7961735_7962763_PARK7	chr1_8120150_G_A_b38	158356	0.15126051	35	36	7.79384270333846e-17	0.10957855	0.010948447	7.618887367345784e-13	12.118108446705474
AFE_1_+_7961793_7961735_7962763_PARK7	chr1_8123729_C_T_b38	161935	0.15126051	35	36	7.79384270333846e-17	0.10957855	0.010948447	7.618887367345784e-13	12.118108446705474
AFE_1_+_7961793_7961735_7962763_PARK7	chr1_8123861_T_C_b38	162067	0.15546219	35	37	2.822306488054609e-16	0.10403087	0.010663064	2.4544704848302245e-12	11.610042185952556
AFE_1_+_7961793_7961735_7962763_PARK7	chr1_8125842_G_T_b38	164048	0.14705883	33	35	9.257145158684386e-15	0.1025816	0.011309303	6.093592806183772e-11	10.215126570122518
AFE_1_+_7961793_7961735_7962763_PARK7	chr1_8125925_T_C_b38	164131	0.25210086	55	60	2.4698893347792287e-6	0.056904912	0.011398893	0.0027948198249756265	2.553646184751106
AFE_1_+_7961793_7961735_7962763_PARK7	chr1_8126027_G_A_b38	164233	0.25210086	55	60	2.469885042634156e-6	0.056904916	0.011398893	0.0027948198249756265	2.553646184751106
AFE_1_+_7961793_7961735_7962763_PARK7	chr1_8126030_G_A_b38	164236	0.25210086	55	60	2.4698893347792287e-6	0.056904912	0.011398893	0.0027948198249756265	2.553646184751106
AFE_1_+_7961793_7961735_7962763_PARK7	chr1_8126172_C_T_b38	164378	0.15126051	34	36	2.9129925458608584e-12	0.09569213	0.012068929	1.2528355907416309e-8	7.902105917608015
AFE_1_+_7961793_7961735_7962763_PARK7	chr1_8126261_T_C_b38	164467	0.2647059	58	63	5.90679678104843e-5	0.050259408	0.011990443	0.038134963097897386	1.4186766695292934
AFE_1_+_7961793_7961735_7962763_PARK7	chr1_8126269_T_C_b38	164475	0.2647059	58	63	5.90679678104843e-5	0.050259408	0.011990443	0.038134963097897386	1.4186766695292934
AFE_1_+_7961793_7961735_7962763_PARK7	chr1_8127733_C_T_b38	165939	0.26050422	57	62	1.7058147220520732e-5	0.054635048	0.012101707	0.014289358160638393	1.8449872781056853
AFE_1_+_7961793_7961735_7962763_PARK7	chr1_8127866_C_A_b38	166072	0.15966387	36	38	2.8811491988922485e-12	0.091940165	0.011592495	1.2401393295812429e-8	7.906529519136941
AFE_1_+_7961793_7961735_7962763_PARK7	chr1_8127868_G_T_b38	166074	0.15966387	36	38	2.8811491988922485e-12	0.09194016	0.011592494	1.2401393295812429e-8	7.906529519136941
AFE_1_+_7961793_7961735_7962763_PARK7	chr1_8128063_T_A_b38	166269	0.50840336	95	117	4.2077627776648506e-5	-0.047772393	0.011158409	0.029304850550271547	1.5330604891043345
AFE_1_+_7961793_7961735_7962763_PARK7	chr1_8128256_T_G_b38	166462	0.50840336	95	117	4.207750421980548e-5	-0.0477724	0.011158408	0.029304850550271547	1.5330604891043345
AFE_1_+_7961793_7961735_7962763_PARK7	chr1_8128737_A_G_b38	166943	0.15546219	35	37	7.64160590612021e-11	0.087634616	0.012060693	2.553736497599456e-7	6.592823916603667
AFE_1_+_7961793_7961735_7962763_PARK7	chr1_8128745_A_C_b38	166951	0.15546219	35	37	7.64160590612021e-11	0.087634616	0.012060693	2.553736497599456e-7	6.592823916603667
AFE_1_+_7961793_7961735_7962763_PARK7	chr1_8129332_G_T_b38	167538	0.15546219	35	37	7.64160590612021e-11	0.087634616	0.012060693	2.553736497599456e-7	6.592823916603667
AFE_1_+_7961793_7961735_7962763_PARK7	chr1_8140086_C_G_b38	178292	0.075630255	18	18	4.869543266401179e-6	0.088052996	0.018240046	0.005018274558036773	2.29944558140754
AFE_1_+_7961793_7961735_7962763_PARK7	chr1_8147434_G_A_b38	185640	0.05042017	12	12	5.269030989490792e-6	0.10411955	0.021654917	0.005368836192932905	2.270119846472709
AFE_1_+_7962081_7961735_7962763_PARK7	chr1_7284189_A_C_b38	-677893	0.07281554	12	15	9.757197420494794e-6	-0.0064907083	0.0013941937	0.00895784715846366	2.0477963518938
AFE_1_+_7962081_7961793_7962763_PARK7	chr1_7284189_A_C_b38	-677893	0.07281554	12	15	1.1313479076510202e-7	-0.0051633934	9.0465817e-4	1.8863496777678912e-4	3.724377797787169
ALE_1_-_8015495_8015384_8004558_ERRFI1	chr1_7914326_C_G_b38	-101059	0.38235295	76	91	2.7027819774497875e-5	-0.00475746	0.0010820704	0.020655208169175748	1.684970423719651
ALE_1_-_8015495_8015384_8004558_ERRFI1	chr1_7915578_A_G_b38	-99807	0.6092437	77	93	4.701818464360807e-5	0.0046172314	0.0010858789	0.03195259708224671	1.4954938369531492
ALE_1_-_8015495_8015384_8004558_ERRFI1	chr1_7921393_C_T_b38	-93992	0.57563025	81	101	7.657534743625379e-5	0.0044083707	0.0010694249	0.046645453890556944	1.3311906766002921
ALE_1_-_8015495_8015384_8004558_ERRFI1	chr1_7936574_A_G_b38	-78811	0.5966387	79	96	4.135889061034464e-5	0.0046065175	0.0010748288	0.028917463507781693	1.5388398038009188
ALE_1_-_8015495_8015384_8004558_ERRFI1	chr1_7939388_A_G_b38	-75997	0.5966387	79	96	4.135889061034464e-5	0.0046065175	0.0010748288	0.028917463507781693	1.5388398038009188
ALE_1_-_8015495_8015384_8004558_ERRFI1	chr1_7953085_A_G_b38	-62300	0.46396393	77	110	3.444975029045416e-5	-0.0040684505	9.388076e-4	0.025101123166758645	1.6003068452834146
ALE_1_-_8015495_8015384_8004558_ERRFI1	chr1_7953097_A_G_b38	-62288	0.460177	76	109	3.674199567872885e-5	-0.0040161167	9.3034166e-4	0.026371124641556738	1.5788713485832364
ALE_1_-_8015495_8015384_8004558_ERRFI1	chr1_7953147_A_G_b38	-62238	0.3627451	65	86	3.165743809810333e-5	-0.004196143	9.633808e-4	0.02351308014486595	1.628690475838983
ALE_1_-_8015495_8015384_8004558_ERRFI1	chr1_7961718_T_C_b38	-53667	0.6344538	71	87	3.254851033839201e-5	-0.004492604	0.001033157	0.024011464501692375	1.6195813507465047
ALE_1_-_8015495_8015384_8004558_ERRFI1	chr1_7964630_T_C_b38	-50755	0.6386555	70	86	5.031925672163479e-5	-0.0043713716	0.001032409	0.033695822903862215	1.472423933023024
ALE_1_-_8015495_8015384_8004558_ERRFI1	chr1_7967646_T_C_b38	-47739	0.6386555	70	86	5.031918370789464e-5	-0.004371372	0.001032409	0.033695822903862215	1.472423933023024
ALE_1_-_8015495_8015384_8004558_ERRFI1	chr1_7968326_A_T_b38	-47059	0.48739496	88	116	7.050540850803333e-5	-0.004263652	0.0010287851	0.04379246351400711	1.3586006231923036
ALE_1_-_8015495_8015384_8004558_ERRFI1	chr1_7968805_G_C_b38	-46580	0.6344538	71	87	4.7782354192585666e-5	-0.004406587	0.0010373775	0.03237483238037176	1.4897924714502455
ALE_1_-_8015495_8015384_8004558_ERRFI1	chr1_7973408_G_A_b38	-41977	0.6344538	71	87	4.451436305810625e-6	-0.0049098115	0.0010124553	0.004646441326957916	2.332879542542698
ALE_1_-_8015495_8015384_8004558_ERRFI1	chr1_7976015_G_C_b38	-39370	0.6344538	71	87	4.451436305810625e-6	-0.0049098115	0.0010124553	0.004646441326957916	2.332879542542698
ALE_1_-_8015495_8015384_8004558_ERRFI1	chr1_7978634_C_G_b38	-36751	0.6302521	72	88	4.176660797090695e-6	-0.0049466733	0.0010167963	0.004404168286156244	2.3561360947064864
ALE_1_-_8015495_8015384_8004558_ERRFI1	chr1_7979889_A_G_b38	-35496	0.6386555	70	86	3.884671923887117e-6	-0.004919963	0.0010076495	0.004137133377676766	2.383300477592453
ALE_1_-_8015495_8015384_8004558_ERRFI1	chr1_7980117_T_C_b38	-35268	0.68907565	62	74	6.668116548973984e-6	-0.0049931183	0.0010511536	0.006522445185629884	2.185589562005971
ALE_1_-_8015495_8015384_8004558_ERRFI1	chr1_7984301_T_C_b38	-31084	0.6344538	69	87	4.192623940019574e-6	-0.0047744736	9.81588e-4	0.004419255151401259	2.3546509231612522
ALE_1_-_8015495_8015384_8004558_ERRFI1	chr1_7986774_G_A_b38	-28611	0.48739496	89	116	8.315683916096244e-5	-0.0043093516	0.0010510662	0.049744196559897605	1.3032575792203462
ALE_1_-_8015495_8015384_8004558_ERRFI1	chr1_7987608_G_A_b38	-27777	0.6344538	71	87	4.451443793448653e-6	-0.004909811	0.0010124553	0.004646441326957916	2.332879542542698
ALE_1_-_8015495_8015384_8004558_ERRFI1	chr1_7988297_T_C_b38	-27088	0.6344538	71	87	4.451443793448653e-6	-0.004909811	0.0010124553	0.004646441326957916	2.332879542542698
ALE_1_-_8015495_8015384_8004558_ERRFI1	chr1_7993605_C_T_b38	-21780	0.48739496	89	116	8.315683916096244e-5	-0.0043093516	0.0010510662	0.049744196559897605	1.3032575792203462
ALE_1_-_8015495_8015384_8004558_ERRFI1	chr1_7994233_G_T_b38	-21152	0.48739496	89	116	8.315683916096244e-5	-0.0043093516	0.0010510662	0.049744196559897605	1.3032575792203462
ALE_1_-_8015495_8015384_8004558_ERRFI1	chr1_7994853_A_G_b38	-20532	0.48739496	89	116	8.315683916096244e-5	-0.0043093516	0.0010510662	0.049744196559897605	1.3032575792203462
ALE_1_-_8015495_8015384_8004558_ERRFI1	chr1_7996393_A_G_b38	-18992	0.6344538	71	87	4.451436305810625e-6	-0.0049098115	0.0010124553	0.004646441326957916	2.332879542542698
ALE_1_-_8015495_8015384_8004558_ERRFI1	chr1_7996609_G_A_b38	-18776	0.6344538	71	87	4.451443793448653e-6	-0.004909811	0.0010124553	0.004646441326957916	2.332879542542698
ALE_1_-_8015495_8015384_8004558_ERRFI1	chr1_7997387_G_A_b38	-17998	0.48739496	89	116	8.315683916096244e-5	-0.0043093516	0.0010510662	0.049744196559897605	1.3032575792203462
ALE_1_-_8015495_8015384_8004558_ERRFI1	chr1_7998117_A_G_b38	-17268	0.48739496	89	116	8.315683916096244e-5	-0.0043093516	0.0010510662	0.049744196559897605	1.3032575792203462
ALE_1_-_8015495_8015384_8004558_ERRFI1	chr1_8001713_G_A_b38	-13672	0.48319328	88	115	5.508539358387495e-5	-0.004367292	0.0010373191	0.03618330532292601	1.4414917631273823
ALE_1_-_8015495_8015384_8004558_ERRFI1	chr1_8001856_C_G_b38	-13529	0.48739496	89	116	8.315683916096244e-5	-0.0043093516	0.0010510662	0.049744196559897605	1.3032575792203462
ALE_1_-_8015495_8015384_8004558_ERRFI1	chr1_8001982_C_T_b38	-13403	0.48739496	89	116	8.315683916096244e-5	-0.0043093516	0.0010510662	0.049744196559897605	1.3032575792203462
ALE_1_-_8015495_8015384_8004558_ERRFI1	chr1_8001999_C_G_b38	-13386	0.48739496	89	116	8.315683916096244e-5	-0.0043093516	0.0010510662	0.049744196559897605	1.3032575792203462
ALE_1_-_8015495_8015384_8004558_ERRFI1	chr1_8002328_C_A_b38	-13057	0.48739496	89	116	8.315683916096244e-5	-0.0043093516	0.0010510662	0.049744196559897605	1.3032575792203462
ALE_1_-_8015495_8015384_8004558_ERRFI1	chr1_8003468_G_A_b38	-11917	0.48739496	89	116	8.315683916096244e-5	-0.0043093516	0.0010510662	0.049744196559897605	1.3032575792203462
ALE_1_-_8015495_8015384_8004558_ERRFI1	chr1_8004518_A_G_b38	-10867	0.48739496	89	116	8.315683916096244e-5	-0.0043093516	0.0010510662	0.049744196559897605	1.3032575792203462
ALE_1_-_8015495_8015384_8004558_ERRFI1	chr1_8006854_T_C_b38	-8531	0.6344538	71	87	4.451443793448653e-6	-0.004909811	0.0010124553	0.004646441326957916	2.332879542542698
ALE_1_-_8015495_8015384_8004558_ERRFI1	chr1_8007774_G_A_b38	-7611	0.48739496	89	116	8.315683916096244e-5	-0.0043093516	0.0010510662	0.049744196559897605	1.3032575792203462
ALE_1_-_8015495_8015384_8004558_ERRFI1	chr1_8008484_C_T_b38	-6901	0.48739496	89	116	8.315683916096244e-5	-0.0043093516	0.0010510662	0.049744196559897605	1.3032575792203462
ALE_1_-_8015495_8015384_8004558_ERRFI1	chr1_8008962_A_G_b38	-6423	0.6344538	71	87	4.451436305810625e-6	-0.0049098115	0.0010124553	0.004646441326957916	2.332879542542698
ALE_1_-_8015495_8015384_8004558_ERRFI1	chr1_8012406_C_T_b38	-2979	0.48739496	89	116	8.315683916096244e-5	-0.0043093516	0.0010510662	0.049744196559897605	1.3032575792203462
ALE_1_-_8015495_8015384_8004558_ERRFI1	chr1_8015834_C_T_b38	449	0.6344538	71	87	4.451443793448653e-6	-0.004909811	0.0010124553	0.004646441326957916	2.332879542542698
ALE_1_-_8015495_8015384_8004558_ERRFI1	chr1_8016025_G_T_b38	640	0.48739496	89	116	8.315683916096244e-5	-0.0043093516	0.0010510662	0.049744196559897605	1.3032575792203462
ALE_1_-_8015495_8015384_8004558_ERRFI1	chr1_8018249_T_C_b38	2864	0.6260504	73	89	4.782483069372691e-6	-0.004944099	0.0010232267	0.004947616311289117	2.3056039873676917
ALE_1_-_8015495_8015384_8004558_ERRFI1	chr1_8019434_T_C_b38	4049	0.6344538	71	87	4.451443793448653e-6	-0.004909811	0.0010124553	0.004646441326957916	2.332879542542698
ALE_1_-_8015495_8015384_8004558_ERRFI1	chr1_8020652_G_T_b38	5267	0.49159664	89	117	6.920496652343846e-5	-0.004339796	0.0010458995	0.043172256224292965	1.364795254096673
ALE_1_-_8015495_8015384_8004558_ERRFI1	chr1_8023991_C_T_b38	8606	0.6344538	71	87	4.451436305810625e-6	-0.0049098115	0.0010124553	0.004646441326957916	2.332879542542698
ALE_1_-_8015495_8015384_8004558_ERRFI1	chr1_8024153_C_T_b38	8768	0.48739496	89	116	8.315683916096244e-5	-0.0043093516	0.0010510662	0.049744196559897605	1.3032575792203462
ALE_1_-_8015495_8015384_8004558_ERRFI1	chr1_8025268_T_C_b38	9883	0.6344538	71	87	4.451443793448653e-6	-0.004909811	0.0010124553	0.004646441326957916	2.332879542542698
ALE_1_-_8015495_8015384_8004558_ERRFI1	chr1_8026467_T_G_b38	11082	0.64285713	69	85	6.670133660812566e-6	-0.004796017	0.0010096757	0.00652265356312631	2.185575687492853
ALE_1_-_8015495_8015384_8004558_ERRFI1	chr1_8027409_C_G_b38	12024	0.49159664	91	117	5.214420185100809e-5	-0.00454743	0.0010763864	0.0346712732009232	1.4600302098583842
ALE_1_-_8015495_8015384_8004558_ERRFI1	chr1_8030555_A_G_b38	15170	0.64285713	69	85	6.670144624947681e-6	-0.0047960165	0.0010096757	0.00652265356312631	2.185575687492853
ALE_1_-_8015495_8015384_8004558_ERRFI1	chr1_8032944_G_A_b38	17559	0.64285713	69	85	6.670133660812566e-6	-0.004796017	0.0010096757	0.00652265356312631	2.185575687492853
ALE_1_-_8015495_8015384_8004558_ERRFI1	chr1_8034104_T_A_b38	18719	0.6554622	68	82	9.10814978359189e-6	-0.0048549483	0.0010389992	0.008452336338019766	2.0730232296935798
ALE_1_-_8015495_8015384_8004558_ERRFI1	chr1_8034581_G_A_b38	19196	0.49159664	91	117	5.214420185100809e-5	-0.00454743	0.0010763864	0.0346712732009232	1.4600302098583842
ALE_1_-_8015495_8015384_8004558_ERRFI1	chr1_8038670_A_G_b38	23285	0.6554622	68	82	9.10814978359189e-6	-0.0048549483	0.0010389992	0.008452336338019766	2.0730232296935798
ALE_1_-_8015495_8015384_8004558_ERRFI1	chr1_8039111_A_T_b38	23726	0.067226894	15	16	4.696794722386875e-9	-0.0114420215	0.0017865751	1.1086209475882665e-5	4.955216919595222
ALE_1_-_8015495_8015384_8004558_ERRFI1	chr1_8042741_T_C_b38	27356	0.6554622	68	82	9.10814978359189e-6	-0.0048549483	0.0010389992	0.008452336338019766	2.0730232296935798
ALE_1_-_8015495_8015384_8004558_ERRFI1	chr1_8045540_G_C_b38	30155	0.6554622	68	82	9.10814978359189e-6	-0.0048549483	0.0010389992	0.008452336338019766	2.0730232296935798
ALE_1_-_8015495_8015384_8004558_ERRFI1	chr1_8048694_G_A_b38	33309	0.6554622	68	82	9.10814978359189e-6	-0.0048549483	0.0010389992	0.008452336338019766	2.0730232296935798
ALE_1_-_8015495_8015384_8004558_ERRFI1	chr1_8050433_T_C_b38	35048	0.5042017	91	118	8.021214171090734e-5	-0.0044322065	0.0010784743	0.04835016048883229	1.3156020800236146
ALE_1_-_8015495_8015384_8004558_ERRFI1	chr1_8050846_G_C_b38	35461	0.6554622	68	82	9.10814978359189e-6	-0.0048549483	0.0010389992	0.008452336338019766	2.0730232296935798
ALE_1_-_8015495_8015384_8004558_ERRFI1	chr1_8051254_G_C_b38	35869	0.6554622	68	82	9.10814978359189e-6	-0.0048549483	0.0010389992	0.008452336338019766	2.0730232296935798
ALE_1_-_8015495_8015384_8004558_ERRFI1	chr1_8052291_A_G_b38	36906	0.6512605	69	83	5.826668457104962e-6	-0.0049613086	0.001037193	0.005842957201312143	2.233367294812793
ALE_1_-_8015495_8015384_8004558_ERRFI1	chr1_8059843_A_G_b38	44458	0.6554622	68	82	9.10814978359189e-6	-0.0048549483	0.0010389992	0.008452336338019766	2.0730232296935798
ALE_1_-_8015495_8015384_8004558_ERRFI1	chr1_8061065_A_G_b38	45680	0.6512605	68	83	8.475821746553923e-6	-0.0047987476	0.0010230468	0.00795483092728764	2.099369046454399
ALE_1_-_8015495_8015384_8004558_ERRFI1	chr1_8061762_T_C_b38	46377	0.6554622	68	82	9.10814978359189e-6	-0.0048549483	0.0010389992	0.008452336338019766	2.0730232296935798
ALE_1_-_8015495_8015384_8004558_ERRFI1	chr1_8063002_T_C_b38	47617	0.6554622	68	82	9.10814978359189e-6	-0.0048549483	0.0010389992	0.008452336338019766	2.0730232296935798
ALE_1_-_8015495_8015384_8004558_ERRFI1	chr1_8063624_A_G_b38	48239	0.6554622	68	82	9.10814978359189e-6	-0.0048549483	0.0010389992	0.008452336338019766	2.0730232296935798
ALE_1_-_8015495_8015384_8004558_ERRFI1	chr1_8065027_A_G_b38	49642	0.6554622	68	82	9.10814978359189e-6	-0.0048549483	0.0010389992	0.008452336338019766	2.0730232296935798
ALE_1_-_8015495_8015384_8004558_ERRFI1	chr1_8065047_A_G_b38	49662	0.6554622	68	82	9.10814978359189e-6	-0.0048549483	0.0010389992	0.008452336338019766	2.0730232296935798
ALE_1_-_8015495_8015384_8004558_ERRFI1	chr1_8081653_G_A_b38	66268	0.53361344	86	111	3.31044922171733e-5	-0.0046091564	0.001061036	0.02434387315596404	1.6136103235404742
ALE_1_-_8015495_8015384_8004558_ERRFI1	chr1_8081760_A_G_b38	66375	0.46218488	85	110	2.6062778400377204e-5	0.0046592234	0.0010574677	0.020056797501363962	1.6977384102247617
ALE_1_-_8015495_8015384_8004558_ERRFI1	chr1_8085234_C_T_b38	69849	0.31932774	62	76	1.4304601548018533e-5	0.004734245	0.0010383655	0.012350687334043984	1.9083088726005715
ALE_1_-_8015495_8015384_8004558_ERRFI1	chr1_8089489_G_A_b38	74104	0.31932774	62	76	1.4304601548018533e-5	0.004734245	0.0010383655	0.012350687334043984	1.9083088726005715
ALE_1_-_8015495_8015384_8004558_ERRFI1	chr1_8091164_G_A_b38	75779	0.31092438	61	74	1.6719010106408454e-5	0.004765128	0.0010542867	0.014074878400987223	1.8515553485198402
ALE_1_-_8015495_8015384_8004558_ERRFI1	chr1_8092819_G_A_b38	77434	0.5294118	86	112	4.36264288085852e-5	-0.0045005796	0.0010535583	0.030158807432863442	1.5205858357321942
ALE_1_-_8015495_8015384_8004558_ERRFI1	chr1_8094229_G_A_b38	78844	0.5294118	86	112	4.36264288085852e-5	-0.0045005796	0.0010535583	0.030158807432863442	1.5205858357321942
ALE_1_-_8015495_8015384_8004558_ERRFI1	chr1_8094487_G_A_b38	79102	0.5294118	86	112	4.36264288085852e-5	-0.0045005796	0.0010535583	0.030158807432863442	1.5205858357321942
ALE_1_-_8015495_8015384_8004558_ERRFI1	chr1_8099311_A_T_b38	83926	0.5294118	86	112	4.3626364907623465e-5	-0.00450058	0.0010535583	0.030158807432863442	1.5205858357321942
ALE_1_-_8015495_8015384_8004558_ERRFI1	chr1_8100678_A_G_b38	85293	0.067226894	15	16	4.696794722386875e-9	-0.0114420215	0.0017865751	1.1086209475882665e-5	4.955216919595222
ALE_1_-_8015495_8015384_8004558_ERRFI1	chr1_8103460_G_A_b38	88075	0.32352942	64	77	1.0162271157617236e-5	0.0049280627	0.0010608583	0.009264471616234999	2.0331793449038726
ALE_1_-_8015495_8015384_8004558_ERRFI1	chr1_8103874_T_G_b38	88489	0.53017247	86	112	7.789326505680345e-5	-0.004304369	0.0010453591	0.047281011794762705	1.3253132382989552
ALE_1_-_8015495_8015384_8004558_ERRFI1	chr1_8104308_T_C_b38	88923	0.5294118	86	112	4.3626364907623465e-5	-0.00450058	0.0010535583	0.030158807432863442	1.5205858357321942
ALE_1_-_8015495_8015384_8004558_ERRFI1	chr1_8104343_G_A_b38	88958	0.5294118	86	112	4.3626364907623465e-5	-0.00450058	0.0010535583	0.030158807432863442	1.5205858357321942
ALE_1_-_8015495_8015384_8004558_ERRFI1	chr1_8104396_G_C_b38	89011	0.32352942	64	77	1.016223856086588e-5	0.004928063	0.0010608583	0.009264471616234999	2.0331793449038726
ALE_1_-_8015495_8015384_8004558_ERRFI1	chr1_8104400_G_A_b38	89015	0.32352942	64	77	1.016223856086588e-5	0.004928063	0.0010608583	0.009264471616234999	2.0331793449038726
ALE_1_-_8015495_8015384_8004558_ERRFI1	chr1_8105032_G_A_b38	89647	0.5294118	86	112	4.3626364907623465e-5	-0.00450058	0.0010535583	0.030158807432863442	1.5205858357321942
ALE_1_-_8015495_8015384_8004558_ERRFI1	chr1_8105187_C_T_b38	89802	0.32352942	64	77	1.016223856086588e-5	0.004928063	0.0010608583	0.009264471616234999	2.0331793449038726
ALE_1_-_8015495_8015384_8004558_ERRFI1	chr1_8105340_T_C_b38	89955	0.5294118	86	112	4.36264288085852e-5	-0.0045005796	0.0010535583	0.030158807432863442	1.5205858357321942
ALE_1_-_8015495_8015384_8004558_ERRFI1	chr1_8105514_A_G_b38	90129	0.5294118	86	112	4.3626364907623465e-5	-0.00450058	0.0010535583	0.030158807432863442	1.5205858357321942
ALE_1_-_8015495_8015384_8004558_ERRFI1	chr1_8105659_G_A_b38	90274	0.32352942	64	77	1.016223856086588e-5	0.004928063	0.0010608583	0.009264471616234999	2.0331793449038726
ALE_1_-_8015495_8015384_8004558_ERRFI1	chr1_8107381_T_C_b38	91996	0.5294118	86	112	4.36264288085852e-5	-0.0045005796	0.0010535583	0.030158807432863442	1.5205858357321942
ALE_1_-_8015495_8015384_8004558_ERRFI1	chr1_8108504_C_T_b38	93119	0.32352942	64	77	1.0162271157617236e-5	0.0049280627	0.0010608583	0.009264471616234999	2.0331793449038726
ALE_1_-_8015495_8015384_8004558_ERRFI1	chr1_8108574_C_T_b38	93189	0.32352942	64	77	1.016223856086588e-5	0.004928063	0.0010608583	0.009264471616234999	2.0331793449038726
ALE_1_-_8015495_8015384_8004558_ERRFI1	chr1_8108748_A_G_b38	93363	0.32352942	64	77	1.016223856086588e-5	0.004928063	0.0010608583	0.009264471616234999	2.0331793449038726
ALE_1_-_8015495_8015384_8004558_ERRFI1	chr1_8109735_C_T_b38	94350	0.32352942	64	77	1.016223856086588e-5	0.004928063	0.0010608583	0.009264471616234999	2.0331793449038726
ALE_1_-_8015495_8015384_8004558_ERRFI1	chr1_8110447_A_G_b38	95062	0.52100843	87	114	2.31181051575058e-5	-0.0045800316	0.0010322578	0.01822985240091702	1.7392168476218626
ALE_1_-_8015495_8015384_8004558_ERRFI1	chr1_8110594_C_T_b38	95209	0.5294118	86	112	4.36264288085852e-5	-0.0045005796	0.0010535583	0.030158807432863442	1.5205858357321942
ALE_1_-_8015495_8015384_8004558_ERRFI1	chr1_8111387_G_A_b38	96002	0.32352942	64	77	1.0162271157617236e-5	0.0049280627	0.0010608583	0.009264471616234999	2.0331793449038726
ALE_1_-_8015495_8015384_8004558_ERRFI1	chr1_8111526_T_C_b38	96141	0.32352942	64	77	1.016223856086588e-5	0.004928063	0.0010608583	0.009264471616234999	2.0331793449038726
ALE_1_-_8015495_8015384_8004558_ERRFI1	chr1_8111674_T_C_b38	96289	0.32352942	64	77	1.016223856086588e-5	0.004928063	0.0010608583	0.009264471616234999	2.0331793449038726
ALE_1_-_8015495_8015384_8004558_ERRFI1	chr1_8112118_A_G_b38	96733	0.32352942	64	77	1.0162271157617236e-5	0.0049280627	0.0010608583	0.009264471616234999	2.0331793449038726
ALE_1_-_8015495_8015384_8004558_ERRFI1	chr1_8112244_G_A_b38	96859	0.32352942	64	77	1.016223856086588e-5	0.004928063	0.0010608583	0.009264471616234999	2.0331793449038726
ALE_1_-_8015495_8015384_8004558_ERRFI1	chr1_8113485_C_G_b38	98100	0.5294118	86	112	4.3626364907623465e-5	-0.00450058	0.0010535583	0.030158807432863442	1.5205858357321942
ALE_1_-_8015495_8015384_8004558_ERRFI1	chr1_8114137_G_A_b38	98752	0.32352942	64	77	1.0162271157617236e-5	0.0049280627	0.0010608583	0.009264471616234999	2.0331793449038726
ALE_1_-_8015495_8015384_8004558_ERRFI1	chr1_8114613_A_C_b38	99228	0.5294118	86	112	4.36264288085852e-5	-0.0045005796	0.0010535583	0.030158807432863442	1.5205858357321942
ALE_1_-_8015495_8015384_8004558_ERRFI1	chr1_8115444_A_G_b38	100059	0.5294118	86	112	4.3626364907623465e-5	-0.00450058	0.0010535583	0.030158807432863442	1.5205858357321942
ALE_1_-_8015495_8015384_8004558_ERRFI1	chr1_8115887_C_T_b38	100502	0.5294118	86	112	4.3626364907623465e-5	-0.00450058	0.0010535583	0.030158807432863442	1.5205858357321942
ALE_1_-_8015495_8015384_8004558_ERRFI1	chr1_8115902_C_G_b38	100517	0.5294118	86	112	4.36264288085852e-5	-0.0045005796	0.0010535583	0.030158807432863442	1.5205858357321942
ALE_1_-_8015495_8015384_8004558_ERRFI1	chr1_8116134_G_A_b38	100749	0.5294118	86	112	4.3626364907623465e-5	-0.00450058	0.0010535583	0.030158807432863442	1.5205858357321942
ALE_1_-_8015495_8015384_8004558_ERRFI1	chr1_8116968_T_C_b38	101583	0.52100843	88	114	1.0108198485827218e-5	-0.004921931	0.0010592339	0.009231056752340837	2.0347485789914215
ALE_1_-_8015495_8015384_8004558_ERRFI1	chr1_8117505_G_A_b38	102120	0.33613446	66	80	5.4323473624413695e-6	0.0050378465	0.0010494136	0.005507886498373691	2.2590150178773296
ALE_1_-_8015495_8015384_8004558_ERRFI1	chr1_8117960_T_G_b38	102575	0.4789916	88	114	1.0108166052276562e-5	0.0049219313	0.0010592338	0.009231056752340837	2.0347485789914215
ALE_1_-_8015495_8015384_8004558_ERRFI1	chr1_8118466_A_C_b38	103081	0.33193278	66	79	2.65118802090128e-6	0.0052480414	0.0010548618	0.0029723700651389643	2.5268971211420825
ALE_1_-_8015495_8015384_8004558_ERRFI1	chr1_8118564_C_T_b38	103179	0.3277311	65	78	3.866880051985046e-6	0.005160511	0.001056674	0.004121565481854763	2.384937795860973
ALE_1_-_8015495_8015384_8004558_ERRFI1	chr1_8120064_G_A_b38	104679	0.33613446	66	80	6.629082879714285e-6	0.00497589	0.0010472068	0.006488711643457021	2.1878415253385533
ALE_1_-_8015495_8015384_8004558_ERRFI1	chr1_8121000_T_C_b38	105615	0.48319328	88	115	8.586078826837527e-6	0.004891535	0.0010435439	0.00803822547973574	2.094839815607089
ALE_1_-_8015495_8015384_8004558_ERRFI1	chr1_8121167_G_C_b38	105782	0.33193278	66	79	2.65118802090128e-6	0.0052480414	0.0010548618	0.0029723700651389643	2.5268971211420825
ALE_1_-_8015495_8015384_8004558_ERRFI1	chr1_8121539_T_C_b38	106154	0.48319328	88	115	8.586078826837527e-6	0.004891535	0.0010435439	0.00803822547973574	2.094839815607089
ALE_1_-_8015495_8015384_8004558_ERRFI1	chr1_8121765_C_T_b38	106380	0.33193278	66	79	2.65118802090128e-6	0.0052480414	0.0010548618	0.0029723700651389643	2.5268971211420825
ALE_1_-_8015495_8015384_8004558_ERRFI1	chr1_8122345_C_G_b38	106960	0.48319328	88	115	8.586078826837527e-6	0.004891535	0.0010435439	0.00803822547973574	2.094839815607089
ALE_1_-_8015495_8015384_8004558_ERRFI1	chr1_8122475_G_T_b38	107090	0.48319328	88	115	8.586092734713541e-6	0.004891535	0.0010435439	0.00803822547973574	2.094839815607089
ALE_1_-_8015495_8015384_8004558_ERRFI1	chr1_8122528_T_A_b38	107143	0.48319328	88	115	8.586078826837527e-6	0.004891535	0.0010435439	0.00803822547973574	2.094839815607089
ALE_1_-_8015495_8015384_8004558_ERRFI1	chr1_8122968_T_G_b38	107583	0.48739496	88	116	7.641537979867355e-6	0.004837607	0.0010257007	0.007308307276638177	2.136183201091951
ALE_1_-_8015495_8015384_8004558_ERRFI1	chr1_8123500_G_A_b38	108115	0.48739496	88	116	7.641537979867355e-6	0.004837607	0.0010257007	0.007308307276638177	2.136183201091951
ALE_1_-_8015495_8015384_8004558_ERRFI1	chr1_8123555_A_G_b38	108170	0.48739496	88	116	7.641537979867355e-6	0.004837607	0.0010257007	0.007308307276638177	2.136183201091951
ALE_1_-_8015495_8015384_8004558_ERRFI1	chr1_8124171_C_A_b38	108786	0.34453782	68	82	1.3979950646885375e-5	0.0048366473	0.0010594763	0.01211574069890689	1.9166500300106042
ALE_1_-_8015495_8015384_8004558_ERRFI1	chr1_8124243_A_C_b38	108858	0.3487395	68	83	1.217615964736742e-5	0.004798151	0.0010430814	0.010763723037342427	1.9680374856482845
ALE_1_-_8015495_8015384_8004558_ERRFI1	chr1_8124247_G_C_b38	108862	0.5042017	89	118	2.765934778900864e-5	0.0045520132	0.0010367505	0.021052668097262032	1.676692856289649
ALE_1_-_8015495_8015384_8004558_ERRFI1	chr1_8124435_G_C_b38	109050	0.50840336	88	117	2.5578938204281383e-5	0.004483363	0.0010164384	0.019752898827410315	1.7043691606772249
ALE_1_-_8015495_8015384_8004558_ERRFI1	chr1_8124992_G_A_b38	109607	0.3487395	68	83	1.2011744240689e-5	0.004777848	0.0010378958	0.010646980223482984	1.972773552623849
ALE_1_-_8015495_8015384_8004558_ERRFI1	chr1_8125117_A_C_b38	109732	0.5042017	89	118	2.883319607126834e-5	0.0045078946	0.0010292247	0.02179227500471419	1.661697429211312
ALE_1_-_8015495_8015384_8004558_ERRFI1	chr1_8125134_T_C_b38	109749	0.5042017	89	118	2.8833152693710845e-5	0.004507895	0.0010292247	0.02179227500471419	1.661697429211312
ALE_1_-_8015495_8015384_8004558_ERRFI1	chr1_8125583_C_T_b38	110198	0.5042017	89	118	2.883319607126834e-5	0.0045078946	0.0010292247	0.02179227500471419	1.661697429211312
ALE_1_-_8015495_8015384_8004558_ERRFI1	chr1_8125596_G_A_b38	110211	0.5042017	89	118	2.883319607126834e-5	0.0045078946	0.0010292247	0.02179227500471419	1.661697429211312
ALE_1_-_8015495_8015384_8004558_ERRFI1	chr1_8126081_A_C_b38	110696	0.52100843	86	114	1.3510018098350986e-5	0.004643608	0.0010152693	0.011768477001220938	1.9292797370514507
ALE_1_-_8015495_8015384_8004558_ERRFI1	chr1_8126214_T_C_b38	110829	0.5294118	86	112	6.0511136698774684e-6	0.0048844246	0.0010231109	0.006031230781711746	2.219594053172831
SE_1_+_10129448_10130500_10130616_10130715_UBE4B	chr1_9933255_A_C_b38	-197246	0.05223881	7	7	6.989057328977939e-7	-0.010964339	0.0020722838	9.441550022188431e-4	3.0249567015892938
SE_1_+_10135186_10137067_10137205_10144940_UBE4B	chr1_10872488_A_G_b38	735420	0.26890758	56	64	8.012669649362575e-5	0.020596322	0.0050112857	0.04830330196693506	1.316023180283604
A3SS_1_+_10399704_10400393_10400376_PGD	chr1_10840692_T_C_b38	440298	0.75630254	50	58	5.895131065272682e-5	-0.008374963	0.0019977735	0.038072157710352425	1.419392509181301
AFE_1_+_10475002_10472580_10495274_Hypothetical	chr1_10220402_G_A_b38	-254601	0.052884616	9	11	1.6841238665376084e-5	0.0032440375	7.1803905e-4	0.014152070425415315	1.8491800188989864
AFE_1_+_10475002_10472580_10495274_Hypothetical	chr1_10927562_T_A_b38	452559	0.061946902	9	14	2.3114705543011555e-10	0.0035938341	5.1063456e-4	7.099807092027974e-7	6.14875345128176
AFE_1_+_10475002_10472580_10495274_Hypothetical	chr1_11257406_C_A_b38	782403	0.05462185	13	13	6.39044687611456e-5	0.0033252859	7.9730694e-4	0.04061821722857775	1.3912791421026094
SE_1_+_10495321_10517028_10517131_10536213_PEX14	chr1_10751268_G_A_b38	234239	0.05462185	13	13	1.807197725957343e-6	0.01397254	0.0027575858	0.0021482607311448243	2.6679130101113766
AFE_1_+_11012743_11012428_11013716_Hypothetical	chr1_10351073_C_A_b38	-661671	0.067307696	14	14	5.595047719412159e-6	0.002014667	4.2030215e-4	0.00564869089094313	2.248052190183254
SE_1_+_11013965_11015524_11015646_11016844_TARDBP	chr1_11944424_C_A_b38	928899	0.067226894	16	16	6.62570350502619e-5	0.010187281	0.0024482831	0.04177731752191866	1.3790594490572181
SE_1_+_11013965_11016844_11017007_11018733_TARDBP	chr1_11656698_G_A_b38	639853	0.09663866	23	23	5.442428997945035e-5	-0.00981579	0.0023296734	0.03584898048519574	1.4455231907897557
SE_1_+_11013965_11016844_11017007_11018733_TARDBP	chr1_11659535_G_A_b38	642690	0.09663866	23	23	5.442428997945035e-5	-0.00981579	0.0023296734	0.03584898048519574	1.4455231907897557
SE_1_+_11013965_11016844_11017007_11018733_TARDBP	chr1_11661636_G_A_b38	644791	0.09663866	23	23	5.442428997945035e-5	-0.00981579	0.0023296734	0.03584898048519574	1.4455231907897557
SE_1_+_11013965_11016844_11017007_11018733_TARDBP	chr1_11661892_C_T_b38	645047	0.09663866	23	23	5.442421142006997e-5	-0.009815791	0.0023296734	0.03584898048519574	1.4455231907897557
SE_1_+_11013965_11016844_11017007_11018733_TARDBP	chr1_11663463_A_G_b38	646618	0.09663866	23	23	5.442421142006997e-5	-0.009815791	0.0023296734	0.03584898048519574	1.4455231907897557
SE_1_+_11013965_11016844_11017007_11018733_TARDBP	chr1_11665690_A_T_b38	648845	0.09663866	23	23	5.442428997945035e-5	-0.00981579	0.0023296734	0.03584898048519574	1.4455231907897557
SE_1_+_11013965_11016844_11017007_11018733_TARDBP	chr1_11665802_G_A_b38	648957	0.09243698	22	22	8.186950953498462e-5	-0.009712938	0.0023665915	0.0491189195439217	1.308751194824412
A3SS_1_-_11059777_11059345_11059380_SRM	chr1_10212931_T_C_b38	-846415	0.09345795	16	20	4.319448803125415e-5	-0.011964126	0.0027990146	0.02992723785129182	1.5239333647267526
A5SS_1_-_11082688_11082534_11081238_EXOSC10	chr1_11962269_G_T_b38	879580	0.09663866	23	23	2.2792843624955055e-5	-0.033499606	0.007544024	0.01802138032340248	1.7442119478808917
SE_1_-_11095758_11095547_11095416_11091597_EXOSC10	chr1_11694434_G_C_b38	598886	0.10504202	24	25	7.482405188221302e-6	6.352887e-4	1.3454912e-4	0.0071807675225508	2.1438291333351733
SE_1_-_11095758_11095547_11095416_11091597_EXOSC10	chr1_11694961_G_A_b38	599413	0.10504202	24	25	7.482429623826061e-6	6.352886e-4	1.345491e-4	0.0071807675225508	2.1438291333351733
SE_1_-_11095758_11095547_11095416_11091597_EXOSC10	chr1_11697117_G_T_b38	601569	0.10504202	24	25	7.482429623826061e-6	6.352886e-4	1.345491e-4	0.0071807675225508	2.1438291333351733
SE_1_-_11095758_11095547_11095416_11091597_EXOSC10	chr1_11701887_C_T_b38	606339	0.10504202	24	25	7.482429623826061e-6	6.352886e-4	1.345491e-4	0.0071807675225508	2.1438291333351733
SE_1_-_11095758_11095547_11095416_11091597_EXOSC10	chr1_11707881_T_C_b38	612333	0.10504202	24	25	7.482429623826061e-6	6.352886e-4	1.345491e-4	0.0071807675225508	2.1438291333351733
SE_1_-_11095758_11095547_11095416_11091597_EXOSC10	chr1_11709982_C_T_b38	614434	0.10504202	24	25	7.482405188221302e-6	6.352887e-4	1.3454912e-4	0.0071807675225508	2.1438291333351733
SE_1_-_11095758_11095547_11095416_11091597_EXOSC10	chr1_11714525_G_A_b38	618977	0.1092437	25	26	9.292952241686976e-6	6.3109264e-4	1.3520407e-4	0.008600879737024116	2.06545712487332
SE_1_-_11095758_11095547_11095416_11091597_EXOSC10	chr1_11716139_G_A_b38	620591	0.25210086	52	60	6.044142239525496e-5	4.0355555e-4	9.6417454e-5	0.0388742628262488	1.4103378334256294
SE_1_-_11095758_11095547_11095416_11091597_EXOSC10	chr1_11721877_T_A_b38	626329	0.05882353	13	14	8.414300630673631e-6	8.7162416e-4	1.8575009e-4	0.007904915025958635	2.1021027941638555
ALE_1_+_11274060_11285644_11294873_UBIAD1	chr1_12202369_C_T_b38	916724	0.197479	41	47	6.876152731710541e-5	-0.015009239	0.0036157568	0.04295070621740886	1.3670296908827466
ALE_1_+_11274060_11285644_11294873_UBIAD1	chr1_12202632_G_A_b38	916987	0.24789916	49	59	5.152014897966785e-5	-0.01379807	0.0032635701	0.034355701942309684	1.4640011736968639
ALE_1_+_11274060_11285644_11294873_UBIAD1	chr1_12202633_A_C_b38	916988	0.197479	41	47	6.876162502148878e-5	-0.015009238	0.0036157568	0.04295070621740886	1.3670296908827466
ALE_1_+_11274060_11285644_11294873_UBIAD1	chr1_12202735_A_G_b38	917090	0.197479	41	47	6.876152731710541e-5	-0.015009239	0.0036157568	0.04295070621740886	1.3670296908827466
ALE_1_+_11274060_11285644_11294873_UBIAD1	chr1_12203488_C_T_b38	917843	0.24789916	49	59	5.152014897966785e-5	-0.01379807	0.0032635701	0.034355701942309684	1.4640011736968639
ALE_1_+_11274060_11285644_11294873_UBIAD1	chr1_12206534_A_G_b38	920889	0.18907563	40	45	3.7823229828580944e-5	-0.01597097	0.0037062191	0.02696586043394986	1.5691857175692312
SE_1_+_11745837_11745930_11746223_11747440_AGTRAP	chr1_11739991_T_C_b38	-5940	0.8067227	46	46	5.546606723391885e-5	0.031017525	0.0073704813	0.03637384314831403	1.4392108103027519
SE_1_+_11745837_11745930_11746223_11747440_AGTRAP	chr1_11742674_A_G_b38	-3257	0.7941176	48	49	4.908087191266614e-5	0.029793087	0.007025456	0.03305667566182108	1.4807408233090196
SE_1_+_11745837_11745930_11746223_11747440_AGTRAP	chr1_11746794_G_T_b38	863	0.8067227	46	46	5.546606723391885e-5	0.031017525	0.0073704813	0.03637384314831403	1.4392108103027519
SE_1_+_11745837_11745930_11746223_11747440_AGTRAP	chr1_11751727_G_A_b38	5796	0.19327731	46	46	5.596414592663834e-5	-0.031210499	0.0074205217	0.03661563669117996	1.4363334097297231
SE_1_+_11745837_11745930_11746223_11747440_AGTRAP	chr1_11753727_A_C_b38	7796	0.197479	47	47	2.168201948142416e-5	-0.03277771	0.007360193	0.017312995684507865	1.7616277792252792
SE_1_+_11745837_11745930_11746223_11747440_AGTRAP	chr1_11755307_A_T_b38	9376	0.19327731	46	46	5.546614719589241e-5	-0.031017523	0.0073704817	0.03637384314831403	1.4392108103027519
SE_1_+_11745837_11746127_11746223_11747440_AGTRAP	chr1_11739991_T_C_b38	-6137	0.8067227	46	46	3.387708084922959e-6	0.047099218	0.009581071	0.003679000966955275	2.434270098022832
SE_1_+_11745837_11746127_11746223_11747440_AGTRAP	chr1_11742674_A_G_b38	-3454	0.7941176	48	49	3.3238177440755154e-6	0.044979807	0.009141353	0.003617139741695452	2.4416347127272093
SE_1_+_11745837_11746127_11746223_11747440_AGTRAP	chr1_11746794_G_T_b38	666	0.8067227	46	46	3.3877022990265364e-6	0.04709922	0.009581071	0.003679000966955275	2.434270098022832
SE_1_+_11745837_11746127_11746223_11747440_AGTRAP	chr1_11750448_C_T_b38	4320	0.18907563	45	45	1.1050048705072264e-5	-0.04483498	0.009695379	0.009937861268433512	2.0027070702564482
SE_1_+_11745837_11746127_11746223_11747440_AGTRAP	chr1_11751727_G_A_b38	5599	0.19327731	46	46	2.554276061930992e-6	-0.04794474	0.0096196085	0.0028765330979372322	2.5411306245347776
SE_1_+_11745837_11746127_11746223_11747440_AGTRAP	chr1_11753727_A_C_b38	7599	0.197479	47	47	6.735072962278383e-7	-0.05037566	0.009505607	9.136288739807658e-4	3.0392301836030833
SE_1_+_11745837_11746127_11746223_11747440_AGTRAP	chr1_11755307_A_T_b38	9179	0.19327731	46	46	3.387708084922959e-6	-0.047099218	0.009581071	0.003679000966955275	2.434270098022832
SE_1_+_11745837_11746127_11746223_11747440_AGTRAP	chr1_11761284_G_C_b38	15156	0.18907563	45	45	1.105003107077585e-5	-0.044834983	0.009695379	0.009937861268433512	2.0027070702564482
SE_1_+_11934855_11944522_11944662_11947976_PLOD1	chr1_10982778_C_G_b38	-961745	0.26050422	53	62	9.85399234865507e-6	-0.017941851	0.0038559248	0.00903457031804277	2.0440924975513566
SE_1_+_11934855_11944522_11944662_11947976_PLOD1	chr1_10983883_A_G_b38	-960640	0.25630254	51	61	3.662201377403616e-5	-0.016428959	0.0038050483	0.026302526273862047	1.5800025369053885
MXE_1_+_11954893_11956917_11957014_11957090_11957193_11957842_PLOD1	chr1_11849679_G_T_b38	-107239	0.063025214	15	15	1.6941342720169484e-5	-0.014104263	0.0031228962	0.014211251981133514	1.8473676599651154
MXE_1_+_11954893_11956917_11957014_11957090_11957193_11957842_PLOD1	chr1_11866701_C_T_b38	-90217	0.063025214	15	15	1.6941342720169484e-5	-0.014104263	0.0031228962	0.014211251981133514	1.8473676599651154
MXE_1_+_11954893_11956917_11957014_11957090_11957193_11957842_PLOD1	chr1_11869704_T_C_b38	-87214	0.063025214	15	15	1.6941316373009258e-5	-0.014104264	0.0031228962	0.014211251981133514	1.8473676599651154
MXE_1_+_11954893_11956917_11957014_11957090_11957193_11957842_PLOD1	chr1_11871086_T_A_b38	-85832	0.067226894	14	16	4.059825533649177e-5	-0.011043006	0.0025737155	0.02853026103639862	1.5446942547660265
MXE_1_+_11954893_11956917_11957014_11957090_11957193_11957842_PLOD1	chr1_11871388_C_T_b38	-85530	0.063025214	15	15	1.6941316373009258e-5	-0.014104264	0.0031228962	0.014211251981133514	1.8473676599651154
MXE_1_+_11954893_11956917_11957014_11957090_11957193_11957842_PLOD1	chr1_11871715_C_T_b38	-85203	0.05882353	14	14	6.8484922175535155e-6	-0.015025986	0.003167678	0.006672977857171067	2.175680316258831
MXE_1_+_11954893_11956917_11957014_11957090_11957193_11957842_PLOD1	chr1_11872790_T_A_b38	-84128	0.067226894	16	16	5.48987442783408e-5	-0.01279262	0.0030378527	0.03608087235359699	1.4427229707483487
SE_1_+_11980484_11981810_11982114_11989165_MFN2	chr1_12923045_A_T_b38	941234	0.25	29	42	5.9860388645835735e-5	-0.027991183	0.006683544	0.038566123694686406	1.4137940101515298
SE_1_+_11982114_11982523_11982590_11989165_MFN2	chr1_12173697_T_C_b38	191173	0.6806723	60	76	2.920228513353142e-6	-0.0147830285	0.0029853913	0.0032270349501743413	2.4911963309748795
SE_1_+_11989343_11992279_11992463_11992555_MFN2	chr1_11721877_T_A_b38	-270403	0.05882353	13	14	2.720453335906076e-6	0.019162582	0.003856516	0.003031933137332726	2.5182803803512064
SE_1_+_12401704_12402568_12402702_12403825_VPS13D	chr1_13311788_T_C_b38	909219	0.063025214	15	15	5.753034842867791e-5	0.023091022	0.0054996465	0.037349257131364826	1.4277180317858642
SE_1_+_12401704_12402568_12402702_12403825_VPS13D	chr1_13316205_C_T_b38	913636	0.05462185	13	13	5.7163519991719694e-5	0.024929997	0.005935236	0.03717401064031532	1.4297605810889764
SE_1_+_12401704_12402568_12402702_12403825_VPS13D	chr1_13368963_G_A_b38	966394	0.05882353	14	14	7.060829041492965e-5	0.025367377	0.0061215223	0.04384257412737602	1.3581039550598184
SE_1_-_15504611_15495452_15495273_15494001_CASP9	chr1_15386873_A_T_b38	-108580	0.05882353	14	14	5.031516411063978e-7	-0.02012555	0.003749662	7.075688638959798e-4	3.150231286185828
SE_1_-_15504611_15495452_15495273_15494001_CASP9	chr1_16021525_G_A_b38	526072	0.084033616	20	20	2.921093536270144e-6	-0.016027715	0.003236799	0.0032279413595220677	2.4910743634999384
SE_1_-_15504611_15495452_15495273_15494001_CASP9	chr1_16021528_A_G_b38	526075	0.084033616	20	20	2.921093536270144e-6	-0.016027715	0.003236799	0.0032279413595220677	2.4910743634999384
SE_1_-_15504611_15495452_15495273_15494001_CASP9	chr1_16060225_G_A_b38	564772	0.09900991	15	20	2.03749140899165e-5	-0.011520226	0.0025776294	0.016455148402689437	1.783698196616129
SE_1_-_15504611_15495452_15495273_15494001_CASP9	chr1_16060228_C_T_b38	564775	0.089108914	13	18	1.1852619451461476e-5	-0.012091754	0.002624789	0.01053749277763978	1.9772627100309985
SE_1_-_15506899_15506079_15505990_15504758_CASP9	chr1_14729600_C_T_b38	-776480	0.14705883	32	35	1.942442157052754e-5	-0.01199638	0.0026768497	0.01583551057122537	1.8003679294697708
SE_1_-_15506899_15506079_15505990_15504758_CASP9	chr1_14729995_C_T_b38	-776085	0.14705883	32	35	1.942442157052754e-5	-0.01199638	0.0026768497	0.01583551057122537	1.8003679294697708
SE_1_-_15506899_15506079_15505990_15504758_CASP9	chr1_14821349_A_G_b38	-684731	0.084033616	19	20	6.270819423850969e-5	-0.014677071	0.0035148857	0.040012773070242195	1.3978013489616585
SE_1_-_15506899_15506079_15505990_15504758_CASP9	chr1_16035424_G_A_b38	529344	0.0720339	17	17	3.604211775736595e-5	-0.01646905	0.0038106535	0.025988336508335392	1.5852215184355667
SE_1_-_15506899_15506079_15505990_15504758_CASP9	chr1_16058512_C_T_b38	552432	0.071428575	17	17	3.203716348754868e-5	-0.016302666	0.0037455498	0.02372677095009354	1.6247613622452612
SE_1_+_15716343_15716707_15716816_15717893_PLEKHM2	chr1_16377562_C_A_b38	660854	0.076271184	17	18	4.920156562182603e-5	-0.009705247	0.0022889278	0.03310980712486382	1.4800433491437732
A5SS_1_+_15764547_15764685_15764964_FBLIM1	chr1_15760765_C_T_b38	-3783	0.20168068	43	48	1.653644224541523e-5	-0.027934061	0.0061766086	0.01395076110830341	1.8554020980449069
A5SS_1_+_15764547_15764685_15764964_FBLIM1	chr1_15761236_G_C_b38	-3312	0.20168068	43	48	1.6536390734314067e-5	-0.027934067	0.006176609	0.01395076110830341	1.8554020980449069
A5SS_1_+_15764547_15764685_15764964_FBLIM1	chr1_15761329_C_T_b38	-3219	0.20168068	43	48	1.653644224541523e-5	-0.027934061	0.0061766086	0.01395076110830341	1.8554020980449069
A5SS_1_+_15764547_15764685_15764964_FBLIM1	chr1_15762520_A_C_b38	-2028	0.29411766	59	70	2.1859516413547217e-8	-0.029931013	0.004929459	4.4646040115304625e-5	4.350217054856888
A5SS_1_+_15764547_15764685_15764964_FBLIM1	chr1_15762529_A_G_b38	-2019	0.28991598	58	69	1.0678516190927528e-8	-0.030278848	0.0048619662	2.3557329055454e-5	4.62787395167079
A5SS_1_+_15764547_15764685_15764964_FBLIM1	chr1_15762861_G_A_b38	-1687	0.28991598	58	69	1.0678516190927528e-8	-0.030278848	0.0048619662	2.3557329055454e-5	4.62787395167079
A5SS_1_+_15764547_15764685_15764964_FBLIM1	chr1_15763414_C_T_b38	-1134	0.2857143	58	68	7.84791042902603e-9	-0.03121036	0.004958589	1.779381772002057e-5	4.749730862660341
A5SS_1_+_15764547_15764685_15764964_FBLIM1	chr1_15763460_A_G_b38	-1088	0.2857143	58	68	7.84791042902603e-9	-0.03121036	0.004958589	1.779381772002057e-5	4.749730862660341
A5SS_1_+_15764547_15764685_15764964_FBLIM1	chr1_15763742_C_T_b38	-806	0.28991598	59	69	2.3616750875344152e-8	-0.030355085	0.00501327	4.7899064246539603e-05	4.319672970855455
A5SS_1_+_15764547_15764685_15764964_FBLIM1	chr1_15764403_G_A_b38	-145	0.28991598	59	69	2.3616750875344152e-8	-0.030355087	0.00501327	4.7899064246539603e-05	4.319672970855455
A5SS_1_+_15764547_15764685_15764964_FBLIM1	chr1_15764579_A_G_b38	31	0.29411766	59	70	3.046331744515468e-8	-0.029485969	0.0049150614	5.980912541793724e-5	4.223232548180451
A5SS_1_+_15764547_15764685_15764964_FBLIM1	chr1_15767065_T_A_b38	2517	0.710084	58	69	1.792451296555257e-7	0.027965484	0.0049905404	2.8230711112868506e-4	3.5492781821256583
A5SS_1_+_15764547_15764685_15764964_FBLIM1	chr1_15768821_C_T_b38	4273	0.71428573	58	68	2.24172318397098e-7	0.028351475	0.0051057176	3.4588552898918057e-4	3.4610676074323354
A5SS_1_+_15764547_15764685_15764964_FBLIM1	chr1_15769761_T_C_b38	5213	0.7184874	58	67	1.8181406498045933e-7	0.029206425	0.0052149934	2.861436426592017e-4	3.5434158985016992
A5SS_1_+_15764547_15764685_15764964_FBLIM1	chr1_15770439_C_T_b38	5891	0.71428573	58	68	2.24172318397098e-7	0.028351475	0.0051057176	3.4588552898918057e-4	3.4610676074323354
A5SS_1_+_15764547_15764685_15764964_FBLIM1	chr1_15771016_T_A_b38	6468	0.71428573	58	68	2.2417187796353286e-7	0.028351476	0.0051057176	3.4588552898918057e-4	3.4610676074323354
A5SS_1_+_15764547_15764685_15764964_FBLIM1	chr1_15771018_C_A_b38	6470	0.71428573	58	68	2.24172318397098e-7	0.028351475	0.0051057176	3.4588552898918057e-4	3.4610676074323354
A5SS_1_+_15764547_15764685_15764964_FBLIM1	chr1_15772371_A_G_b38	7823	0.7184874	57	67	5.558790466774962e-7	0.027396891	0.0051264716	7.719943738614812e-4	3.1123858647028864
A5SS_1_+_15764547_15764685_15764964_FBLIM1	chr1_15773549_G_A_b38	9001	0.70168066	61	71	2.8859248904975853e-6	0.025863053	0.0052199643	0.0031928548221794276	2.4958208282064915
A5SS_1_+_15764547_15764685_15764964_FBLIM1	chr1_15775629_A_C_b38	11081	0.71428573	58	68	6.968927960198817e-7	0.027205382	0.0051412224	9.418770916695826e-4	3.0260057658825814
A5SS_1_+_15764547_15764685_15764964_FBLIM1	chr1_15776723_G_A_b38	12175	0.70168066	61	71	2.8859248904975853e-6	0.025863053	0.0052199643	0.0031928548221794276	2.4958208282064915
A3SS_1_-_15944300_15943715_15943895_ZBTB17	chr1_16586639_G_A_b38	642923	0.18907563	45	45	1.8394536140997172e-5	0.038264338	0.008511812	0.01517316841683015	1.818923721634704
A3SS_1_-_15944300_15943715_15943895_ZBTB17	chr1_16863706_C_A_b38	919990	0.23109244	55	55	5.731948647838346e-5	-0.035487894	0.008450276	0.03724395384781292	1.4289442201950442
SE_1_-_15944300_15943895_15943808_15943715_ZBTB17	chr1_16586639_G_A_b38	642743	0.18907563	45	45	1.4365726360311424e-5	-0.03330133	0.0073057343	0.012389510581470047	1.9069458490690554
SE_1_-_15944300_15943895_15943808_15943715_ZBTB17	chr1_16863706_C_A_b38	919810	0.23109244	55	55	4.929473871810874e-5	0.03077745	0.0072595435	0.033153314116610336	1.4794730515543786
A5SS_1_-_15944300_15943808_15943715_ZBTB17	chr1_16586639_G_A_b38	642338	0.18907563	45	45	2.4325710541112972e-5	-0.030430578	0.0068788244	0.018986626543206174	1.721552191862065
A3SS_1_-_16204759_16202540_16202574_ARHGEF19	chr1_16509055_C_A_b38	306514	0.084033616	20	20	1.0262396976269244e-5	0.010918501	0.0023516554	0.009337915343071447	2.0297500676726776
A3SS_1_-_16204759_16202540_16202574_ARHGEF19	chr1_16536143_A_G_b38	333602	0.05882353	14	14	9.982994240602466e-6	0.012463909	0.0026805215	0.009135760223986468	2.039255307386985
A3SS_1_-_16204759_16202540_16202574_ARHGEF19	chr1_16571399_G_C_b38	368858	0.053571425	10	12	7.315014838488106e-5	0.010086088	0.0024395054	0.04506437613944427	1.3461666368258893
A3SS_1_-_16204759_16202540_16202574_ARHGEF19	chr1_16717009_C_T_b38	514468	0.5672269	99	103	5.9852061040660626e-5	0.008270855	0.0019748409	0.03856093084504585	1.4138524909521026
A3SS_1_-_16204759_16202540_16202574_ARHGEF19	chr1_16727361_T_G_b38	524820	0.5042017	118	118	3.3573885842730514e-5	0.03965543	0.009136463	0.024594076174354686	1.609169486172967
A3SS_1_-_16204759_16202540_16202574_ARHGEF19	chr1_16905799_C_G_b38	703258	0.34042552	89	81	9.687783078217696e-6	-0.009765232	0.0020967526	0.008906088781563867	2.0503129798592874
SE_1_+_16367308_16387055_16387125_16391375_SZRD1	chr1_16774441_A_G_b38	387385	0.16806723	40	40	4.747287080023086e-5	0.010291921	0.002421897	0.03219817008452953	1.4921688098188874
SE_1_+_16367308_16387055_16387125_16391375_SZRD1	chr1_16782756_G_A_b38	395700	0.09663866	23	23	6.231787292570667e-5	0.0114817815	0.0027485772	0.03982224441815723	1.3998742663841572
SE_1_+_16367308_16387055_16387125_16391375_SZRD1	chr1_16794100_T_A_b38	407044	0.09663866	23	23	8.171630147477348e-5	0.011311351	0.0027557113	0.04904986651648593	1.3093621701644091
SE_1_+_16367308_16387055_16387125_16391375_SZRD1	chr1_16794374_A_T_b38	407318	0.079831935	19	19	3.323599926438818e-5	0.012810069	0.0029496017	0.02441019214096924	1.6124288020889863
SE_1_+_16367308_16387502_16387794_16391375_SZRD1	chr1_16563635_A_C_b38	176132	0.06666668	1	2	7.434852549310809e-11	0.009299189	0.0012788083	2.4965077180987325e-7	6.602667086960159
SE_1_+_16367308_16387502_16387794_16391375_SZRD1	chr1_16571082_C_T_b38	183579	0.10084034	23	24	4.88531219842891e-6	0.0029554272	6.1231275e-4	0.005028551521101439	2.298557095855738
SE_1_+_16367308_16387502_16387794_16391375_SZRD1	chr1_16656027_G_T_b38	268524	0.0625	6	9	5.9401840631022165e-5	0.0032358211	7.722498e-4	0.03832036812491755	1.4165703275201
A3SS_1_+_16391424_16393231_16393228_SZRD1	chr1_16617720_C_A_b38	224488	0.4789916	114	114	3.270873726235983e-5	-0.15111381	0.034761615	0.02411226543403993	1.617761984177405
A5SS_1_+_16440775_16440853_16443632_NECAP2	chr1_16035114_G_A_b38	-405662	0.08849557	16	20	7.879877605313412e-5	-0.011099241	0.0026975996	0.047708501335481636	1.321404225695385
A5SS_1_+_16440775_16440853_16443632_NECAP2	chr1_16626626_C_T_b38	185850	0.52100843	114	114	6.51017515566313e-5	-0.024603883	0.0059063155	0.041243490482426676	1.3846445870085686
SE_1_+_16440853_16443632_16443732_16447870_NECAP2	chr1_16589114_C_T_b38	145481	0.5126051	116	116	5.4140519054061125e-5	-0.009933993	0.002356952	0.03571461603365612	1.4471540145961592
SE_1_+_16443732_16447870_16447974_16449093_NECAP2	chr1_16733555_G_A_b38	285684	0.05825243	10	12	6.156088093108493e-6	-0.0073728305	0.0015457148	0.0061108445806720155	2.2138987617088866
SE_1_+_16443732_16447870_16447974_16449093_NECAP2	chr1_17314764_G_T_b38	866893	0.94957983	12	12	3.8523297734392403e-7	0.009338659	0.0017201618	5.585152568459937e-4	3.2529649588536085
SE_1_+_16443732_16447870_16447974_16449093_NECAP2	chr1_17316263_G_A_b38	868392	0.94957983	12	12	3.8523297734392403e-7	0.009338659	0.0017201618	5.585152568459937e-4	3.2529649588536085
SE_1_+_16443732_16447870_16447974_16449093_NECAP2	chr1_17316668_A_C_b38	868797	0.94957983	12	12	3.8523297734392403e-7	0.009338659	0.0017201618	5.585152568459937e-4	3.2529649588536085
SE_1_+_16443732_16447870_16447974_16449093_NECAP2	chr1_17317464_A_T_b38	869593	0.94957983	12	12	3.8523297734392403e-7	0.009338659	0.0017201618	5.585152568459937e-4	3.2529649588536085
SE_1_+_16443732_16447870_16447974_16449093_NECAP2	chr1_17323737_A_G_b38	875866	0.05042017	12	12	3.8523297734392403e-7	-0.009338659	0.0017201618	5.585152568459937e-4	3.2529649588536085
SE_1_+_16443732_16447870_16447974_16449093_NECAP2	chr1_17332069_C_T_b38	884198	0.05042017	12	12	3.8523297734392403e-7	-0.009338659	0.0017201618	5.585152568459937e-4	3.2529649588536085
SE_1_+_16443732_16447870_16447974_16449093_NECAP2	chr1_17332316_G_C_b38	884445	0.05042017	12	12	3.8523297734392403e-7	-0.009338659	0.0017201618	5.585152568459937e-4	3.2529649588536085
SE_1_+_16443732_16447870_16447974_16449093_NECAP2	chr1_17345142_A_G_b38	897271	0.05042017	12	12	3.8523297734392403e-7	-0.009338659	0.0017201618	5.585152568459937e-4	3.2529649588536085
SE_1_+_16443732_16447870_16447974_16449093_NECAP2	chr1_17347477_A_G_b38	899606	0.05042017	12	12	3.8523297734392403e-7	-0.009338659	0.0017201618	5.585152568459937e-4	3.2529649588536085
SE_1_+_16443732_16447870_16447974_16449093_NECAP2	chr1_17347871_C_T_b38	900000	0.05042017	12	12	3.8523297734392403e-7	-0.009338659	0.0017201618	5.585152568459937e-4	3.2529649588536085
SE_1_+_16443732_16447870_16447974_16449093_NECAP2	chr1_17348352_C_T_b38	900481	0.05042017	12	12	3.8523297734392403e-7	-0.009338659	0.0017201618	5.585152568459937e-4	3.2529649588536085
SE_1_+_16443732_16447870_16447974_16449093_NECAP2	chr1_17348702_T_A_b38	900831	0.05042017	12	12	3.8523297734392403e-7	-0.009338659	0.0017201618	5.585152568459937e-4	3.2529649588536085
SE_1_+_16443732_16447870_16447974_16449093_NECAP2	chr1_17349155_G_A_b38	901284	0.9453781	13	13	7.469447283958465e-7	0.008860023	0.0016794876	0.0010019145595858542	2.999169312283653
SE_1_+_16443732_16447870_16447974_16449093_NECAP2	chr1_17349394_T_G_b38	901523	0.9453781	13	13	7.469447283958465e-7	0.008860023	0.0016794876	0.0010019145595858542	2.999169312283653
A5SS_1_+_16447942_16447974_16448060_NECAP2	chr1_16577286_C_T_b38	129343	0.05462185	13	13	2.2388705042043332e-5	-0.0058750045	0.0013216678	0.017752286315863865	1.7507457062471494
A5SS_1_+_16447942_16447974_16448060_NECAP2	chr1_16645799_T_C_b38	197856	0.49159664	117	117	5.311686564818389e-5	0.01491801	0.0035352218	0.03518426928440887	1.45365146407795
SE_1_+_16447974_16448060_16448141_16449093_NECAP2	chr1_16577868_A_T_b38	129807	0.084033616	20	20	7.665726034686673e-5	-0.0027637433	6.7050214e-4	0.04668449956675343	1.3308272922402775
A3SS_1_-_16978237_16977195_16977198_MFAP2	chr1_16557804_G_A_b38	-419392	0.19907407	38	43	3.275127940637765e-5	0.039128866	0.009001749	0.024138318239661977	1.6172929912675642
SE_1_-_16986805_16986632_16986463_16986358_ATP13A2	chr1_16575793_T_G_b38	-410840	0.05042017	12	12	1.4592750277751924e-5	-0.041534502	0.00911989	0.012559228216177956	1.901037047840354
SE_1_-_16986805_16986632_16986463_16986358_ATP13A2	chr1_16605773_C_T_b38	-380860	0.067226894	16	16	5.297458619042188e-5	0.036633335	0.008679788	0.0351053504026245	1.4546266877149983
SE_1_-_16986805_16986632_16986463_16986358_ATP13A2	chr1_16871886_T_G_b38	-114747	0.35714287	76	85	1.4123800277207804e-5	-0.021435404	0.004698128	0.012228350156279736	1.9126321338351528
SE_1_-_16986805_16986632_16986463_16986358_ATP13A2	chr1_16890334_C_T_b38	-96299	0.18487395	43	44	2.4083003094158237e-5	0.024994556	0.0056467173	0.018841264576882906	1.7248899518440237
SE_1_-_16986805_16986632_16986463_16986358_ATP13A2	chr1_16910595_C_G_b38	-76038	0.7394958	57	62	6.150174014884337e-5	-0.020019183	0.0047882823	0.03941745480783418	1.4043114216242816
SE_1_-_16986805_16986632_16986463_16986358_ATP13A2	chr1_17005181_A_G_b38	18548	0.37815127	72	90	5.402399605477955e-5	-0.016527992	0.003920921	0.03564737534158211	1.447972441033162
A5SS_1_-_16986805_16986463_16986358_ATP13A2	chr1_16575793_T_G_b38	-411013	0.05042017	12	12	4.50359027093125e-5	-0.03511237	0.0082357265	0.030900047183741057	1.5100408574158537
AFE_1_-_17045141_17053948_17044888_SDHB	chr1_16605388_C_G_b38	-439754	0.47478992	113	113	1.460773542792175e-5	0.0025487202	5.5966416e-4	0.012566484513669662	1.9007861996291056
AFE_1_-_17045141_17053948_17044888_SDHB	chr1_16856004_T_C_b38	-189138	0.9117647	19	21	3.3700698922273858e-6	0.001387138	2.8210337e-4	0.003661234217669074	2.436372487401572
AFE_1_-_17045141_17053948_17044888_SDHB	chr1_16856620_A_G_b38	-188522	0.9117647	19	21	3.3700698922273858e-6	0.001387138	2.8210337e-4	0.003661234217669074	2.436372487401572
AFE_1_-_17045141_17053948_17044888_SDHB	chr1_16863940_T_C_b38	-181202	0.47478992	113	113	5.215846996931882e-5	0.002319974	5.491522e-4	0.034674202209283876	1.4599935224707292
AFE_1_-_17045141_17053948_17044888_SDHB	chr1_16872564_C_G_b38	-172578	0.48739496	115	116	2.1730323607039024e-5	0.0026211517	5.8865175e-4	0.017343591717745927	1.7608609586666755
AFE_1_-_17045141_17053948_17044888_SDHB	chr1_16872628_G_C_b38	-172514	0.5042017	116	118	1.1142195014758934e-6	0.003191355	6.1590056e-4	0.0014204421228550086	2.847576457285487
AFE_1_-_17045141_17053948_17044888_SDHB	chr1_17666805_A_C_b38	621663	0.06632653	13	13	7.60039140778741e-5	-0.0016763405	4.064642e-4	0.04637557061333877	1.3337107337068224
AFE_1_-_17052255_17053948_17044888_SDHB	chr1_16510148_T_C_b38	-542108	0.49159664	117	117	3.33089887832996e-8	0.00513377	8.585672e-4	6.481866439657075e-5	4.188299921948907
AFE_1_-_17052255_17053948_17044888_SDHB	chr1_16605059_T_C_b38	-447197	0.5042017	118	118	3.349065500265682e-6	-0.0062533217	0.0012713512	0.0036405802700920325	2.4388293888745154
SE_1_+_17607977_17613058_17613174_17616094_ARHGEF10L	chr1_18206548_C_A_b38	593489	0.05084746	12	12	3.2640855329153796e-5	0.003725843	8.569715e-4	0.024068871411900165	1.6185442732926987
SE_1_+_17687747_17691120_17691192_17695158_ARHGEF10L	chr1_17955978_C_T_b38	264857	0.1092437	23	26	5.633376731940575e-5	0.0041204793	9.800812e-4	0.03676428191331306	1.4345739123287513
SE_1_+_17687747_17691120_17691192_17695158_ARHGEF10L	chr1_17957764_G_T_b38	266643	0.1092437	23	26	5.633392957682224e-5	0.004120479	9.800812e-4	0.03676428191331306	1.4345739123287513
SE_1_+_17687747_17691120_17691192_17695158_ARHGEF10L	chr1_17961824_T_A_b38	270703	0.12605043	26	30	9.083891716561449e-6	0.004348769	9.3054015e-4	0.008433340525177142	2.0740003631829653
SE_1_+_17687747_17691120_17691192_17695158_ARHGEF10L	chr1_17962739_G_T_b38	271618	0.12605043	26	30	9.083891716561449e-6	0.004348769	9.3054015e-4	0.008433340525177142	2.0740003631829653
SE_1_+_17687747_17691120_17691192_17695158_ARHGEF10L	chr1_17966263_C_T_b38	275142	0.12605043	26	30	9.083906382210755e-6	0.0043487684	9.3054015e-4	0.008433340525177142	2.0740003631829653
SE_1_+_17687747_17691120_17691192_17695158_ARHGEF10L	chr1_17973759_G_A_b38	282638	0.12605043	26	30	9.083891716561449e-6	0.004348769	9.3054015e-4	0.008433340525177142	2.0740003631829653
SE_1_+_17687747_17691120_17691192_17695158_ARHGEF10L	chr1_17975190_A_T_b38	284069	0.12605043	26	30	9.083891716561449e-6	0.004348769	9.3054015e-4	0.008433340525177142	2.0740003631829653
SE_1_+_17687747_17691120_17691192_17695158_ARHGEF10L	chr1_17977303_C_A_b38	286182	0.12605043	26	30	9.083891716561449e-6	0.004348769	9.3054015e-4	0.008433340525177142	2.0740003631829653
SE_1_+_17687747_17691120_17691192_17695158_ARHGEF10L	chr1_17983732_C_T_b38	292611	0.12605043	26	30	9.083891716561449e-6	0.004348769	9.3054015e-4	0.008433340525177142	2.0740003631829653
SE_1_+_17687747_17691120_17691192_17695158_ARHGEF10L	chr1_17984082_C_T_b38	292961	0.12605043	26	30	9.083891716561449e-6	0.004348769	9.3054015e-4	0.008433340525177142	2.0740003631829653
SE_1_+_17687747_17691120_17691192_17695158_ARHGEF10L	chr1_17986823_C_T_b38	295702	0.12605043	26	30	9.083891716561449e-6	0.004348769	9.3054015e-4	0.008433340525177142	2.0740003631829653
A5SS_1_+_19251863_19252248_19254782_MRTO4	chr1_18359338_A_G_b38	-892526	0.13815789	17	21	6.88082447666945e-5	0.016509254	0.0039772876	0.04297610466411659	1.3667729513281848
SE_1_-_19308158_19307101_19307002_19306147_AKR7A2	chr1_18881945_A_C_b38	-425157	0.05462185	13	13	1.3453678777136449e-5	-0.0098942950000000009	0.0021627701	0.011726770703656795	1.9308215666286093
SE_1_-_19344358_19342864_19342752_19339617_CAPZB	chr1_19015650_C_T_b38	-327215	0.05042017	12	12	4.9520263998656805e-5	0.01972885	0.0046548108	0.0332824153135502	1.4777851643739686
SE_1_-_19344358_19342864_19342752_19339617_CAPZB	chr1_19028557_C_A_b38	-314308	0.05042017	12	12	4.9520263998656805e-5	0.01972885	0.0046548108	0.0332824153135502	1.4777851643739686
SE_1_-_19344358_19342864_19342752_19339617_CAPZB	chr1_19029009_G_A_b38	-313856	0.05042017	12	12	4.9520263998656805e-5	0.01972885	0.0046548108	0.0332824153135502	1.4777851643739686
SE_1_-_19344358_19342864_19342752_19339617_CAPZB	chr1_19030326_G_A_b38	-312539	0.05042017	12	12	4.9520263998656805e-5	0.01972885	0.0046548108	0.0332824153135502	1.4777851643739686
SE_1_-_19344358_19342864_19342752_19339617_CAPZB	chr1_19032031_C_G_b38	-310834	0.05042017	12	12	4.9520263998656805e-5	0.01972885	0.0046548108	0.0332824153135502	1.4777851643739686
SE_1_-_19344358_19342864_19342752_19339617_CAPZB	chr1_19038005_C_A_b38	-304860	0.05042017	12	12	4.9520263998656805e-5	0.01972885	0.0046548108	0.0332824153135502	1.4777851643739686
SE_1_-_19344358_19342864_19342752_19339617_CAPZB	chr1_19038321_A_G_b38	-304544	0.05042017	12	12	4.9520263998656805e-5	0.01972885	0.0046548108	0.0332824153135502	1.4777851643739686
SE_1_-_19344358_19342864_19342752_19339617_CAPZB	chr1_19039457_T_C_b38	-303408	0.05042017	12	12	4.9520263998656805e-5	0.01972885	0.0046548108	0.0332824153135502	1.4777851643739686
SE_1_-_19344358_19342864_19342752_19339617_CAPZB	chr1_19041446_G_A_b38	-301419	0.05042017	12	12	4.9520263998656805e-5	0.01972885	0.0046548108	0.0332824153135502	1.4777851643739686
SE_1_-_19344358_19342864_19342752_19339617_CAPZB	chr1_19043051_C_G_b38	-299814	0.05042017	12	12	4.9520263998656805e-5	0.01972885	0.0046548108	0.0332824153135502	1.4777851643739686
SE_1_-_19344358_19342864_19342752_19339617_CAPZB	chr1_19044312_C_T_b38	-298553	0.05042017	12	12	4.9520263998656805e-5	0.01972885	0.0046548108	0.0332824153135502	1.4777851643739686
SE_1_-_19344358_19342864_19342752_19339617_CAPZB	chr1_19044661_T_A_b38	-298204	0.05042017	12	12	4.9520263998656805e-5	0.01972885	0.0046548108	0.0332824153135502	1.4777851643739686
SE_1_-_19344358_19342864_19342752_19339617_CAPZB	chr1_19045948_C_T_b38	-296917	0.05042017	12	12	4.9520263998656805e-5	0.01972885	0.0046548108	0.0332824153135502	1.4777851643739686
SE_1_-_19344358_19342864_19342752_19339617_CAPZB	chr1_19048957_T_G_b38	-293908	0.05042017	12	12	4.9520263998656805e-5	0.01972885	0.0046548108	0.0332824153135502	1.4777851643739686
SE_1_-_19344358_19342864_19342752_19339617_CAPZB	chr1_19050792_G_A_b38	-292073	0.05042017	12	12	4.9520263998656805e-5	0.01972885	0.0046548108	0.0332824153135502	1.4777851643739686
SE_1_-_19344358_19342864_19342752_19339617_CAPZB	chr1_19052014_G_A_b38	-290851	0.05042017	12	12	4.9520263998656805e-5	0.01972885	0.0046548108	0.0332824153135502	1.4777851643739686
SE_1_-_19344358_19342864_19342752_19339617_CAPZB	chr1_19052987_C_A_b38	-289878	0.05042017	12	12	4.9520263998656805e-5	0.01972885	0.0046548108	0.0332824153135502	1.4777851643739686
SE_1_-_19344358_19342864_19342752_19339617_CAPZB	chr1_19053318_C_T_b38	-289547	0.05042017	12	12	4.9520263998656805e-5	0.01972885	0.0046548108	0.0332824153135502	1.4777851643739686
SE_1_-_19344358_19342864_19342752_19339617_CAPZB	chr1_19053353_C_G_b38	-289512	0.05042017	12	12	4.9520263998656805e-5	0.01972885	0.0046548108	0.0332824153135502	1.4777851643739686
ALE_1_-_19378540_19374455_19357563_CAPZB	chr1_19363362_G_T_b38	-11094	0.27731094	56	66	2.775085954625021e-5	-0.004660631	0.0010616956	0.021111603254483337	1.6754787843078833
ALE_1_-_19378540_19374455_19357563_CAPZB	chr1_19364515_C_T_b38	-9941	0.27731094	56	66	2.775085954625021e-5	-0.004660631	0.0010616956	0.021111603254483337	1.6754787843078833
ALE_1_-_19378540_19374455_19357563_CAPZB	chr1_19366941_G_C_b38	-7515	0.27731094	56	66	2.775085954625021e-5	-0.004660631	0.0010616956	0.021111603254483337	1.6754787843078833
ALE_1_-_19378540_19374455_19357563_CAPZB	chr1_19368680_T_A_b38	-5776	0.24369748	51	58	7.573032515563706e-5	-0.004724634	0.0011453183	0.04626346710294365	1.334761823202817
ALE_1_-_19378540_19374455_19357563_CAPZB	chr1_19375162_T_A_b38	706	0.27731094	56	66	2.775085954625021e-5	-0.004660631	0.0010616956	0.021111603254483337	1.6754787843078833
ALE_1_-_19378540_19374455_19357563_CAPZB	chr1_19375513_A_G_b38	1057	0.31932774	61	76	5.937012031859882e-6	-0.0047140713	9.864591e-4	0.005941827862035897	2.22607993409594
ALE_1_-_19378540_19374455_19357563_CAPZB	chr1_19379595_G_A_b38	5139	0.27731094	56	66	2.775085954625021e-5	-0.004660631	0.0010616956	0.021111603254483337	1.6754787843078833
ALE_1_-_19378540_19374455_19357563_CAPZB	chr1_19379891_A_C_b38	5435	0.27731094	56	66	2.775085954625021e-5	-0.004660631	0.0010616956	0.021111603254483337	1.6754787843078833
ALE_1_-_19378540_19374455_19357563_CAPZB	chr1_19381576_G_A_b38	7120	0.27731094	56	66	2.775085954625021e-5	-0.004660631	0.0010616956	0.021111603254483337	1.6754787843078833
ALE_1_-_19378540_19374455_19357563_CAPZB	chr1_19387416_G_A_b38	12960	0.27731094	56	66	2.775085954625021e-5	-0.004660631	0.0010616956	0.021111603254483337	1.6754787843078833
ALE_1_-_19378540_19374455_19357563_CAPZB	chr1_19391299_C_T_b38	16843	0.27731094	56	66	2.775085954625021e-5	-0.004660631	0.0010616956	0.021111603254483337	1.6754787843078833
ALE_1_-_19378540_19374455_19357563_CAPZB	chr1_19393657_G_T_b38	19201	0.5588235	82	105	1.9675582352360908e-5	0.00450931	0.0010069368	0.01599638617743966	1.795978119873186
ALE_1_-_19378540_19374455_19357563_CAPZB	chr1_19395009_C_T_b38	20553	0.56302524	81	104	1.8433683217871924e-5	0.004535435	0.0010090186	0.015201239328633924	1.81812100339432
ALE_1_-_19378540_19374455_19357563_CAPZB	chr1_19397606_G_A_b38	23150	0.27731094	56	66	2.775085954625021e-5	-0.004660631	0.0010616956	0.021111603254483337	1.6754787843078833
ALE_1_-_19378540_19374455_19357563_CAPZB	chr1_19398380_G_A_b38	23924	0.27731094	56	66	2.775085954625021e-5	-0.004660631	0.0010616956	0.021111603254483337	1.6754787843078833
ALE_1_-_19378540_19374455_19357563_CAPZB	chr1_19398478_T_C_b38	24022	0.5672269	80	103	2.938454285431218e-5	0.004400432	0.0010058166	0.022113670637119633	1.6553391631140149
ALE_1_-_19378540_19374455_19357563_CAPZB	chr1_19398539_A_G_b38	24083	0.5672269	80	103	2.938454285431218e-5	0.004400432	0.0010058166	0.022113670637119633	1.6553391631140149
ALE_1_-_19378540_19374455_19357563_CAPZB	chr1_19400568_C_T_b38	26112	0.5672269	80	103	2.938454285431218e-5	0.004400432	0.0010058166	0.022113670637119633	1.6553391631140149
ALE_1_-_19378540_19374455_19357563_CAPZB	chr1_19400651_T_G_b38	26195	0.5672269	80	103	2.938454285431218e-5	0.004400432	0.0010058166	0.022113670637119633	1.6553391631140149
ALE_1_-_19378540_19374455_19357563_CAPZB	chr1_19402593_G_C_b38	28137	0.5672269	80	103	2.938454285431218e-5	0.004400432	0.0010058166	0.022113670637119633	1.6553391631140149
ALE_1_-_19378540_19374455_19357563_CAPZB	chr1_19403852_T_C_b38	29396	0.5672269	80	103	2.938454285431218e-5	0.004400432	0.0010058166	0.022113670637119633	1.6553391631140149
ALE_1_-_19378540_19374455_19357563_CAPZB	chr1_19404371_G_C_b38	29915	0.5672269	80	103	2.938454285431218e-5	0.004400432	0.0010058166	0.022113670637119633	1.6553391631140149
ALE_1_-_19378540_19374455_19357563_CAPZB	chr1_19406582_C_T_b38	32126	0.27731094	56	66	2.775085954625021e-5	-0.004660631	0.0010616956	0.021111603254483337	1.6754787843078833
ALE_1_-_19378540_19374455_19357563_CAPZB	chr1_19412662_G_A_b38	38206	0.5672269	80	103	2.938454285431218e-5	0.004400432	0.0010058166	0.022113670637119633	1.6553391631140149
ALE_1_-_19378540_19374455_19357563_CAPZB	chr1_19415646_C_T_b38	41190	0.27731094	56	66	2.775085954625021e-5	-0.004660631	0.0010616956	0.021111603254483337	1.6754787843078833
ALE_1_-_19378540_19374455_19357563_CAPZB	chr1_19417383_C_T_b38	42927	0.27731094	56	66	2.775085954625021e-5	-0.004660631	0.0010616956	0.021111603254483337	1.6754787843078833
ALE_1_-_19378540_19374455_19357563_CAPZB	chr1_19419306_C_T_b38	44850	0.6680672	63	79	4.390413537286184e-6	0.0047527812	9.793933e-4	0.004592506633995985	2.3379502076719594
ALE_1_-_19378540_19374455_19357563_CAPZB	chr1_19420105_C_T_b38	45649	0.6764706	62	77	1.101056145531352e-5	0.0046189297	9.986304e-4	0.009906304256698372	2.0040883374704643
ALE_1_-_19378540_19374455_19357563_CAPZB	chr1_19421002_G_T_b38	46546	0.6764706	62	77	1.101056145531352e-5	0.0046189297	9.986304e-4	0.009906304256698372	2.0040883374704643
ALE_1_-_19378540_19374455_19357563_CAPZB	chr1_19421241_G_A_b38	46785	0.68487394	61	75	1.7191060081376972e-5	0.004553653	0.0010090793	0.014372381535802031	1.8424712623347628
ALE_1_-_19378540_19374455_19357563_CAPZB	chr1_19422609_C_T_b38	48153	0.6764706	62	77	1.1010526305288176e-5	0.0046189306	9.986305e-4	0.009906304256698372	2.0040883374704643
ALE_1_-_19378540_19374455_19357563_CAPZB	chr1_19423182_A_G_b38	48726	0.6722689	63	78	1.6345859495312348e-5	0.004539994	0.0010032022	0.013813122256946479	1.859708144324942
ALE_1_-_19378540_19374455_19357563_CAPZB	chr1_19423185_T_C_b38	48729	0.6722689	63	78	1.6345859495312348e-5	0.004539994	0.0010032022	0.013813122256946479	1.859708144324942
ALE_1_-_19378540_19374455_19357563_CAPZB	chr1_19425089_T_C_b38	50633	0.6722689	63	78	1.6345884972135246e-5	0.0045399936	0.0010032022	0.013813122256946479	1.859708144324942
ALE_1_-_19378540_19374455_19357563_CAPZB	chr1_19426633_T_C_b38	52177	0.6806723	62	76	2.5018773408460596e-5	0.004478886	0.0010141104	0.019404484028939534	1.7120979007911952
AFE_1_-_19420025_19485436_19419750_CAPZB	chr1_19321204_T_C_b38	-98822	0.2394958	46	57	2.5013456945898145e-5	-0.0013549436	3.0678287e-4	0.01940082366553875	1.7121798316262218
AFE_1_-_19420025_19485436_19419750_CAPZB	chr1_19321390_G_A_b38	-98636	0.27731094	56	66	4.5188073217118595e-5	-0.0013658862	3.2044007e-4	0.030987795539967798	1.5088093182066915
AFE_1_-_19420025_19485436_19419750_CAPZB	chr1_19322003_T_C_b38	-98023	0.27731094	56	66	4.5188073217118595e-5	-0.0013658862	3.2044007e-4	0.030987795539967798	1.5088093182066915
AFE_1_-_19420025_19485436_19419750_CAPZB	chr1_19330162_G_A_b38	-89864	0.18487395	39	44	1.3971154298852204e-5	-0.0016742476	3.6673417e-4	0.012109063826240508	1.9168894316557896
AFE_1_-_19420025_19485436_19419750_CAPZB	chr1_19354050_A_G_b38	-65976	0.23529412	48	56	3.359064656331211e-5	-0.0014454083	3.3302666e-4	0.02460409224806489	1.6089926533459633
AFE_1_-_19420025_19485436_19419750_CAPZB	chr1_19355675_G_A_b38	-64351	0.22689076	48	54	1.4708113835467035e-6	-0.0017660937	3.452137e-4	0.0018006779957381452	2.7445639424703683
AFE_1_-_19420025_19485436_19419750_CAPZB	chr1_19363362_G_T_b38	-56664	0.27731094	56	66	1.3160077925028856e-5	-0.0014679339	3.2048198e-4	0.011506342882302747	1.939062688395583
AFE_1_-_19420025_19485436_19419750_CAPZB	chr1_19364515_C_T_b38	-55511	0.27731094	56	66	1.3160077925028856e-5	-0.0014679339	3.2048198e-4	0.011506342882302747	1.939062688395583
AFE_1_-_19420025_19485436_19419750_CAPZB	chr1_19366941_G_C_b38	-53085	0.27731094	56	66	1.3160057142068588e-5	-0.001467934	3.2048198e-4	0.011506342882302747	1.939062688395583
AFE_1_-_19420025_19485436_19419750_CAPZB	chr1_19375162_T_A_b38	-44864	0.27731094	56	66	1.3160077925028856e-5	-0.0014679339	3.2048198e-4	0.011506342882302747	1.939062688395583
AFE_1_-_19420025_19485436_19419750_CAPZB	chr1_19379595_G_A_b38	-40431	0.27731094	56	66	1.3160077925028856e-5	-0.0014679339	3.2048198e-4	0.011506342882302747	1.939062688395583
AFE_1_-_19420025_19485436_19419750_CAPZB	chr1_19379891_A_C_b38	-40135	0.27731094	56	66	1.3160077925028856e-5	-0.0014679339	3.2048198e-4	0.011506342882302747	1.939062688395583
AFE_1_-_19420025_19485436_19419750_CAPZB	chr1_19381576_G_A_b38	-38450	0.27731094	56	66	1.3160077925028856e-5	-0.0014679339	3.2048198e-4	0.011506342882302747	1.939062688395583
AFE_1_-_19420025_19485436_19419750_CAPZB	chr1_19387416_G_A_b38	-32610	0.27731094	56	66	1.3160057142068588e-5	-0.001467934	3.2048198e-4	0.011506342882302747	1.939062688395583
AFE_1_-_19420025_19485436_19419750_CAPZB	chr1_19391299_C_T_b38	-28727	0.27731094	56	66	1.3160077925028856e-5	-0.0014679339	3.2048198e-4	0.011506342882302747	1.939062688395583
AFE_1_-_19420025_19485436_19419750_CAPZB	chr1_19397606_G_A_b38	-22420	0.27731094	56	66	1.3160077925028856e-5	-0.0014679339	3.2048198e-4	0.011506342882302747	1.939062688395583
AFE_1_-_19420025_19485436_19419750_CAPZB	chr1_19398380_G_A_b38	-21646	0.27731094	56	66	1.3160057142068588e-5	-0.001467934	3.2048198e-4	0.011506342882302747	1.939062688395583
AFE_1_-_19420025_19485436_19419750_CAPZB	chr1_19406582_C_T_b38	-13444	0.27731094	56	66	1.3160077925028856e-5	-0.0014679339	3.2048198e-4	0.011506342882302747	1.939062688395583
AFE_1_-_19420025_19485436_19419750_CAPZB	chr1_19415646_C_T_b38	-4380	0.27731094	56	66	1.3160077925028856e-5	-0.0014679339	3.2048198e-4	0.011506342882302747	1.939062688395583
AFE_1_-_19420025_19485436_19419750_CAPZB	chr1_19417383_C_T_b38	-2643	0.27731094	56	66	1.3160057142068588e-5	-0.001467934	3.2048198e-4	0.011506342882302747	1.939062688395583
AFE_1_-_19420025_19485436_19419750_CAPZB	chr1_19419306_C_T_b38	-720	0.6680672	63	79	6.2827908069978e-5	0.0012744502	3.0524432e-4	0.04007656365819079	1.397109523873986
AFE_1_-_19420025_19485436_19419750_CAPZB	chr1_19419838_A_T_b38	-188	0.2394958	50	57	1.193139781763667e-7	-0.0018771511	3.2957885e-4	1.971114454160295e-4	3.7052881573709433
AFE_1_-_19420025_19485436_19419750_CAPZB	chr1_19420033_C_G_b38	7	0.2394958	50	57	1.193139781763667e-7	-0.0018771511	3.2957885e-4	1.971114454160295e-4	3.7052881573709433
AFE_1_-_19420025_19485436_19419750_CAPZB	chr1_19420105_C_T_b38	79	0.6764706	62	77	1.973302409436219e-5	0.0013666713	3.052309e-4	0.016032555753485653	1.7949972411416408
AFE_1_-_19420025_19485436_19419750_CAPZB	chr1_19421002_G_T_b38	976	0.6764706	62	77	1.973302409436219e-5	0.0013666713	3.052309e-4	0.016032555753485653	1.7949972411416408
AFE_1_-_19420025_19485436_19419750_CAPZB	chr1_19421241_G_A_b38	1215	0.68487394	61	75	3.0420507508010775e-5	0.0013464052	3.0838442e-4	0.02275736954813984	1.6428779380919
AFE_1_-_19420025_19485436_19419750_CAPZB	chr1_19422609_C_T_b38	2583	0.6764706	62	77	1.973302409436219e-5	0.0013666713	3.052309e-4	0.016032555753485653	1.7949972411416408
AFE_1_-_19420025_19485436_19419750_CAPZB	chr1_19423182_A_G_b38	3156	0.6722689	63	78	1.0688617411192249e-5	0.0014071265	3.037375e-4	0.009668793721334211	2.0146277051151857
AFE_1_-_19420025_19485436_19419750_CAPZB	chr1_19423185_T_C_b38	3159	0.6722689	63	78	1.068863450249507e-5	0.0014071265	3.0373753e-4	0.009668793721334211	2.0146277051151857
AFE_1_-_19420025_19485436_19419750_CAPZB	chr1_19423356_G_A_b38	3330	0.24369748	51	58	5.6622874951273285e-8	-0.0019107321	3.2594276e-4	1.0305773931075067e-4	3.9869193885160725
AFE_1_-_19420025_19485436_19419750_CAPZB	chr1_19424086_G_A_b38	4060	0.7352941	55	63	3.131222760544354e-7	0.001769742	3.2314914e-4	4.649060222361937e-4	3.3326348280758764
AFE_1_-_19420025_19485436_19419750_CAPZB	chr1_19425089_T_C_b38	5063	0.6722689	63	78	1.0688617411192249e-5	0.0014071265	3.037375e-4	0.009668793721334211	2.0146277051151857
AFE_1_-_19420025_19485436_19419750_CAPZB	chr1_19426633_T_C_b38	6607	0.6806723	62	76	1.648279794972694e-5	0.001388968	3.0706404e-4	0.013911937418844984	1.8566123846217488
AFE_1_-_19420025_19485436_19419750_CAPZB	chr1_19427972_G_C_b38	7946	0.7352941	55	63	3.131222760544354e-7	0.001769742	3.2314914e-4	4.649060222361937e-4	3.3326348280758764
AFE_1_-_19420025_19485436_19419750_CAPZB	chr1_19428710_T_C_b38	8684	0.6932773	60	73	2.2827967708121736e-6	0.0015172465	3.0277943e-4	0.0026118817728163985	2.583046485350834
AFE_1_-_19420025_19485436_19419750_CAPZB	chr1_19431243_C_T_b38	11217	0.73109245	55	64	1.9135678901945858e-7	0.0017418634	3.1166663e-4	2.996571517592577e-4	3.523375352766372
AFE_1_-_19420025_19485436_19419750_CAPZB	chr1_19431906_G_A_b38	11880	0.2394958	51	57	3.245325048182027e-7	-0.001839652	3.364186e-4	4.8031351878293524e-4	3.318475189646263
AFE_1_-_19420025_19485436_19419750_CAPZB	chr1_19436412_G_A_b38	16386	0.24369748	52	58	1.0474012017462343e-7	-0.0019111793	3.3383755e-4	1.7626461752749366e-4	3.753834857041294
AFE_1_-_19420025_19485436_19419750_CAPZB	chr1_19436416_T_C_b38	16390	0.25210086	53	60	8.527126531083956e-8	-0.0018863267	3.268661e-4	1.470772359697984e-4	3.8324545404454375
AFE_1_-_19420025_19485436_19419750_CAPZB	chr1_19436591_T_G_b38	16565	0.24369748	52	58	1.0474012017462343e-7	-0.0019111793	3.3383755e-4	1.7626461752749366e-4	3.753834857041294
AFE_1_-_19420025_19485436_19419750_CAPZB	chr1_19439938_C_G_b38	19912	0.24369748	52	58	1.0474054687444069e-7	-0.001911179	3.3383755e-4	1.7626461752749366e-4	3.753834857041294
AFE_1_-_19420025_19485436_19419750_CAPZB	chr1_19441354_T_C_b38	21328	0.25210086	53	60	8.527126531083956e-8	-0.0018863267	3.268661e-4	1.470772359697984e-4	3.8324545404454375
AFE_1_-_19420025_19485436_19419750_CAPZB	chr1_19441932_C_T_b38	21906	0.24369748	52	58	1.0474012017462343e-7	-0.0019111793	3.3383755e-4	1.7626461752749366e-4	3.753834857041294
AFE_1_-_19420025_19485436_19419750_CAPZB	chr1_19443449_T_C_b38	23423	0.24369748	52	58	1.0474012017462343e-7	-0.0019111793	3.3383755e-4	1.7626461752749366e-4	3.753834857041294
AFE_1_-_19420025_19485436_19419750_CAPZB	chr1_19443667_C_G_b38	23641	0.73109245	55	64	1.9135678901945858e-7	0.0017418634	3.1166663e-4	2.996571517592577e-4	3.523375352766372
AFE_1_-_19420025_19485436_19419750_CAPZB	chr1_19443729_G_A_b38	23703	0.24369748	52	58	1.0474054687444069e-7	-0.001911179	3.3383755e-4	1.7626461752749366e-4	3.753834857041294
AFE_1_-_19420025_19485436_19419750_CAPZB	chr1_19444544_C_T_b38	24518	0.25210086	53	60	8.527161603263887e-8	-0.0018863265	3.2686614e-4	1.470772359697984e-4	3.8324545404454375
AFE_1_-_19420025_19485436_19419750_CAPZB	chr1_19445327_G_A_b38	25301	0.24369748	52	58	1.0474012017462343e-7	-0.0019111793	3.3383755e-4	1.7626461752749366e-4	3.753834857041294
AFE_1_-_19420025_19485436_19419750_CAPZB	chr1_19445869_A_G_b38	25843	0.24369748	52	58	1.0474012017462343e-7	-0.0019111793	3.3383755e-4	1.7626461752749366e-4	3.753834857041294
AFE_1_-_19420025_19485436_19419750_CAPZB	chr1_19446104_C_T_b38	26078	0.24369748	52	58	1.0474054687444069e-7	-0.001911179	3.3383755e-4	1.7626461752749366e-4	3.753834857041294
AFE_1_-_19420025_19485436_19419750_CAPZB	chr1_19446353_C_T_b38	26327	0.24369748	52	58	1.0474054687444069e-7	-0.001911179	3.3383755e-4	1.7626461752749366e-4	3.753834857041294
AFE_1_-_19420025_19485436_19419750_CAPZB	chr1_19446939_G_A_b38	26913	0.23529412	50	56	6.796258466058838e-8	-0.0019386624	3.3301325e-4	1.210494405874212e-4	3.917037213247093
AFE_1_-_19420025_19485436_19419750_CAPZB	chr1_19449072_G_A_b38	29046	0.25210086	53	60	8.527161603263887e-8	-0.0018863265	3.2686614e-4	1.470772359697984e-4	3.8324545404454375
AFE_1_-_19420025_19485436_19419750_CAPZB	chr1_19456075_C_T_b38	36049	0.25210086	53	60	8.527126531083956e-8	-0.0018863267	3.268661e-4	1.470772359697984e-4	3.8324545404454375
AFE_1_-_19420025_19485436_19419750_CAPZB	chr1_19457696_C_T_b38	37670	0.24369748	52	58	1.0474012017462343e-7	-0.0019111793	3.3383755e-4	1.7626461752749366e-4	3.753834857041294
AFE_1_-_19420025_19485436_19419750_CAPZB	chr1_19460628_G_T_b38	40602	0.24369748	52	58	1.0474054687444069e-7	-0.001911179	3.3383755e-4	1.7626461752749366e-4	3.753834857041294
AFE_1_-_19420025_19485436_19419750_CAPZB	chr1_19463064_T_C_b38	43038	0.24369748	52	58	1.0474012017462343e-7	-0.0019111793	3.3383755e-4	1.7626461752749366e-4	3.753834857041294
SE_1_+_19597109_19622100_19622147_19623474_MINOS1	chr1_19566545_G_A_b38	-55556	0.09243698	21	22	5.737872597322009e-8	-0.0107616065	0.0018366941	1.0425090095331304e-4	3.981920183094142
SE_1_+_19597109_19622100_19622147_19623474_MINOS1	chr1_19572324_C_T_b38	-49777	0.09243698	21	22	5.737896630354902e-8	-0.010761606	0.0018366942	1.0425090095331304e-4	3.981920183094142
SE_1_+_19597109_19622100_19622147_19623474_MINOS1	chr1_19587895_C_A_b38	-34206	0.09243698	21	22	5.737872597322009e-8	-0.0107616065	0.0018366941	1.0425090095331304e-4	3.981920183094142
SE_1_+_19597109_19622100_19622147_19623474_MINOS1	chr1_19590410_G_A_b38	-31691	0.09243698	21	22	5.737896630354902e-8	-0.010761606	0.0018366942	1.0425090095331304e-4	3.981920183094142
SE_1_+_19597109_19622100_19622147_19623474_MINOS1	chr1_19592177_G_A_b38	-29924	0.09243698	21	22	5.737872597322009e-8	-0.0107616065	0.0018366941	1.0425090095331304e-4	3.981920183094142
SE_1_+_19597109_19622100_19622147_19623474_MINOS1	chr1_19602340_C_T_b38	-19761	0.09243698	21	22	5.737896630354902e-8	-0.010761606	0.0018366942	1.0425090095331304e-4	3.981920183094142
SE_1_+_19597109_19622100_19622147_19623474_MINOS1	chr1_19607536_T_A_b38	-14565	0.09243698	21	22	5.737896630354902e-8	-0.010761606	0.0018366942	1.0425090095331304e-4	3.981920183094142
SE_1_+_19597109_19622100_19622147_19623474_MINOS1	chr1_19607807_A_G_b38	-14294	0.09243698	21	22	5.737896630354902e-8	-0.010761606	0.0018366942	1.0425090095331304e-4	3.981920183094142
SE_1_+_19597109_19622100_19622147_19623474_MINOS1	chr1_19610480_G_C_b38	-11621	0.09243698	21	22	5.737896630354902e-8	-0.010761606	0.0018366942	1.0425090095331304e-4	3.981920183094142
SE_1_+_19597109_19622100_19622147_19623474_MINOS1	chr1_19618936_T_C_b38	-3165	0.09243698	21	22	5.737896630354902e-8	-0.010761606	0.0018366942	1.0425090095331304e-4	3.981920183094142
SE_1_+_19597109_19622100_19622147_19623474_MINOS1	chr1_19623068_C_T_b38	967	0.09243698	21	22	5.737872597322009e-8	-0.0107616065	0.0018366941	1.0425090095331304e-4	3.981920183094142
SE_1_+_19597109_19622100_19622147_19623474_MINOS1	chr1_19626838_G_C_b38	4737	0.09243698	21	22	5.737896630354902e-8	-0.010761606	0.0018366942	1.0425090095331304e-4	3.981920183094142
SE_1_+_19597109_19622100_19622147_19623474_MINOS1	chr1_19634577_G_A_b38	12476	0.09243698	21	22	5.737896630354902e-8	-0.010761606	0.0018366942	1.0425090095331304e-4	3.981920183094142
SE_1_+_19597109_19622100_19622147_19623474_MINOS1	chr1_19635480_T_A_b38	13379	0.09243698	21	22	5.737896630354902e-8	-0.010761606	0.0018366942	1.0425090095331304e-4	3.981920183094142
SE_1_+_19597109_19622100_19622147_19623474_MINOS1	chr1_19636553_T_C_b38	14452	0.197479	40	47	5.7579430013574416e-5	-0.005626908	0.0013402471	0.03737588857824705	1.4274084735827748
SE_1_+_19597109_19622100_19622147_19623474_MINOS1	chr1_19637302_T_C_b38	15201	0.197479	40	47	5.7579430013574416e-5	-0.005626908	0.0013402471	0.03737588857824705	1.4274084735827748
SE_1_+_19597109_19622100_19622147_19623474_MINOS1	chr1_19642281_C_A_b38	20180	0.09663866	22	23	1.693402063343584e-7	-0.010278047	0.0018299484	2.6796023929028185e-4	3.5719296430528935
SE_1_+_19597109_19622100_19622147_19623474_MINOS1	chr1_19642856_G_T_b38	20755	0.09663866	22	23	1.693402063343584e-7	-0.010278047	0.0018299484	2.6796023929028185e-4	3.5719296430528935
SE_1_+_19597109_19622100_19622147_19623474_MINOS1	chr1_19646217_G_A_b38	24116	0.09663866	22	23	1.693402063343584e-7	-0.010278047	0.0018299484	2.6796023929028185e-4	3.5719296430528935
AFE_1_+_19644446_19640729_19655012_MINOS1-NBL1	chr1_19135904_T_C_b38	-508543	0.079831935	17	19	2.6210597766385407e-5	0.0012461445	2.829215e-4	0.020149897534221646	1.6957271579811977
AFE_1_+_19644446_19640729_19655012_MINOS1-NBL1	chr1_19146560_T_C_b38	-497887	0.079831935	17	19	2.6210597766385407e-5	0.0012461445	2.829215e-4	0.020149897534221646	1.6957271579811977
AFE_1_+_19644446_19640729_19655012_MINOS1-NBL1	chr1_19199796_C_T_b38	-444651	0.079831935	17	19	2.6210597766385407e-5	0.0012461445	2.829215e-4	0.020149897534221646	1.6957271579811977
AFE_1_+_19644446_19640729_19655012_MINOS1-NBL1	chr1_19288862_G_A_b38	-355585	0.084033616	18	20	3.983098793145767e-5	0.0012199193	2.8398682e-4	0.02811112734144748	1.5511217375176911
AFE_1_+_19644446_19640729_19655012_MINOS1-NBL1	chr1_19313560_C_A_b38	-330887	0.1092437	25	26	5.642111532660205e-7	0.0014846538	2.779861e-4	0.00078268352937248395	3.1064138052856585
AFE_1_+_19644446_19640729_19655012_MINOS1-NBL1	chr1_19815827_C_T_b38	171380	0.071428575	14	17	6.729160678550426e-7	0.0014591026	2.7531394e-4	9.129385528583534e-4	3.039558452534275
AFE_1_+_19644446_19640729_19655012_MINOS1-NBL1	chr1_19932932_A_G_b38	288485	0.07281554	11	15	2.2842394169060313e-6	0.0013785571	2.751111e-4	0.0026134079191586315	2.5827927972328824
AFE_1_+_19644446_19640729_19655012_MINOS1-NBL1	chr1_20618267_C_T_b38	973820	0.059322033	14	14	8.479614692789641e-6	0.0017691825	3.7718163e-4	0.007957768943439525	2.0992086748963414
AFE_1_+_19644446_19643625_19655012_NBL1	chr1_20288086_C_T_b38	643639	0.12605043	28	30	7.178118888247002e-5	0.0022636042	5.468239e-4	0.044447417587063276	1.3521534666458124
AFE_1_+_19644446_19643625_19655012_NBL1	chr1_20289228_C_T_b38	644781	0.12605043	28	30	7.178108718550271e-5	0.0022636044	5.468239e-4	0.044447417587063276	1.3521534666458124
AFE_1_+_19644446_19643954_19655012_NBL1	chr1_20398692_G_A_b38	754245	0.05462185	12	13	7.789138825247267e-7	0.015295043	0.0029046882	0.0010379768779297017	2.983812320764426
AFE_1_+_19644446_19643954_19655012_NBL1	chr1_20470715_C_A_b38	826268	0.4159664	78	99	7.604607805153862e-5	0.0063667945	0.0015438199	0.04638499701729933	1.3336224669930037
AFE_1_+_19644446_19643954_19655012_NBL1	chr1_20475096_T_C_b38	830649	0.4159664	78	99	7.604607805153862e-5	0.0063667945	0.0015438199	0.04638499701729933	1.3336224669930037
AFE_1_+_19644446_19643954_19655012_NBL1	chr1_20475533_A_G_b38	831086	0.4159664	78	99	7.604607805153862e-5	0.0063667945	0.0015438199	0.04638499701729933	1.3336224669930037
AFE_1_+_19646033_19644446_19655012_NBL1	chr1_19228566_G_A_b38	-417468	0.1092437	26	26	4.449020842649696e-5	-0.008525321	0.001998139	0.030600368964808826	1.5142733369689285
AFE_1_+_19647670_19644446_19655012_NBL1	chr1_19228566_G_A_b38	-419105	0.1092437	26	26	8.89594397853423e-6	-0.0031996625	6.8389403e-4	0.008283435101686758	2.081789525976731
AFE_1_+_19647670_19644446_19655012_NBL1	chr1_19442502_A_T_b38	-205169	0.10084034	24	24	2.6779917743336664e-5	-0.0030694683	6.9776364e-4	0.020510124018157612	1.6880317135839171
AFE_1_+_19647670_19644446_19655012_NBL1	chr1_20223831_G_A_b38	576160	0.05882353	14	14	9.814169584370445e-6	-0.0042677503	9.169926e-4	0.009001867112886619	2.0456674024801917
AFE_1_-_20780345_20787195_20779911_HP1BP3	chr1_20112820_C_G_b38	-667526	0.5168067	86	115	5.460431123995838e-5	-0.036957223	0.008773228	0.03594423455341482	1.4443707604254525
AFE_1_-_20780345_20787195_20779911_HP1BP3	chr1_20113029_T_A_b38	-667317	0.5168067	86	115	5.460423243808821e-5	-0.036957227	0.008773228	0.03594423455341482	1.4443707604254525
AFE_1_-_20786186_20787195_20779911_HP1BP3	chr1_20749366_C_T_b38	-36821	0.92105263	16	19	5.3741087363413445e-9	0.014767022	0.002316182	1.2523324494848637e-5	4.902280366164648
AFE_1_-_20786253_20787195_20779911_HP1BP3	chr1_20262492_C_T_b38	-523762	0.049999997	7	9	9.936040973613084e-6	-0.0025317213	5.4434064e-4	0.009097008004372685	2.041101423157387
SE_1_-_20893517_20892729_20892619_20886371_EIF4G3	chr1_20748234_A_G_b38	-144496	0.35714287	72	85	6.843338659964675e-5	-0.037994	0.0091500105	0.04278690480946658	1.3686891290988739
SE_1_-_20893517_20892729_20892619_20886371_EIF4G3	chr1_20752199_T_C_b38	-140531	0.35714287	72	85	6.84334838693785e-5	-0.037993997	0.0091500105	0.04278690480946658	1.3686891290988739
SE_1_-_20893517_20892729_20892619_20886371_EIF4G3	chr1_20755581_A_C_b38	-137149	0.3907563	77	93	5.845264195466349e-5	-0.037747182	0.008999405	0.0378051568961741	1.4224489552210915
SE_1_-_20893517_20892729_20892619_20886371_EIF4G3	chr1_20759634_C_T_b38	-133096	0.35714287	72	85	6.84334838693785e-5	-0.037993997	0.0091500105	0.04278690480946658	1.3686891290988739
SE_1_-_20893517_20892729_20892619_20886371_EIF4G3	chr1_20760870_G_C_b38	-131860	0.35714287	72	85	6.843338659964675e-5	-0.037994	0.0091500105	0.04278690480946658	1.3686891290988739
SE_1_-_20893517_20892729_20892619_20886371_EIF4G3	chr1_20762979_T_C_b38	-129751	0.35714287	72	85	6.843338659964675e-5	-0.037994	0.0091500105	0.04278690480946658	1.3686891290988739
SE_1_-_20893517_20892729_20892619_20886371_EIF4G3	chr1_20787923_C_T_b38	-104807	0.3529412	71	84	7.997832730534392e-5	-0.037578464	0.009142095	0.04825200091782481	1.316484672588537
SE_1_-_20893517_20892729_20892619_20886371_EIF4G3	chr1_20797797_T_C_b38	-94933	0.6134454	75	92	5.735099136439982e-5	0.037690878	0.008975157	0.037257484847318285	1.428786466503643
SE_1_-_20893517_20892729_20892619_20886371_EIF4G3	chr1_20799853_A_G_b38	-92877	0.6134454	75	92	5.7350826375288035e-5	0.037690885	0.008975157	0.037257484847318285	1.428786466503643
SE_1_-_20893517_20892729_20892619_20886371_EIF4G3	chr1_20804242_T_C_b38	-88488	0.35714287	70	85	3.7907251566624264e-5	-0.038207	0.008867501	0.027011333988616777	1.5684539671050652
SE_1_-_20893517_20892729_20892619_20886371_EIF4G3	chr1_20808504_A_G_b38	-84226	0.6134454	75	92	5.735099136439982e-5	0.037690878	0.008975157	0.037257484847318285	1.428786466503643
SE_1_-_20893517_20892729_20892619_20886371_EIF4G3	chr1_20810117_C_T_b38	-82613	0.6134454	75	92	5.7350826375288035e-5	0.037690885	0.008975157	0.037257484847318285	1.428786466503643
SE_1_-_20893517_20892729_20892619_20886371_EIF4G3	chr1_20813892_T_G_b38	-78838	0.6134454	75	92	5.735099136439982e-5	0.037690878	0.008975157	0.037257484847318285	1.428786466503643
SE_1_-_20893517_20892729_20892619_20886371_EIF4G3	chr1_20814529_A_G_b38	-78201	0.6134454	75	92	5.735099136439982e-5	0.037690878	0.008975157	0.037257484847318285	1.428786466503643
SE_1_-_20893517_20892729_20892619_20886371_EIF4G3	chr1_20815249_C_T_b38	-77481	0.5126051	87	116	1.7089733820416394e-6	0.04135123	0.00813958	0.002047711156197553	2.6887313036124367
SE_1_-_20893517_20892729_20892619_20886371_EIF4G3	chr1_20815362_C_A_b38	-77368	0.3697479	71	88	1.526236000913671e-5	-0.039501913	0.008695288	0.013049659940927367	1.884400805391065
SE_1_-_20893517_20892729_20892619_20886371_EIF4G3	chr1_20815685_C_T_b38	-77045	0.34033614	70	81	3.248608051000434e-5	-0.04103794	0.009436346	0.02399270902339535	1.619920712953837
SE_1_-_20893517_20892729_20892619_20886371_EIF4G3	chr1_20815718_G_A_b38	-77012	0.3529412	70	84	6.869570398882769e-5	-0.03766138	0.009072144	0.042919390506498484	1.3673464540300366
SE_1_-_20893517_20892729_20892619_20886371_EIF4G3	chr1_20816623_G_T_b38	-76107	0.34033614	67	81	5.699498951708105e-5	-0.037834067	0.009005704	0.03708380672812075	1.4308156910280863
SE_1_-_20893517_20892729_20892619_20886371_EIF4G3	chr1_20817055_A_G_b38	-75675	0.36134455	70	86	5.879373802770079e-5	-0.03688924	0.008798108	0.03798650151934404	1.420370702254895
SE_1_-_20893517_20892729_20892619_20886371_EIF4G3	chr1_20819167_C_T_b38	-73563	0.36134455	71	86	4.397438170456788e-5	-0.038228307	0.008953394	0.03033997723944192	1.5179847493498317
SE_1_-_20893517_20892729_20892619_20886371_EIF4G3	chr1_20825891_G_A_b38	-66839	0.29411766	62	70	6.473125413683696e-5	-0.04066646	0.009758666	0.04104785312680866	1.3867095522975814
SE_1_-_20893517_20892729_20892619_20886371_EIF4G3	chr1_20826147_A_G_b38	-66583	0.6806723	68	76	7.502370517113362e-5	0.040637363	0.009845062	0.045939270480513175	1.3378159057192072
SE_1_-_20893517_20892729_20892619_20886371_EIF4G3	chr1_20830369_T_A_b38	-62361	0.36554623	72	87	6.599522822181357e-5	-0.03759451	0.009032694	0.041652142208801236	1.3803626575096144
SE_1_-_20893517_20892729_20892619_20886371_EIF4G3	chr1_20837428_T_C_b38	-55302	0.36554623	72	87	6.599522822181357e-5	-0.03759451	0.009032694	0.041652142208801236	1.3803626575096144
SE_1_-_20893517_20892729_20892619_20886371_EIF4G3	chr1_20839651_C_T_b38	-53079	0.6134454	75	92	5.735099136439982e-5	0.037690878	0.008975157	0.037257484847318285	1.428786466503643
SE_1_-_20893517_20892729_20892619_20886371_EIF4G3	chr1_20840609_T_A_b38	-52121	0.6134454	75	92	5.7350826375288035e-5	0.037690885	0.008975157	0.037257484847318285	1.428786466503643
SE_1_-_20893517_20892729_20892619_20886371_EIF4G3	chr1_20842892_T_C_b38	-49838	0.6134454	75	92	5.735099136439982e-5	0.037690878	0.008975157	0.037257484847318285	1.428786466503643
SE_1_-_20893517_20892729_20892619_20886371_EIF4G3	chr1_20843503_T_C_b38	-49227	0.6134454	75	92	5.735099136439982e-5	0.037690878	0.008975157	0.037257484847318285	1.428786466503643
SE_1_-_20893517_20892729_20892619_20886371_EIF4G3	chr1_20845545_T_C_b38	-47185	0.6134454	75	92	5.735099136439982e-5	0.037690878	0.008975157	0.037257484847318285	1.428786466503643
SE_1_-_20893517_20892729_20892619_20886371_EIF4G3	chr1_20846008_T_C_b38	-46722	0.6134454	75	92	5.735099136439982e-5	0.037690878	0.008975157	0.037257484847318285	1.428786466503643
SE_1_-_20893517_20892729_20892619_20886371_EIF4G3	chr1_20850717_C_T_b38	-42013	0.36134455	71	86	4.397431732750777e-5	-0.03822831	0.008953394	0.03033997723944192	1.5179847493498317
SE_1_-_20893517_20892729_20892619_20886371_EIF4G3	chr1_20851974_C_T_b38	-40756	0.36134455	71	86	4.39742529505357e-5	-0.038228314	0.008953395	0.03033997723944192	1.5179847493498317
SE_1_-_20893517_20892729_20892619_20886371_EIF4G3	chr1_20853034_A_G_b38	-39696	0.36134455	71	86	4.397431732750777e-5	-0.03822831	0.008953394	0.03033997723944192	1.5179847493498317
SE_1_-_20893517_20892729_20892619_20886371_EIF4G3	chr1_20853757_G_A_b38	-38973	0.6134454	75	92	5.7350826375288035e-5	0.037690885	0.008975157	0.037257484847318285	1.428786466503643
SE_1_-_20893517_20892729_20892619_20886371_EIF4G3	chr1_20856047_A_G_b38	-36683	0.6386555	71	86	4.397431732750777e-5	0.03822831	0.008953394	0.03033997723944192	1.5179847493498317
SE_1_-_20893517_20892729_20892619_20886371_EIF4G3	chr1_20858918_T_C_b38	-33812	0.6134454	75	92	5.7350826375288035e-5	0.037690885	0.008975157	0.037257484847318285	1.428786466503643
SE_1_-_20893517_20892729_20892619_20886371_EIF4G3	chr1_20860115_C_A_b38	-32615	0.6134454	75	92	5.735099136439982e-5	0.037690878	0.008975157	0.037257484847318285	1.428786466503643
SE_1_-_20893517_20892729_20892619_20886371_EIF4G3	chr1_20861868_A_G_b38	-30862	0.6134454	75	92	5.735099136439982e-5	0.037690878	0.008975157	0.037257484847318285	1.428786466503643
SE_1_-_20893517_20892729_20892619_20886371_EIF4G3	chr1_20862378_C_A_b38	-30352	0.36134455	71	86	4.397431732750777e-5	-0.03822831	0.008953394	0.03033997723944192	1.5179847493498317
SE_1_-_20893517_20892729_20892619_20886371_EIF4G3	chr1_20864923_T_G_b38	-27807	0.6386555	71	86	4.397431732750777e-5	0.03822831	0.008953394	0.03033997723944192	1.5179847493498317
SE_1_-_20893517_20892729_20892619_20886371_EIF4G3	chr1_20866130_G_A_b38	-26600	0.36134455	71	86	4.397431732750777e-5	-0.03822831	0.008953394	0.03033997723944192	1.5179847493498317
SE_1_-_20893517_20892729_20892619_20886371_EIF4G3	chr1_20868017_A_G_b38	-24713	0.6386555	71	86	4.39742529505357e-5	0.038228314	0.008953395	0.03033997723944192	1.5179847493498317
SE_1_-_20893517_20892729_20892619_20886371_EIF4G3	chr1_20869723_C_T_b38	-23007	0.36134455	71	86	4.397431732750777e-5	-0.03822831	0.008953394	0.03033997723944192	1.5179847493498317
SE_1_-_20893517_20892729_20892619_20886371_EIF4G3	chr1_20870271_C_T_b38	-22459	0.6134454	75	92	5.735099136439982e-5	0.037690878	0.008975157	0.037257484847318285	1.428786466503643
SE_1_-_20893517_20892729_20892619_20886371_EIF4G3	chr1_20873271_C_T_b38	-19459	0.6386555	71	86	4.39742529505357e-5	0.038228314	0.008953395	0.03033997723944192	1.5179847493498317
SE_1_-_20893517_20892729_20892619_20886371_EIF4G3	chr1_20873918_C_T_b38	-18812	0.36134455	71	86	4.397431732750777e-5	-0.03822831	0.008953394	0.03033997723944192	1.5179847493498317
SE_1_-_20893517_20892729_20892619_20886371_EIF4G3	chr1_20874832_T_C_b38	-17898	0.36134455	71	86	4.397431732750777e-5	-0.03822831	0.008953394	0.03033997723944192	1.5179847493498317
SE_1_-_20893517_20892729_20892619_20886371_EIF4G3	chr1_20877405_A_C_b38	-15325	0.6134454	75	92	5.7350826375288035e-5	0.037690885	0.008975157	0.037257484847318285	1.428786466503643
SE_1_-_20893517_20892729_20892619_20886371_EIF4G3	chr1_20877503_A_G_b38	-15227	0.36134455	71	86	4.397431732750777e-5	-0.03822831	0.008953394	0.03033997723944192	1.5179847493498317
SE_1_-_20893517_20892729_20892619_20886371_EIF4G3	chr1_20879650_T_G_b38	-13080	0.6134454	75	92	5.735099136439982e-5	0.037690878	0.008975157	0.037257484847318285	1.428786466503643
SE_1_-_20893517_20892729_20892619_20886371_EIF4G3	chr1_20881002_A_C_b38	-11728	0.5966387	78	96	5.811937297236499e-6	0.041313887	0.008635805	0.005829442105308111	2.234373006506811
SE_1_-_20893517_20892729_20892619_20886371_EIF4G3	chr1_20883386_A_C_b38	-9344	0.36134455	71	86	4.39742529505357e-5	-0.038228314	0.008953395	0.03033997723944192	1.5179847493498317
SE_1_-_20893517_20892729_20892619_20886371_EIF4G3	chr1_20886778_C_A_b38	-5952	0.36134455	71	86	4.397431732750777e-5	-0.03822831	0.008953394	0.03033997723944192	1.5179847493498317
SE_1_-_20893517_20892729_20892619_20886371_EIF4G3	chr1_20888242_C_T_b38	-4488	0.6134454	75	92	5.7350826375288035e-5	0.037690885	0.008975157	0.037257484847318285	1.428786466503643
SE_1_-_20893517_20892729_20892619_20886371_EIF4G3	chr1_20890171_T_C_b38	-2559	0.6134454	75	92	5.735099136439982e-5	0.037690878	0.008975157	0.037257484847318285	1.428786466503643
SE_1_-_20893517_20892729_20892619_20886371_EIF4G3	chr1_20892557_C_T_b38	-173	0.36134455	71	86	4.397438170456788e-5	-0.038228307	0.008953394	0.03033997723944192	1.5179847493498317
SE_1_-_20893517_20892729_20892619_20886371_EIF4G3	chr1_20893882_T_G_b38	1152	0.6134454	75	92	5.735099136439982e-5	0.037690878	0.008975157	0.037257484847318285	1.428786466503643
SE_1_-_20893517_20892729_20892619_20886371_EIF4G3	chr1_20894208_G_C_b38	1478	0.36134455	71	86	4.397438170456788e-5	-0.038228307	0.008953394	0.03033997723944192	1.5179847493498317
SE_1_-_20893517_20892729_20892619_20886371_EIF4G3	chr1_20894585_A_G_b38	1855	0.6134454	75	92	5.735099136439982e-5	0.037690878	0.008975157	0.037257484847318285	1.428786466503643
SE_1_-_20893517_20892729_20892619_20886371_EIF4G3	chr1_20894586_G_C_b38	1856	0.6134454	75	92	5.735099136439982e-5	0.037690878	0.008975157	0.037257484847318285	1.428786466503643
SE_1_-_20893517_20892729_20892619_20886371_EIF4G3	chr1_20896277_A_C_b38	3547	0.35714287	71	85	4.935321687780288e-5	-0.038571253	0.009098557	0.033188462610784855	1.479012864949543
SE_1_-_20893517_20892729_20892619_20886371_EIF4G3	chr1_20900845_T_C_b38	8115	0.36134455	71	86	4.39742529505357e-5	-0.038228314	0.008953395	0.03033997723944192	1.5179847493498317
SE_1_-_20893517_20892729_20892619_20886371_EIF4G3	chr1_20902793_A_T_b38	10063	0.38655463	75	92	5.735099136439982e-5	-0.037690878	0.008975157	0.037257484847318285	1.428786466503643
SE_1_-_20893517_20892729_20892619_20886371_EIF4G3	chr1_20903045_T_A_b38	10315	0.3697479	72	88	6.0911463443893186e-5	-0.037560306	0.008978332	0.03911008971085967	1.4077111878605353
SE_1_-_20893517_20892729_20892619_20886371_EIF4G3	chr1_20906823_C_T_b38	14093	0.36134455	71	86	4.39742529505357e-5	-0.038228314	0.008953395	0.03033997723944192	1.5179847493498317
SE_1_-_20893517_20892729_20892619_20886371_EIF4G3	chr1_20907077_C_T_b38	14347	0.6134454	75	92	5.7350826375288035e-5	0.037690885	0.008975157	0.037257484847318285	1.428786466503643
SE_1_-_20893517_20892729_20892619_20886371_EIF4G3	chr1_20907503_T_C_b38	14773	0.36134455	71	86	4.397431732750777e-5	-0.03822831	0.008953394	0.03033997723944192	1.5179847493498317
SE_1_-_20893517_20892729_20892619_20886371_EIF4G3	chr1_20907759_T_C_b38	15029	0.38655463	75	92	5.735090886978874e-5	-0.03769088	0.008975157	0.037257484847318285	1.428786466503643
SE_1_-_20893517_20892729_20892619_20886371_EIF4G3	chr1_20908430_C_T_b38	15700	0.38655463	75	92	5.735099136439982e-5	-0.037690878	0.008975157	0.037257484847318285	1.428786466503643
SE_1_-_20893517_20892729_20892619_20886371_EIF4G3	chr1_20910010_T_C_b38	17280	0.36134455	71	86	4.397431732750777e-5	-0.03822831	0.008953394	0.03033997723944192	1.5179847493498317
SE_1_-_20893517_20892729_20892619_20886371_EIF4G3	chr1_20916566_C_T_b38	23836	0.36134455	71	86	4.39742529505357e-5	-0.038228314	0.008953395	0.03033997723944192	1.5179847493498317
SE_1_-_20893517_20892729_20892619_20886371_EIF4G3	chr1_20920872_C_T_b38	28142	0.36134455	71	86	4.39742529505357e-5	-0.038228314	0.008953395	0.03033997723944192	1.5179847493498317
SE_1_-_20893517_20892729_20892619_20886371_EIF4G3	chr1_20921451_T_C_b38	28721	0.36134455	71	86	4.397438170456788e-5	-0.038228307	0.008953394	0.03033997723944192	1.5179847493498317
SE_1_-_20893517_20892729_20892619_20886371_EIF4G3	chr1_20926203_T_C_b38	33473	0.36134455	71	86	4.39742529505357e-5	-0.038228314	0.008953395	0.03033997723944192	1.5179847493498317
SE_1_-_20893517_20892729_20892619_20886371_EIF4G3	chr1_20929182_C_A_b38	36452	0.36134455	71	86	4.397431732750777e-5	-0.03822831	0.008953394	0.03033997723944192	1.5179847493498317
SE_1_-_20893517_20892729_20892619_20886371_EIF4G3	chr1_20929875_T_C_b38	37145	0.36134455	71	86	4.39742529505357e-5	-0.038228314	0.008953395	0.03033997723944192	1.5179847493498317
SE_1_-_20893517_20892729_20892619_20886371_EIF4G3	chr1_20930742_T_A_b38	38012	0.36134455	71	86	4.397431732750777e-5	-0.03822831	0.008953394	0.03033997723944192	1.5179847493498317
SE_1_-_20893517_20892729_20892619_20886371_EIF4G3	chr1_20931338_G_A_b38	38608	0.38655463	75	92	5.735090886978874e-5	-0.03769088	0.008975157	0.037257484847318285	1.428786466503643
SE_1_-_20893517_20892729_20892619_20886371_EIF4G3	chr1_20931711_G_A_b38	38981	0.36134455	71	86	4.397438170456788e-5	-0.038228307	0.008953394	0.03033997723944192	1.5179847493498317
SE_1_-_20893517_20892729_20892619_20886371_EIF4G3	chr1_20944315_G_A_b38	51585	0.40336135	77	96	3.972173049698504e-5	-0.03842497	0.0089435065	0.028055035163247366	1.5519891826299332
SE_1_-_20893517_20892729_20892619_20886371_EIF4G3	chr1_20950361_A_G_b38	57631	0.40336135	77	96	3.972173049698504e-5	-0.03842497	0.0089435065	0.028055035163247366	1.5519891826299332
SE_1_-_20893517_20892729_20892619_20886371_EIF4G3	chr1_20952903_T_C_b38	60173	0.37815127	73	90	3.2929775822233126e-5	-0.038632274	0.008890399	0.024239878871572303	1.6154695547012623
SE_1_-_20893517_20892729_20892619_20886371_EIF4G3	chr1_20956699_G_T_b38	63969	0.37815127	73	90	3.2929775822233126e-5	-0.038632274	0.008890399	0.024239878871572303	1.6154695547012623
SE_1_-_20893517_20892729_20892619_20886371_EIF4G3	chr1_20959898_T_C_b38	67168	0.37815127	73	90	3.2929775822233126e-5	-0.038632274	0.008890399	0.024239878871572303	1.6154695547012623
SE_1_-_20893517_20892729_20892619_20886371_EIF4G3	chr1_20961445_C_T_b38	68715	0.40336135	77	96	3.972167195775059e-5	-0.038424972	0.0089435065	0.028055035163247366	1.5519891826299332
SE_1_-_20893517_20892729_20892619_20886371_EIF4G3	chr1_20969371_C_T_b38	76641	0.40336135	77	96	3.972173049698504e-5	-0.03842497	0.0089435065	0.028055035163247366	1.5519891826299332
SE_1_-_20893517_20892729_20892619_20886371_EIF4G3	chr1_20969870_T_C_b38	77140	0.40336135	77	96	3.972167195775059e-5	-0.038424972	0.0089435065	0.028055035163247366	1.5519891826299332
SE_1_-_20893517_20892729_20892619_20886371_EIF4G3	chr1_20970836_C_T_b38	78106	0.37815127	73	90	3.2929775822233126e-5	-0.038632274	0.008890399	0.024239878871572303	1.6154695547012623
SE_1_-_20893517_20892729_20892619_20886371_EIF4G3	chr1_20971813_C_T_b38	79083	0.40336135	77	96	3.972173049698504e-5	-0.03842497	0.0089435065	0.028055035163247366	1.5519891826299332
SE_1_-_20893517_20892729_20892619_20886371_EIF4G3	chr1_20972870_C_A_b38	80140	0.40336135	77	96	3.972173049698504e-5	-0.03842497	0.0089435065	0.028055035163247366	1.5519891826299332
SE_1_-_20893517_20892729_20892619_20886371_EIF4G3	chr1_20976281_T_C_b38	83551	0.37815127	73	90	3.2929775822233126e-5	-0.038632274	0.008890399	0.024239878871572303	1.6154695547012623
SE_1_-_20893517_20892729_20892619_20886371_EIF4G3	chr1_20987961_T_C_b38	95231	0.40336135	77	96	3.972173049698504e-5	-0.03842497	0.0089435065	0.028055035163247366	1.5519891826299332
SE_1_-_20893517_20892729_20892619_20886371_EIF4G3	chr1_20987962_G_A_b38	95232	0.40336135	77	96	3.972173049698504e-5	-0.03842497	0.0089435065	0.028055035163247366	1.5519891826299332
SE_1_-_20893517_20892729_20892619_20886371_EIF4G3	chr1_20991031_G_A_b38	98301	0.37815127	73	90	3.2929775822233126e-5	-0.038632274	0.008890399	0.024239878871572303	1.6154695547012623
SE_1_-_20893517_20892729_20892619_20886371_EIF4G3	chr1_20991963_A_C_b38	99233	0.42857143	80	102	1.267887919765457e-5	-0.039899744	0.008693157	0.01114877738171432	1.9527727564264346
SE_1_-_20893517_20892729_20892619_20886371_EIF4G3	chr1_20994670_C_G_b38	101940	0.37288138	72	88	5.818166381719088e-5	-0.03715909	0.008856587	0.03767232649464645	1.4239775586502543
SE_1_-_20893517_20892729_20892619_20886371_EIF4G3	chr1_20996367_C_T_b38	103637	0.40336135	77	96	3.972173049698504e-5	-0.03842497	0.0089435065	0.028055035163247366	1.5519891826299332
SE_1_-_20893517_20892729_20892619_20886371_EIF4G3	chr1_20997075_T_C_b38	104345	0.37815127	73	90	3.2929775822233126e-5	-0.038632274	0.008890399	0.024239878871572303	1.6154695547012623
SE_1_-_20893517_20892729_20892619_20886371_EIF4G3	chr1_20998867_C_A_b38	106137	0.40336135	77	96	3.972167195775059e-5	-0.038424972	0.0089435065	0.028055035163247366	1.5519891826299332
SE_1_-_20893517_20892729_20892619_20886371_EIF4G3	chr1_21006319_G_T_b38	113589	0.37815127	73	90	3.2929775822233126e-5	-0.038632274	0.008890399	0.024239878871572303	1.6154695547012623
SE_1_-_20893517_20892729_20892619_20886371_EIF4G3	chr1_21008049_C_T_b38	115319	0.40336135	77	96	3.972173049698504e-5	-0.03842497	0.0089435065	0.028055035163247366	1.5519891826299332
SE_1_-_20893517_20892729_20892619_20886371_EIF4G3	chr1_21010662_C_G_b38	117932	0.40336135	77	96	3.972173049698504e-5	-0.03842497	0.0089435065	0.028055035163247366	1.5519891826299332
SE_1_-_20893517_20892729_20892619_20886371_EIF4G3	chr1_21013151_A_G_b38	120421	0.40336135	77	96	3.972173049698504e-5	-0.03842497	0.0089435065	0.028055035163247366	1.5519891826299332
SE_1_-_20893517_20892729_20892619_20886371_EIF4G3	chr1_21014026_T_A_b38	121296	0.37815127	73	90	3.2929775822233126e-5	-0.038632274	0.008890399	0.024239878871572303	1.6154695547012623
SE_1_-_20893517_20892729_20892619_20886371_EIF4G3	chr1_21015283_A_G_b38	122553	0.40336135	77	96	3.972173049698504e-5	-0.03842497	0.0089435065	0.028055035163247366	1.5519891826299332
SE_1_-_20893517_20892729_20892619_20886371_EIF4G3	chr1_21016752_G_C_b38	124022	0.40336135	77	96	3.972173049698504e-5	-0.03842497	0.0089435065	0.028055035163247366	1.5519891826299332
SE_1_-_20893517_20892729_20892619_20886371_EIF4G3	chr1_21017367_G_A_b38	124637	0.37815127	73	90	3.2929775822233126e-5	-0.038632274	0.008890399	0.024239878871572303	1.6154695547012623
SE_1_-_20893517_20892729_20892619_20886371_EIF4G3	chr1_21017504_T_A_b38	124774	0.37815127	73	90	3.2929775822233126e-5	-0.038632274	0.008890399	0.024239878871572303	1.6154695547012623
SE_1_-_20893517_20892729_20892619_20886371_EIF4G3	chr1_21020735_A_C_b38	128005	0.37815127	73	90	3.2929775822233126e-5	-0.038632274	0.008890399	0.024239878871572303	1.6154695547012623
SE_1_-_20893517_20892729_20892619_20886371_EIF4G3	chr1_21023782_C_T_b38	131052	0.394958	75	94	6.10838594858022e-5	-0.037226956	0.008900251	0.03919668635131786	1.4067506462490815
SE_1_-_20893517_20892729_20892619_20886371_EIF4G3	chr1_21024072_G_A_b38	131342	0.37815127	73	90	3.2929775822233126e-5	-0.038632274	0.008890399	0.024239878871572303	1.6154695547012623
SE_1_-_20893517_20892729_20892619_20886371_EIF4G3	chr1_21024948_A_G_b38	132218	0.38235295	74	91	1.3420616302032232e-5	-0.040609855	0.008875606	0.011700923955711878	1.9317798431235982
SE_1_-_20893517_20892729_20892619_20886371_EIF4G3	chr1_21029050_A_G_b38	136320	0.40336135	77	96	3.972173049698504e-5	-0.03842497	0.0089435065	0.028055035163247366	1.5519891826299332
SE_1_-_20893517_20892729_20892619_20886371_EIF4G3	chr1_21029348_C_G_b38	136618	0.40336135	77	96	3.972167195775059e-5	-0.038424972	0.0089435065	0.028055035163247366	1.5519891826299332
SE_1_-_20893517_20892729_20892619_20886371_EIF4G3	chr1_21029562_G_A_b38	136832	0.37815127	73	90	3.2929775822233126e-5	-0.038632274	0.008890399	0.024239878871572303	1.6154695547012623
SE_1_-_20893517_20892729_20892619_20886371_EIF4G3	chr1_21029981_A_T_b38	137251	0.37815127	73	90	3.2929775822233126e-5	-0.038632274	0.008890399	0.024239878871572303	1.6154695547012623
SE_1_-_20893517_20892729_20892619_20886371_EIF4G3	chr1_21030437_T_C_b38	137707	0.40336135	77	96	3.972173049698504e-5	-0.03842497	0.0089435065	0.028055035163247366	1.5519891826299332
SE_1_-_20893517_20892729_20892619_20886371_EIF4G3	chr1_21034555_T_C_b38	141825	0.37815127	73	90	3.2929775822233126e-5	-0.038632274	0.008890399	0.024239878871572303	1.6154695547012623
SE_1_-_20893517_20892729_20892619_20886371_EIF4G3	chr1_21034809_G_A_b38	142079	0.40336135	77	96	3.972167195775059e-5	-0.038424972	0.0089435065	0.028055035163247366	1.5519891826299332
SE_1_-_20893517_20892729_20892619_20886371_EIF4G3	chr1_21035147_A_G_b38	142417	0.40336135	77	96	3.972173049698504e-5	-0.03842497	0.0089435065	0.028055035163247366	1.5519891826299332
SE_1_-_20893517_20892729_20892619_20886371_EIF4G3	chr1_21036622_G_A_b38	143892	0.37815127	73	90	3.2929775822233126e-5	-0.038632274	0.008890399	0.024239878871572303	1.6154695547012623
SE_1_-_20893517_20892729_20892619_20886371_EIF4G3	chr1_21041008_G_A_b38	148278	0.40336135	77	96	3.972173049698504e-5	-0.03842497	0.0089435065	0.028055035163247366	1.5519891826299332
SE_1_-_20893517_20892729_20892619_20886371_EIF4G3	chr1_21043117_T_C_b38	150387	0.40336135	77	96	3.972173049698504e-5	-0.03842497	0.0089435065	0.028055035163247366	1.5519891826299332
SE_1_-_20893517_20892729_20892619_20886371_EIF4G3	chr1_21048317_T_C_b38	155587	0.40336135	77	96	3.972173049698504e-5	-0.03842497	0.0089435065	0.028055035163247366	1.5519891826299332
SE_1_-_20893517_20892729_20892619_20886371_EIF4G3	chr1_21049411_G_A_b38	156681	0.37815127	73	90	3.2929775822233126e-5	-0.038632274	0.008890399	0.024239878871572303	1.6154695547012623
SE_1_-_20893517_20892729_20892619_20886371_EIF4G3	chr1_21049890_T_C_b38	157160	0.40336135	77	96	3.972173049698504e-5	-0.03842497	0.0089435065	0.028055035163247366	1.5519891826299332
SE_1_-_20893517_20892729_20892619_20886371_EIF4G3	chr1_21051564_A_G_b38	158834	0.3739496	72	89	3.9644587312895395e-5	-0.038091786	0.008864907	0.028017889492742146	1.5525645819759033
SE_1_-_20893517_20892729_20892619_20886371_EIF4G3	chr1_21053680_G_A_b38	160950	0.3940678	77	93	7.875896198760299e-5	-0.038191184	0.009281817	0.04768559782392044	1.3216127683403918
SE_1_-_20893517_20892729_20892619_20886371_EIF4G3	chr1_21053875_G_A_b38	161145	0.394958	77	94	5.492100323976878e-5	-0.038701482	0.009190643	0.03609352662192564	1.4425706818746769
SE_1_-_20893517_20892729_20892619_20886371_EIF4G3	chr1_21059302_T_C_b38	166572	0.37815127	73	90	3.2929775822233126e-5	-0.038632274	0.008890399	0.024239878871572303	1.6154695547012623
SE_1_-_20893517_20892729_20892619_20886371_EIF4G3	chr1_21063863_T_C_b38	171133	0.40336135	77	96	3.972173049698504e-5	-0.03842497	0.0089435065	0.028055035163247366	1.5519891826299332
SE_1_-_20893517_20892729_20892619_20886371_EIF4G3	chr1_21064089_C_T_b38	171359	0.40336135	77	96	3.972173049698504e-5	-0.03842497	0.0089435065	0.028055035163247366	1.5519891826299332
SE_1_-_20893517_20892729_20892619_20886371_EIF4G3	chr1_21064821_C_T_b38	172091	0.37815127	73	90	3.2929775822233126e-5	-0.038632274	0.008890399	0.024239878871572303	1.6154695547012623
SE_1_-_20893517_20892729_20892619_20886371_EIF4G3	chr1_21067881_A_C_b38	175151	0.40336135	77	96	3.972167195775059e-5	-0.038424972	0.0089435065	0.028055035163247366	1.5519891826299332
SE_1_-_20893517_20892729_20892619_20886371_EIF4G3	chr1_21070103_T_C_b38	177373	0.40336135	77	96	3.972173049698504e-5	-0.03842497	0.0089435065	0.028055035163247366	1.5519891826299332
SE_1_-_20893517_20892729_20892619_20886371_EIF4G3	chr1_21070393_C_A_b38	177663	0.40336135	77	96	3.972173049698504e-5	-0.03842497	0.0089435065	0.028055035163247366	1.5519891826299332
SE_1_-_20893517_20892729_20892619_20886371_EIF4G3	chr1_21072247_C_A_b38	179517	0.3739496	72	89	3.964464574591811e-5	-0.038091782	0.008864907	0.028017889492742146	1.5525645819759033
SE_1_-_20893517_20892729_20892619_20886371_EIF4G3	chr1_21073646_C_T_b38	180916	0.40336135	77	96	3.972167195775059e-5	-0.038424972	0.0089435065	0.028055035163247366	1.5519891826299332
SE_1_-_20893517_20892729_20892619_20886371_EIF4G3	chr1_21077089_G_C_b38	184359	0.3739496	73	89	1.4941463284062333e-5	-0.04070006	0.008948419	0.012809860261497006	1.8924556078034611
SE_1_-_20893517_20892729_20892619_20886371_EIF4G3	chr1_21079595_T_G_b38	186865	0.39915967	76	95	3.470725739086545e-5	-0.03834719	0.008852701	0.025245650682725915	1.5978134312954673
SE_1_-_20893517_20892729_20892619_20886371_EIF4G3	chr1_21083738_C_A_b38	191008	0.40336135	77	96	3.972173049698504e-5	-0.03842497	0.0089435065	0.028055035163247366	1.5519891826299332
SE_1_-_20893517_20892729_20892619_20886371_EIF4G3	chr1_21088828_G_A_b38	196098	0.37815127	73	90	3.2929775822233126e-5	-0.038632274	0.008890399	0.024239878871572303	1.6154695547012623
SE_1_-_20893517_20892729_20892619_20886371_EIF4G3	chr1_21089688_G_T_b38	196958	0.37815127	73	90	3.2929775822233126e-5	-0.038632274	0.008890399	0.024239878871572303	1.6154695547012623
SE_1_-_20893517_20892729_20892619_20886371_EIF4G3	chr1_21089942_G_T_b38	197212	0.37815127	73	90	3.2929775822233126e-5	-0.038632274	0.008890399	0.024239878871572303	1.6154695547012623
SE_1_-_20893517_20892729_20892619_20886371_EIF4G3	chr1_21090534_T_C_b38	197804	0.37815127	73	90	3.2929775822233126e-5	-0.038632274	0.008890399	0.024239878871572303	1.6154695547012623
SE_1_-_20893517_20892729_20892619_20886371_EIF4G3	chr1_21091084_T_G_b38	198354	0.37815127	73	90	3.2929775822233126e-5	-0.038632274	0.008890399	0.024239878871572303	1.6154695547012623
SE_1_-_20893517_20892729_20892619_20886371_EIF4G3	chr1_21092110_A_G_b38	199380	0.40336135	77	96	3.972167195775059e-5	-0.038424972	0.0089435065	0.028055035163247366	1.5519891826299332
SE_1_-_20893517_20892729_20892619_20886371_EIF4G3	chr1_21094124_T_A_b38	201394	0.3739496	73	89	3.7759643908916776e-5	-0.03889304	0.009024587	0.026928887957062997	1.5697815806428144
SE_1_-_20893517_20892729_20892619_20886371_EIF4G3	chr1_21094223_A_T_b38	201493	0.37815127	73	90	3.2929775822233126e-5	-0.038632274	0.008890399	0.024239878871572303	1.6154695547012623
SE_1_-_20893517_20892729_20892619_20886371_EIF4G3	chr1_21096661_T_C_b38	203931	0.40336135	77	96	3.972167195775059e-5	-0.038424972	0.0089435065	0.028055035163247366	1.5519891826299332
SE_1_-_20893517_20892729_20892619_20886371_EIF4G3	chr1_21097577_T_C_b38	204847	0.40336135	77	96	3.972173049698504e-5	-0.03842497	0.0089435065	0.028055035163247366	1.5519891826299332
SE_1_-_20893517_20892729_20892619_20886371_EIF4G3	chr1_21104091_C_A_b38	211361	0.39915967	76	95	1.5303570743811044e-5	-0.03993473	0.0087918835	0.013080105916695568	1.8833887392800859
SE_1_-_20893517_20892729_20892619_20886371_EIF4G3	chr1_21105357_G_A_b38	212627	0.39915967	76	95	1.5303594692138306e-5	-0.039934725	0.0087918835	0.013080105916695568	1.8833887392800859
SE_1_-_20893517_20892729_20892619_20886371_EIF4G3	chr1_21105508_T_C_b38	212778	0.4117647	78	98	9.756789581342769e-6	-0.04001122	0.008594327	0.008957529785160503	2.0478117390636834
SE_1_-_20893517_20892729_20892619_20886371_EIF4G3	chr1_21108040_T_C_b38	215310	0.39915967	76	95	1.5303594692138306e-5	-0.039934725	0.0087918835	0.013080105916695568	1.8833887392800859
SE_1_-_20893517_20892729_20892619_20886371_EIF4G3	chr1_21108563_T_G_b38	215833	0.39915967	76	95	1.5303594692138306e-5	-0.039934725	0.0087918835	0.013080105916695568	1.8833887392800859
SE_1_-_20893517_20892729_20892619_20886371_EIF4G3	chr1_21109447_C_T_b38	216717	0.3739496	72	89	1.2450298034100426e-5	-0.04017097	0.008743518	0.010975300086139976	1.9595835964641561
SE_1_-_20893517_20892729_20892619_20886371_EIF4G3	chr1_21111746_T_C_b38	219016	0.3739496	72	89	1.24502585787407e-5	-0.040170975	0.008743518	0.010975300086139976	1.9595835964641561
SE_1_-_20893517_20892729_20892619_20886371_EIF4G3	chr1_21112746_T_A_b38	220016	0.40336135	77	96	3.972173049698504e-5	-0.03842497	0.0089435065	0.028055035163247366	1.5519891826299332
SE_1_-_20893517_20892729_20892619_20886371_EIF4G3	chr1_21113292_A_G_b38	220562	0.40336135	77	96	3.972173049698504e-5	-0.03842497	0.0089435065	0.028055035163247366	1.5519891826299332
SE_1_-_20893517_20892729_20892619_20886371_EIF4G3	chr1_21116243_T_C_b38	223513	0.37815127	73	90	3.2929775822233126e-5	-0.038632274	0.008890399	0.024239878871572303	1.6154695547012623
SE_1_-_20893517_20892729_20892619_20886371_EIF4G3	chr1_21120390_A_G_b38	227660	0.40336135	77	96	3.972173049698504e-5	-0.03842497	0.0089435065	0.028055035163247366	1.5519891826299332
SE_1_-_20893517_20892729_20892619_20886371_EIF4G3	chr1_21121514_C_T_b38	228784	0.40336135	77	96	3.972167195775059e-5	-0.038424972	0.0089435065	0.028055035163247366	1.5519891826299332
SE_1_-_20893517_20892729_20892619_20886371_EIF4G3	chr1_21122299_T_C_b38	229569	0.40336135	77	96	3.972173049698504e-5	-0.03842497	0.0089435065	0.028055035163247366	1.5519891826299332
SE_1_-_20893517_20892729_20892619_20886371_EIF4G3	chr1_21125762_A_T_b38	233032	0.3761062	71	89	2.28602098726162e-5	-0.03677598	0.00828327	0.018057606932670348	1.7433398046758302
SE_1_-_20893517_20892729_20892619_20886371_EIF4G3	chr1_21130044_T_C_b38	237314	0.39915967	77	95	1.8894724496028047e-5	-0.040352803	0.00899008	0.015520187685267601	1.8091030311330367
SE_1_-_20893517_20892729_20892619_20886371_EIF4G3	chr1_21131724_G_A_b38	238994	0.40336135	77	96	3.972173049698504e-5	-0.03842497	0.0089435065	0.028055035163247366	1.5519891826299332
SE_1_-_20893517_20892729_20892619_20886371_EIF4G3	chr1_21131899_G_A_b38	239169	0.40336135	77	96	3.972173049698504e-5	-0.03842497	0.0089435065	0.028055035163247366	1.5519891826299332
SE_1_-_20893517_20892729_20892619_20886371_EIF4G3	chr1_21132632_G_T_b38	239902	0.3739496	73	89	1.4941463284062333e-5	-0.04070006	0.008948419	0.012809860261497006	1.8924556078034611
SE_1_-_20893517_20892729_20892619_20886371_EIF4G3	chr1_21135435_A_C_b38	242705	0.37815127	73	90	3.2929775822233126e-5	-0.038632274	0.008890399	0.024239878871572303	1.6154695547012623
SE_1_-_20893517_20892729_20892619_20886371_EIF4G3	chr1_21139437_A_C_b38	246707	0.60084033	77	95	1.8894724496028047e-5	0.040352803	0.00899008	0.015520187685267601	1.8091030311330367
SE_1_-_20893517_20892729_20892619_20886371_EIF4G3	chr1_21142398_T_G_b38	249668	0.40336135	77	96	3.972173049698504e-5	-0.03842497	0.0089435065	0.028055035163247366	1.5519891826299332
SE_1_-_20893517_20892729_20892619_20886371_EIF4G3	chr1_21145902_A_T_b38	253172	0.40336135	77	96	3.972173049698504e-5	-0.03842497	0.0089435065	0.028055035163247366	1.5519891826299332
SE_1_-_20893517_20892729_20892619_20886371_EIF4G3	chr1_21145936_T_C_b38	253206	0.5966387	77	96	3.972173049698504e-5	0.03842497	0.0089435065	0.028055035163247366	1.5519891826299332
SE_1_-_20893517_20892729_20892619_20886371_EIF4G3	chr1_21149391_G_C_b38	256661	0.37815127	73	90	3.2929775822233126e-5	-0.038632274	0.008890399	0.024239878871572303	1.6154695547012623
SE_1_-_20893517_20892729_20892619_20886371_EIF4G3	chr1_21149703_A_G_b38	256973	0.3907563	75	93	2.622917001109063e-5	-0.03882997	0.0088162245	0.020163314968425078	1.695438065771013
SE_1_-_20893517_20892729_20892619_20886371_EIF4G3	chr1_21150869_G_A_b38	258139	0.40336135	77	96	3.972173049698504e-5	-0.03842497	0.0089435065	0.028055035163247366	1.5519891826299332
SE_1_-_20893517_20892729_20892619_20886371_EIF4G3	chr1_21151447_C_T_b38	258717	0.37815127	73	90	3.2929775822233126e-5	-0.038632274	0.008890399	0.024239878871572303	1.6154695547012623
SE_1_-_20893517_20892729_20892619_20886371_EIF4G3	chr1_21154737_T_C_b38	262007	0.37815127	73	90	3.2929775822233126e-5	-0.038632274	0.008890399	0.024239878871572303	1.6154695547012623
SE_1_-_20893517_20892729_20892619_20886371_EIF4G3	chr1_21154868_A_T_b38	262138	0.40336135	77	96	3.972173049698504e-5	-0.03842497	0.0089435065	0.028055035163247366	1.5519891826299332
SE_1_-_20893517_20892729_20892619_20886371_EIF4G3	chr1_21155196_G_A_b38	262466	0.40336135	77	96	3.972173049698504e-5	-0.03842497	0.0089435065	0.028055035163247366	1.5519891826299332
SE_1_-_20893517_20892729_20892619_20886371_EIF4G3	chr1_21155347_G_A_b38	262617	0.40336135	77	96	3.972173049698504e-5	-0.03842497	0.0089435065	0.028055035163247366	1.5519891826299332
SE_1_-_20893517_20892729_20892619_20886371_EIF4G3	chr1_21157413_C_T_b38	264683	0.37815127	73	90	3.2929775822233126e-5	-0.038632274	0.008890399	0.024239878871572303	1.6154695547012623
SE_1_-_20893517_20892729_20892619_20886371_EIF4G3	chr1_21158140_C_T_b38	265410	0.38235295	73	91	5.119434347074763e-5	-0.03740955	0.008844731	0.03417781347793056	1.4662557246709804
SE_1_-_20893517_20892729_20892619_20886371_EIF4G3	chr1_21159952_A_T_b38	267222	0.5966387	77	96	3.972173049698504e-5	0.03842497	0.0089435065	0.028055035163247366	1.5519891826299332
SE_1_-_20893517_20892729_20892619_20886371_EIF4G3	chr1_21162117_G_A_b38	269387	0.37815127	73	90	3.2929775822233126e-5	-0.038632274	0.008890399	0.024239878871572303	1.6154695547012623
SE_1_-_20893517_20892729_20892619_20886371_EIF4G3	chr1_21163552_A_G_b38	270822	0.38235295	74	91	2.802980266191415e-5	-0.038774803	0.008838143	0.02128106856154277	1.6720065691058197
SE_1_-_20893517_20892729_20892619_20886371_EIF4G3	chr1_21165675_T_C_b38	272945	0.59243697	77	97	6.788876149089782e-5	0.036891777	0.008879991	0.042514929546386485	1.3714585362779155
SE_1_-_20893517_20892729_20892619_20886371_EIF4G3	chr1_21167407_G_A_b38	274677	0.37815127	73	90	3.2929775822233126e-5	-0.038632274	0.008890399	0.024239878871572303	1.6154695547012623
SE_1_-_20893517_20892729_20892619_20886371_EIF4G3	chr1_21168141_C_T_b38	275411	0.40336135	77	96	3.972167195775059e-5	-0.038424972	0.0089435065	0.028055035163247366	1.5519891826299332
SE_1_-_20893517_20892729_20892619_20886371_EIF4G3	chr1_21168556_G_A_b38	275826	0.37815127	73	90	3.2929775822233126e-5	-0.038632274	0.008890399	0.024239878871572303	1.6154695547012623
SE_1_-_20893517_20892729_20892619_20886371_EIF4G3	chr1_21171297_A_C_b38	278567	0.40336135	77	96	3.972173049698504e-5	-0.03842497	0.0089435065	0.028055035163247366	1.5519891826299332
SE_1_-_20893517_20892729_20892619_20886371_EIF4G3	chr1_21171448_C_T_b38	278718	0.37815127	73	90	3.2929775822233126e-5	-0.038632274	0.008890399	0.024239878871572303	1.6154695547012623
SE_1_-_20893517_20892729_20892619_20886371_EIF4G3	chr1_21172244_C_T_b38	279514	0.40336135	77	96	3.972167195775059e-5	-0.038424972	0.0089435065	0.028055035163247366	1.5519891826299332
SE_1_-_20893517_20892729_20892619_20886371_EIF4G3	chr1_21173119_C_T_b38	280389	0.36752138	72	87	3.7282615700173056e-5	-0.03846533	0.008918461	0.0266571174959031	1.5741868137857802
SE_1_-_20893517_20892729_20892619_20886371_EIF4G3	chr1_21174208_C_A_b38	281478	0.40336135	77	96	3.972173049698504e-5	-0.03842497	0.0089435065	0.028055035163247366	1.5519891826299332
SE_1_-_20893517_20892729_20892619_20886371_EIF4G3	chr1_21174602_C_A_b38	281872	0.40336135	77	96	3.972173049698504e-5	-0.03842497	0.0089435065	0.028055035163247366	1.5519891826299332
SE_1_-_20893517_20892729_20892619_20886371_EIF4G3	chr1_21180421_G_A_b38	287691	0.40336135	77	96	3.972167195775059e-5	-0.038424972	0.0089435065	0.028055035163247366	1.5519891826299332
SE_1_-_20893517_20892729_20892619_20886371_EIF4G3	chr1_21181395_G_A_b38	288665	0.37815127	73	90	3.2929775822233126e-5	-0.038632274	0.008890399	0.024239878871572303	1.6154695547012623
SE_1_-_20893517_20892729_20892619_20886371_EIF4G3	chr1_21183065_A_G_b38	290335	0.40336135	77	96	3.972173049698504e-5	-0.03842497	0.0089435065	0.028055035163247366	1.5519891826299332
SE_1_-_20893517_20892729_20892619_20886371_EIF4G3	chr1_21189307_G_A_b38	296577	0.37815127	73	90	3.2929775822233126e-5	-0.038632274	0.008890399	0.024239878871572303	1.6154695547012623
SE_1_-_20893517_20892729_20892619_20886371_EIF4G3	chr1_21189413_A_G_b38	296683	0.40336135	77	96	3.972173049698504e-5	-0.03842497	0.0089435065	0.028055035163247366	1.5519891826299332
SE_1_-_20893517_20892729_20892619_20886371_EIF4G3	chr1_21191036_T_C_b38	298306	0.20408164	28	40	7.199198962084154e-5	-0.039218664	0.00947594	0.04454440008314183	1.3512068856979247
SE_1_-_20893517_20892729_20892619_20886371_EIF4G3	chr1_21191074_G_A_b38	298344	0.2783505	62	66	5.4270986724852223e-5	-0.039045874	0.009265478	0.035778954506761614	1.4463723540587
SE_1_-_20893517_20892729_20892619_20886371_EIF4G3	chr1_21193576_C_T_b38	300846	0.37815127	73	90	3.2929775822233126e-5	-0.038632274	0.008890399	0.024239878871572303	1.6154695547012623
SE_1_-_20893517_20892729_20892619_20886371_EIF4G3	chr1_21194601_C_T_b38	301871	0.40336135	77	96	3.972167195775059e-5	-0.038424972	0.0089435065	0.028055035163247366	1.5519891826299332
SE_1_-_20893517_20892729_20892619_20886371_EIF4G3	chr1_21202342_C_T_b38	309612	0.36554623	71	87	8.134141792287093e-5	-0.036064327	0.008783466	0.048857397798482076	1.3110696677730467
SE_1_-_20893517_20892729_20892619_20886371_EIF4G3	chr1_21206132_G_A_b38	313402	0.37815127	73	90	3.2929775822233126e-5	-0.038632274	0.008890399	0.024239878871572303	1.6154695547012623
SE_1_-_20893517_20892729_20892619_20886371_EIF4G3	chr1_21207047_C_T_b38	314317	0.37815127	73	90	3.2929775822233126e-5	-0.038632274	0.008890399	0.024239878871572303	1.6154695547012623
SE_1_-_20893517_20892729_20892619_20886371_EIF4G3	chr1_21208351_C_A_b38	315621	0.3739496	73	89	4.899113843339803e-5	-0.03828609	0.009027147	0.03300979638612524	1.4813571545141286
SE_1_-_20950003_20942330_20941491_20904971_EIF4G3	chr1_21557249_G_A_b38	614918	0.063025214	13	15	8.525531173388259e-6	-0.019964434	0.0042575463	0.007992897526456473	2.0972957548994806
SE_1_-_20950003_20942330_20941491_20904971_EIF4G3	chr1_21571541_G_A_b38	629210	0.063025214	13	15	8.525531173388259e-6	-0.019964434	0.0042575463	0.007992897526456473	2.0972957548994806
AFE_1_-_21294154_21345376_21290156_ECE1	chr1_22189499_G_A_b38	895344	0.05882353	14	14	5.0424060263341975e-5	-0.01122706	0.0026518966	0.03375241039430023	1.4716952070236502
AFE_1_-_21294154_21345376_21290156_ECE1	chr1_22191015_G_A_b38	896860	0.05882353	14	14	5.0424133419158734e-5	-0.011227059	0.0026518966	0.03375241039430023	1.4716952070236502
AFE_1_-_21294154_21345376_21290156_ECE1	chr1_22192085_G_A_b38	897930	0.05882353	14	14	5.0424133419158734e-5	-0.011227059	0.0026518966	0.03375241039430023	1.4716952070236502
AFE_1_-_21294154_21345376_21290156_ECE1	chr1_22192257_T_G_b38	898102	0.05882353	14	14	5.0424133419158734e-5	-0.011227059	0.0026518966	0.03375241039430023	1.4716952070236502
AFE_1_-_21294154_21345376_21290156_ECE1	chr1_22192930_C_T_b38	898775	0.05882353	14	14	5.0424133419158734e-5	-0.011227059	0.0026518966	0.03375241039430023	1.4716952070236502
AFE_1_-_21294154_21345376_21290156_ECE1	chr1_22193828_A_G_b38	899673	0.05882353	14	14	5.0424133419158734e-5	-0.011227059	0.0026518966	0.03375241039430023	1.4716952070236502
AFE_1_-_21294154_21345376_21290156_ECE1	chr1_22195129_A_G_b38	900974	0.05882353	14	14	5.0424060263341975e-5	-0.01122706	0.0026518966	0.03375241039430023	1.4716952070236502
AFE_1_-_21294154_21345376_21290156_ECE1	chr1_22195711_C_T_b38	901556	0.05882353	14	14	5.0424060263341975e-5	-0.01122706	0.0026518966	0.03375241039430023	1.4716952070236502
AFE_1_-_21294154_21345376_21290156_ECE1	chr1_22195843_T_C_b38	901688	0.05882353	14	14	5.0424133419158734e-5	-0.011227059	0.0026518966	0.03375241039430023	1.4716952070236502
AFE_1_-_21294154_21345376_21290156_ECE1	chr1_22195859_C_A_b38	901704	0.05882353	14	14	5.0424133419158734e-5	-0.011227059	0.0026518966	0.03375241039430023	1.4716952070236502
AFE_1_-_21294154_21345376_21290156_ECE1	chr1_22197643_A_G_b38	903488	0.05882353	14	14	5.0424133419158734e-5	-0.011227059	0.0026518966	0.03375241039430023	1.4716952070236502
AFE_1_-_21294154_21345376_21290156_ECE1	chr1_22201438_G_A_b38	907283	0.05882353	14	14	5.0424133419158734e-5	-0.011227059	0.0026518966	0.03375241039430023	1.4716952070236502
AFE_1_-_21344937_21345376_21290156_ECE1	chr1_21844381_C_T_b38	499443	0.071428575	17	17	4.959526876798765e-5	-0.017192533	0.004056777	0.0333190571716694	1.477307296308906
SE_1_+_21560745_21561097_21561212_21563110_ALPL	chr1_20582490_A_T_b38	-978608	0.099999994	2	3	4.8530180796149e-6	-0.042266972	0.008754031	0.005007432809186007	2.3003848694523645
SE_1_+_21570374_21573665_21573799_21575733_ALPL	chr1_21225656_C_T_b38	-348010	0.075630255	16	18	3.2855532973075975e-5	-0.0068587777	0.001578189	0.02420315068270273	1.6161280953812918
SE_1_-_21701498_21695221_21695066_21690099_USP48	chr1_21389106_T_C_b38	-306116	0.21428572	2	3	8.01200650704715e-8	-0.044373713	0.007670648	1.3919115753135232e-4	3.8563883534992915
SE_1_-_21701498_21695221_21695066_21690099_USP48	chr1_21692442_G_C_b38	-2780	0.32352942	64	77	1.6833877693029935e-5	0.007979876	0.0017662317	0.014146297196487748	1.8493572221592094
SE_1_-_21701498_21695221_21695066_21690099_USP48	chr1_21697386_A_G_b38	2164	0.31092438	62	74	2.757535674475232e-5	0.007850381	0.0017876548	0.021005377242440452	1.6776695144192983
SE_1_-_21701498_21695221_21695066_21690099_USP48	chr1_21697391_T_C_b38	2169	0.31512606	62	75	6.729051140165369e-5	0.007370014	0.00177298	0.042222278628891004	1.3744583326283104
SE_1_-_21701498_21695221_21695066_21690099_USP48	chr1_21703696_T_C_b38	8474	0.3067227	61	73	1.2847938527780897e-5	0.00817589	0.0017826188	0.011276109566516857	1.9478407128729351
SE_1_-_21701498_21695221_21695066_21690099_USP48	chr1_21706077_T_G_b38	10855	0.31932774	61	76	1.4736364373467922e-5	0.00776694	0.0017063458	0.012658265281862927	1.8976258069675265
SE_1_-_21701498_21695221_21695066_21690099_USP48	chr1_21707212_T_C_b38	11990	0.3067227	61	73	1.2847938527780897e-5	0.00817589	0.0017826188	0.011276109566516857	1.9478407128729351
SE_1_-_21701498_21695221_21695066_21690099_USP48	chr1_21707451_C_T_b38	12229	0.3067227	61	73	1.2847938527780897e-5	0.00817589	0.0017826188	0.011276109566516857	1.9478407128729351
SE_1_-_21701498_21695221_21695066_21690099_USP48	chr1_21718715_G_A_b38	23493	0.3067227	61	73	1.2847938527780897e-5	0.00817589	0.0017826188	0.011276109566516857	1.9478407128729351
SE_1_-_21701498_21695221_21695066_21690099_USP48	chr1_21720065_A_C_b38	24843	0.57983196	80	100	1.549248372096326e-5	-0.007926126	0.0017461829	0.013212093365630609	1.8790283659498255
SE_1_-_21701498_21695221_21695066_21690099_USP48	chr1_21720582_T_C_b38	25360	0.31092438	63	74	6.464490824207939e-6	0.008614421	0.0018105921	0.006349985042457463	2.19722729769792
SE_1_-_21701498_21695221_21695066_21690099_USP48	chr1_21722158_G_T_b38	26936	0.31092438	63	74	6.464490824207939e-6	0.008614421	0.0018105921	0.006349985042457463	2.19722729769792
SE_1_-_21701498_21695221_21695066_21690099_USP48	chr1_21722398_C_G_b38	27176	0.57983196	81	100	7.752608086709327e-6	-0.008296664	0.001760449	0.007397697595238607	2.1309034258461805
A3SS_1_-_21715389_21706868_21706907_USP48	chr1_20883273_T_A_b38	-823596	0.05462185	12	13	4.047005081430692e-5	-0.006907057	0.0016094679	0.028473900039511103	1.545553043930075
A3SS_1_-_21715389_21706868_21706907_USP48	chr1_21374619_C_T_b38	-332250	0.050847456	6	6	6.634514893264465e-5	-0.010367047	0.0024916984	0.041803306638203815	1.3787893642075446
A3SS_1_-_21715389_21706868_21706907_USP48	chr1_22568515_G_C_b38	861646	0.05042017	12	12	3.7012752465022e-5	-0.0077160336	0.0017882299	0.02650448869669852	1.5766805694169648
A3SS_1_-_21715389_21706868_21706907_USP48	chr1_22568578_T_G_b38	861709	0.05042017	12	12	3.7012752465022e-5	-0.0077160336	0.0017882299	0.02650448869669852	1.5766805694169648
A3SS_1_-_21715389_21706868_21706907_USP48	chr1_22569505_T_A_b38	862636	0.05042017	12	12	3.7012752465022e-5	-0.0077160336	0.0017882299	0.02650448869669852	1.5766805694169648
A3SS_1_-_21715389_21706868_21706907_USP48	chr1_22570769_T_C_b38	863900	0.05462185	13	13	6.094873516303129e-5	-0.007286181	0.0017417404	0.039124958295382	1.407546112374444
A3SS_1_-_21715389_21706868_21706907_USP48	chr1_22573117_G_A_b38	866248	0.067226894	15	16	7.1243941251565085e-6	-0.006926598	0.0014632337	0.006901546382642785	2.1610535889432874
A3SS_1_-_21715389_21706868_21706907_USP48	chr1_22573251_A_G_b38	866382	0.067226894	15	16	7.1243941251565085e-6	-0.006926598	0.0014632337	0.006901546382642785	2.1610535889432874
A3SS_1_-_21715389_21706868_21706907_USP48	chr1_22574143_C_T_b38	867274	0.067226894	15	16	7.1243941251565085e-6	-0.006926598	0.0014632337	0.006901546382642785	2.1610535889432874
A3SS_1_-_21715389_21706868_21706907_USP48	chr1_22575740_T_A_b38	868871	0.067226894	15	16	7.1243941251565085e-6	-0.006926598	0.0014632337	0.006901546382642785	2.1610535889432874
A3SS_1_-_21715389_21706868_21706907_USP48	chr1_22576279_C_T_b38	869410	0.067226894	15	16	7.1243941251565085e-6	-0.006926598	0.0014632337	0.006901546382642785	2.1610535889432874
A3SS_1_-_21715389_21706868_21706907_USP48	chr1_22576983_A_G_b38	870114	0.067226894	15	16	7.1243941251565085e-6	-0.006926598	0.0014632337	0.006901546382642785	2.1610535889432874
A3SS_1_-_21715389_21706868_21706907_USP48	chr1_22577849_T_G_b38	870980	0.05128205	12	12	3.6578199011261424e-5	-0.0077248793	0.0017890001	0.026274723612448717	1.5804618436810602
A3SS_1_-_21715389_21706868_21706907_USP48	chr1_22578125_T_C_b38	871256	0.05084746	12	12	3.4871133763489196e-5	-0.0077459333	0.001788707	0.025343290973619592	1.59613699012816
A3SS_1_-_21715389_21706868_21706907_USP48	chr1_22578369_C_T_b38	871500	0.05042017	12	12	3.7012752465022e-5	-0.0077160336	0.0017882299	0.02650448869669852	1.5766805694169648
A3SS_1_-_21715389_21706868_21706907_USP48	chr1_22578534_C_T_b38	871665	0.05042017	12	12	3.701280726283474e-5	-0.007716033	0.00178823	0.02650448869669852	1.5766805694169648
A3SS_1_-_21715389_21706868_21706907_USP48	chr1_22578547_G_A_b38	871678	0.05042017	12	12	3.7012752465022e-5	-0.0077160336	0.0017882299	0.02650448869669852	1.5766805694169648
A3SS_1_-_21715389_21706868_21706907_USP48	chr1_22578825_A_G_b38	871956	0.05042017	12	12	3.7012752465022e-5	-0.0077160336	0.0017882299	0.02650448869669852	1.5766805694169648
A3SS_1_-_21715389_21706868_21706907_USP48	chr1_22579185_G_T_b38	872316	0.05042017	12	12	3.7012752465022e-5	-0.0077160336	0.0017882299	0.02650448869669852	1.5766805694169648
A3SS_1_-_21715389_21706868_21706907_USP48	chr1_22579230_T_C_b38	872361	0.05042017	12	12	3.7012752465022e-5	-0.0077160336	0.0017882299	0.02650448869669852	1.5766805694169648
A3SS_1_-_21715389_21706868_21706907_USP48	chr1_22579900_G_A_b38	873031	0.05042017	12	12	3.701280726283474e-5	-0.007716033	0.00178823	0.02650448869669852	1.5766805694169648
A3SS_1_-_21715389_21706868_21706907_USP48	chr1_22580288_G_A_b38	873419	0.05042017	12	12	3.7012752465022e-5	-0.0077160336	0.0017882299	0.02650448869669852	1.5766805694169648
A3SS_1_-_21715389_21706868_21706907_USP48	chr1_22580893_A_G_b38	874024	0.05042017	12	12	3.7012752465022e-5	-0.0077160336	0.0017882299	0.02650448869669852	1.5766805694169648
A3SS_1_-_21715389_21706868_21706907_USP48	chr1_22583733_C_A_b38	876864	0.05042017	12	12	3.7012752465022e-5	-0.0077160336	0.0017882299	0.02650448869669852	1.5766805694169648
A3SS_1_-_21736446_21729829_21729832_USP48	chr1_21541389_G_A_b38	-188441	0.05042017	12	12	4.776799758454472e-7	0.077910006	0.014483253	6.751674867786303e-4	3.170588479671222
AFE_1_-_21781858_21782824_21757783_USP48	chr1_21637164_G_T_b38	-144695	0.05128205	12	12	1.3719909991942272e-5	-0.009344227	0.002044744	0.01191645641612028	1.9238528710825047
SE_1_-_21833268_21832892_21832875_21832606_HSPG2	chr1_21374644_A_G_b38	-458249	0.060975607	3	5	1.9943931794627174e-6	0.0059895194	0.0011875931	0.0023255970507922996	2.633465531988163
SE_1_-_21833268_21832892_21832875_21832606_HSPG2	chr1_21374646_A_G_b38	-458247	0.0625	3	5	2.9401449320790074e-6	0.0059079416	0.001193488	0.0032463061235545447	2.4886105290255296
A5SS_1_+_22052742_22052868_22078429_CDC42	chr1_21186833_C_T_b38	-865910	0.05882353	12	14	6.702881081296115e-5	0.0072869984	0.0017525697	0.04210701226715495	1.3756455731587285
A5SS_1_+_22052742_22052868_22078429_CDC42	chr1_21225733_T_C_b38	-827010	0.05462185	12	13	3.5752112023836583e-5	0.008390053	0.0019403661	0.025835835310144613	1.5877774925188626
A5SS_1_+_22052742_22052868_22078429_CDC42	chr1_21353706_C_T_b38	-699037	0.063025214	15	15	8.353329766309411e-5	0.0084411	0.0020594264	0.049931124201709934	1.3016286556732537
A5SS_1_+_22052742_22052868_22078429_CDC42	chr1_22020645_C_T_b38	-32098	0.22807017	48	52	3.6317253489091464e-5	0.005263719	0.0012184936	0.026135214860520325	1.5827739251681137
A5SS_1_+_22052742_22052868_22078429_CDC42	chr1_22020759_C_T_b38	-31984	0.25210086	56	60	5.842032102364032e-5	0.004978419	0.0011868763	0.03779273182226189	1.4225917142631066
A5SS_1_+_22052742_22052868_22078429_CDC42	chr1_22021611_C_T_b38	-31132	0.26050422	57	62	2.7501537043815164e-7	0.00597415	0.0010849755	4.1464411540548257e-4	3.3823244937087957
A5SS_1_+_22052742_22052868_22078429_CDC42	chr1_22022063_T_C_b38	-30680	0.25630254	56	61	7.989810435753173e-7	0.005773702	0.0010977261999999999	0.001062223874441873	2.9737839416460834
A5SS_1_+_22052742_22052868_22078429_CDC42	chr1_22023672_G_A_b38	-29071	0.26050422	57	62	2.7501537043815164e-7	0.00597415	0.0010849755	4.1464411540548257e-4	3.3823244937087957
A5SS_1_+_22052742_22052868_22078429_CDC42	chr1_22024054_C_T_b38	-28689	0.26050422	57	62	2.7501537043815164e-7	0.00597415	0.0010849755	4.1464411540548257e-4	3.3823244937087957
A5SS_1_+_22052742_22052868_22078429_CDC42	chr1_22024833_G_C_b38	-27910	0.26050422	57	62	2.7501537043815164e-7	0.00597415	0.0010849755	4.1464411540548257e-4	3.3823244937087957
A5SS_1_+_22052742_22052868_22078429_CDC42	chr1_22025454_G_T_b38	-27289	0.22881356	51	54	5.081034239449667e-7	0.0062294486	0.0011611211	7.136773630770419e-4	3.1464980782839023
A5SS_1_+_22052742_22052868_22078429_CDC42	chr1_22025483_C_G_b38	-27260	0.25210086	55	60	1.5084068037655804e-5	0.005129945	0.00112848	0.012912305520089413	1.8889962065904697
A5SS_1_+_22052742_22052868_22078429_CDC42	chr1_22025615_C_T_b38	-27128	0.26050422	57	62	2.7501537043815164e-7	0.00597415	0.0010849755	4.1464411540548257e-4	3.3823244937087957
A5SS_1_+_22052742_22052868_22078429_CDC42	chr1_22026834_C_A_b38	-25909	0.7521008	49	59	1.2017963802104791e-5	-0.0048229145	0.0010477153	0.01065065923101488	1.9726235103913012
A5SS_1_+_22052742_22052868_22078429_CDC42	chr1_22026921_G_A_b38	-25822	0.7521008	49	59	1.2017963802104791e-5	-0.0048229145	0.0010477153	0.01065065923101488	1.9726235103913012
A5SS_1_+_22052742_22052868_22078429_CDC42	chr1_22027331_C_T_b38	-25412	0.7521008	49	59	1.2017963802104791e-5	-0.0048229145	0.0010477153	0.01065065923101488	1.9726235103913012
A5SS_1_+_22052742_22052868_22078429_CDC42	chr1_22027381_G_A_b38	-25362	0.7521008	49	59	1.2017963802104791e-5	-0.0048229145	0.0010477153	0.01065065923101488	1.9726235103913012
A5SS_1_+_22052742_22052868_22078429_CDC42	chr1_22027753_A_T_b38	-24990	0.7521008	49	59	1.2017963802104791e-5	-0.0048229145	0.0010477153	0.01065065923101488	1.9726235103913012
A5SS_1_+_22052742_22052868_22078429_CDC42	chr1_22027784_C_T_b38	-24959	0.74369746	50	61	3.2706199069413584e-5	-0.0045188563	0.0010394949	0.02411064094808934	1.61779124435011
A5SS_1_+_22052742_22052868_22078429_CDC42	chr1_22027834_T_C_b38	-24909	0.16386555	37	39	9.846306065407249e-13	0.009384908	0.0011520847	4.5626054357779595e-9	8.34078708644835
A5SS_1_+_22052742_22052868_22078429_CDC42	chr1_22028044_A_G_b38	-24699	0.7521008	49	59	1.2017963802104791e-5	-0.0048229145	0.0010477153	0.01065065923101488	1.9726235103913012
A5SS_1_+_22052742_22052868_22078429_CDC42	chr1_22028094_C_T_b38	-24649	0.7521008	49	59	1.2017963802104791e-5	-0.0048229145	0.0010477153	0.01065065923101488	1.9726235103913012
A5SS_1_+_22052742_22052868_22078429_CDC42	chr1_22028304_C_T_b38	-24439	0.7669492	46	56	3.595967529624311e-5	-0.0047485493	0.0010985802	0.02593883036092233	1.5860496111065945
A5SS_1_+_22052742_22052868_22078429_CDC42	chr1_22028373_T_C_b38	-24370	0.7521008	49	59	1.2017963802104791e-5	-0.0048229145	0.0010477153	0.01065065923101488	1.9726235103913012
A5SS_1_+_22052742_22052868_22078429_CDC42	chr1_22028796_C_G_b38	-23947	0.7521008	49	59	1.2017963802104791e-5	-0.0048229145	0.0010477153	0.01065065923101488	1.9726235103913012
A5SS_1_+_22052742_22052868_22078429_CDC42	chr1_22029085_G_A_b38	-23658	0.7521008	49	59	1.2017963802104791e-5	-0.0048229145	0.0010477153	0.01065065923101488	1.9726235103913012
A5SS_1_+_22052742_22052868_22078429_CDC42	chr1_22029138_C_T_b38	-23605	0.16386555	37	39	9.846368989753185e-13	0.009384907	0.0011520848	4.5626054357779595e-9	8.34078708644835
A5SS_1_+_22052742_22052868_22078429_CDC42	chr1_22029231_C_A_b38	-23512	0.7521008	49	59	1.2017963802104791e-5	-0.0048229145	0.0010477153	0.01065065923101488	1.9726235103913012
A5SS_1_+_22052742_22052868_22078429_CDC42	chr1_22029605_T_C_b38	-23138	0.7521008	49	59	1.2017963802104791e-5	-0.0048229145	0.0010477153	0.01065065923101488	1.9726235103913012
A5SS_1_+_22052742_22052868_22078429_CDC42	chr1_22029645_T_C_b38	-23098	0.7521008	49	59	1.2017963802104791e-5	-0.0048229145	0.0010477153	0.01065065923101488	1.9726235103913012
A5SS_1_+_22052742_22052868_22078429_CDC42	chr1_22029662_G_A_b38	-23081	0.7521008	49	59	1.2017963802104791e-5	-0.0048229145	0.0010477153	0.01065065923101488	1.9726235103913012
A5SS_1_+_22052742_22052868_22078429_CDC42	chr1_22030147_C_G_b38	-22596	0.7521008	49	59	1.2017963802104791e-5	-0.0048229145	0.0010477153	0.01065065923101488	1.9726235103913012
A5SS_1_+_22052742_22052868_22078429_CDC42	chr1_22030316_A_T_b38	-22427	0.7521008	49	59	1.2017963802104791e-5	-0.0048229145	0.0010477153	0.01065065923101488	1.9726235103913012
A5SS_1_+_22052742_22052868_22078429_CDC42	chr1_22030395_G_A_b38	-22348	0.7521008	49	59	1.2017963802104791e-5	-0.0048229145	0.0010477153	0.01065065923101488	1.9726235103913012
A5SS_1_+_22052742_22052868_22078429_CDC42	chr1_22030412_G_A_b38	-22331	0.7521008	49	59	1.2017944719067083e-5	-0.004822915	0.0010477153	0.01065065923101488	1.9726235103913012
A5SS_1_+_22052742_22052868_22078429_CDC42	chr1_22030724_G_T_b38	-22019	0.7521008	49	59	1.2017963802104791e-5	-0.0048229145	0.0010477153	0.01065065923101488	1.9726235103913012
A5SS_1_+_22052742_22052868_22078429_CDC42	chr1_22031056_G_T_b38	-21687	0.71794873	54	68	5.455775783399166e-5	-0.0041462095	9.842105e-4	0.03591897819462368	1.4446760264242335
A5SS_1_+_22052742_22052868_22078429_CDC42	chr1_22033645_C_T_b38	-19098	0.15948275	35	37	2.690856203018714e-11	0.009180354	0.0012274135	9.717069990134603e-8	7.012464669121578
A5SS_1_+_22052742_22052868_22078429_CDC42	chr1_22041849_C_T_b38	-10894	0.5588235	81	105	6.695729083050534e-5	-0.004231872	0.0010177224	0.04206575059292605	1.3760713574209569
A5SS_1_+_22052742_22052868_22078429_CDC42	chr1_22042624_C_T_b38	-10119	0.5588235	81	105	6.695729083050534e-5	-0.004231872	0.0010177224	0.04206575059292605	1.3760713574209569
A5SS_1_+_22052742_22052868_22078429_CDC42	chr1_22043664_G_A_b38	-9079	0.16386555	37	39	2.972871336128986e-16	0.010458665	0.0010731246	2.5731470503389224e-12	11.589535393997235
A5SS_1_+_22052742_22052868_22078429_CDC42	chr1_22043928_A_G_b38	-8815	0.56302524	80	104	5.6286163609897626e-5	-0.0042398227	0.0010084138	0.03673626946592514	1.4349049479927272
A5SS_1_+_22052742_22052868_22078429_CDC42	chr1_22047178_T_C_b38	-5565	0.15966387	36	38	1.7430675497574114e-17	0.010845729	0.001052733	1.8707647563260965e-13	12.727980820438365
A5SS_1_+_22052742_22052868_22078429_CDC42	chr1_22047539_C_T_b38	-5204	0.12184874	29	29	3.3489674031907695e-25	0.014115903	0.001018206	8.236072736909254e-21	20.08427982656362
A5SS_1_+_22052742_22052868_22078429_CDC42	chr1_22048200_A_G_b38	-4543	0.12184874	29	29	3.3489674031907695e-25	0.014115903	0.001018206	8.236072736909254e-21	20.08427982656362
A5SS_1_+_22052742_22052868_22078429_CDC42	chr1_22048572_C_T_b38	-4171	0.75630254	48	58	3.19012267514142e-7	-0.0055782693	0.0010193691	4.726482030411553e-4	3.325461988909204
A5SS_1_+_22052742_22052868_22078429_CDC42	chr1_22048697_T_C_b38	-4046	0.12184874	29	29	3.3489674031907695e-25	0.014115903	0.001018206	8.236072736909254e-21	20.08427982656362
A5SS_1_+_22052742_22052868_22078429_CDC42	chr1_22049695_G_A_b38	-3048	0.15966387	36	38	1.7430675497574114e-17	0.010845729	0.001052733	1.8707647563260965e-13	12.727980820438365
A5SS_1_+_22052742_22052868_22078429_CDC42	chr1_22049959_C_T_b38	-2784	0.15966387	36	38	1.7430363848807515e-17	0.010845731	0.0010527329	1.8707647563260965e-13	12.727980820438365
A5SS_1_+_22052742_22052868_22078429_CDC42	chr1_22051050_T_A_b38	-1693	0.12184874	29	29	3.3489674031907695e-25	0.014115903	0.001018206	8.236072736909254e-21	20.08427982656362
A5SS_1_+_22052742_22052868_22078429_CDC42	chr1_22051225_G_A_b38	-1518	0.12184874	29	29	3.3489674031907695e-25	0.014115903	0.001018206	8.236072736909254e-21	20.08427982656362
A5SS_1_+_22052742_22052868_22078429_CDC42	chr1_22052177_G_A_b38	-566	0.12184874	29	29	3.3489674031907695e-25	0.014115903	0.001018206	8.236072736909254e-21	20.08427982656362
A5SS_1_+_22052742_22052868_22078429_CDC42	chr1_22052867_G_A_b38	124	0.12184874	29	29	3.3489674031907695e-25	0.014115903	0.001018206	8.236072736909254e-21	20.08427982656362
A5SS_1_+_22052742_22052868_22078429_CDC42	chr1_22056246_A_G_b38	3503	0.12184874	29	29	3.3489674031907695e-25	0.014115903	0.001018206	8.236072736909254e-21	20.08427982656362
A5SS_1_+_22052742_22052868_22078429_CDC42	chr1_22060229_T_A_b38	7486	0.15966387	36	38	1.7430675497574114e-17	0.010845729	0.001052733	1.8707647563260965e-13	12.727980820438365
A5SS_1_+_22052742_22052868_22078429_CDC42	chr1_22060366_A_G_b38	7623	0.12184874	29	29	3.3489674031907695e-25	0.014115903	0.001018206	8.236072736909254e-21	20.08427982656362
A5SS_1_+_22052742_22052868_22078429_CDC42	chr1_22062895_A_G_b38	10152	0.12184874	29	29	3.3489674031907695e-25	0.014115903	0.001018206	8.236072736909254e-21	20.08427982656362
A5SS_1_+_22052742_22052868_22078429_CDC42	chr1_22063585_G_A_b38	10842	0.12184874	29	29	3.3489674031907695e-25	0.014115903	0.001018206	8.236072736909254e-21	20.08427982656362
A5SS_1_+_22052742_22052868_22078429_CDC42	chr1_22065070_G_C_b38	12327	0.12184874	29	29	3.3489674031907695e-25	0.014115903	0.001018206	8.236072736909254e-21	20.08427982656362
A5SS_1_+_22052742_22052868_22078429_CDC42	chr1_22067031_C_T_b38	14288	0.075630255	18	18	3.2309882814588907e-11	0.012507884	0.0016806776	1.15021574068825e-7	6.939220693382988
A5SS_1_+_22052742_22052868_22078429_CDC42	chr1_22070755_C_T_b38	18012	0.12184874	29	29	3.3489674031907695e-25	0.014115903	0.001018206	8.236072736909254e-21	20.08427982656362
A5SS_1_+_22052742_22052868_22078429_CDC42	chr1_22072412_A_G_b38	19669	0.12184874	29	29	3.3489674031907695e-25	0.014115903	0.001018206	8.236072736909254e-21	20.08427982656362
A5SS_1_+_22052742_22052868_22078429_CDC42	chr1_22074531_G_A_b38	21788	0.12184874	29	29	3.3489674031907695e-25	0.014115903	0.001018206	8.236072736909254e-21	20.08427982656362
A5SS_1_+_22052742_22052868_22078429_CDC42	chr1_22075045_G_A_b38	22302	0.12184874	29	29	3.3489674031907695e-25	0.014115903	0.001018206	8.236072736909254e-21	20.08427982656362
A5SS_1_+_22052742_22052868_22078429_CDC42	chr1_22078905_G_A_b38	26162	0.11111111	26	26	2.2252268248283075e-23	0.0147322025	0.0011329840999999999	4.585953355218849e-19	18.33857036689219
A5SS_1_+_22052742_22052868_22078429_CDC42	chr1_22082601_T_A_b38	29858	0.7605042	47	57	2.180090751651406e-7	-0.0056503094	0.001016383	3.371121474846157e-4	3.472225597848395
A5SS_1_+_22052742_22052868_22078429_CDC42	chr1_22084526_T_G_b38	31783	0.7478992	48	60	3.7204858465124737e-7	-0.0052743605	9.700944e-4	5.413715887064544e-4	3.2665045398321877
A5SS_1_+_22052742_22052868_22078429_CDC42	chr1_22084684_A_G_b38	31941	0.7605042	47	57	2.180090751651406e-7	-0.0056503094	0.001016383	3.371121474846157e-4	3.472225597848395
A5SS_1_+_22052742_22052868_22078429_CDC42	chr1_22086152_A_G_b38	33409	0.12184874	29	29	3.3489674031907695e-25	0.014115903	0.001018206	8.236072736909254e-21	20.08427982656362
A5SS_1_+_22052742_22052868_22078429_CDC42	chr1_22087577_C_T_b38	34834	0.15966387	36	38	1.7430675497574114e-17	0.010845729	0.001052733	1.8707647563260965e-13	12.727980820438365
A5SS_1_+_22052742_22052868_22078429_CDC42	chr1_22093956_C_T_b38	41213	0.12184874	29	29	3.3489674031907695e-25	0.014115903	0.001018206	8.236072736909254e-21	20.08427982656362
A5SS_1_+_22052742_22052868_22078429_CDC42	chr1_22094620_C_T_b38	41877	0.12184874	29	29	3.3489674031907695e-25	0.014115903	0.001018206	8.236072736909254e-21	20.08427982656362
A5SS_1_+_22052742_22052868_22078429_CDC42	chr1_22095338_C_T_b38	42595	0.76890755	47	55	1.0226833096421477e-7	-0.0062828963	0.0010964462	1.7273473666625305e-4	3.7626203177568445
A5SS_1_+_22052742_22052868_22078429_CDC42	chr1_22097050_A_G_b38	44307	0.15966387	36	38	1.7430675497574114e-17	0.010845729	0.001052733	1.8707647563260965e-13	12.727980820438365
A5SS_1_+_22052742_22052868_22078429_CDC42	chr1_22099149_C_T_b38	46406	0.11344538	27	27	3.0445011901917355e-21	0.013457491	0.0011202836	4.964767343295948e-17	16.304101098405294
A5SS_1_+_22052742_22052868_22078429_CDC42	chr1_22099694_C_A_b38	46951	0.56302524	80	104	5.898255062266809e-5	-0.0042837616	0.0010218879	0.03809147986823772	1.4191721545082614
A5SS_1_+_22052742_22052868_22078429_CDC42	chr1_22102208_A_G_b38	49465	0.73109245	52	64	7.520987274978086e-7	-0.005424578	0.001028585	0.0010075246160527764	2.996744334283341
A5SS_1_+_22052742_22052868_22078429_CDC42	chr1_22103576_G_A_b38	50833	0.12184874	29	29	2.525872910381244e-18	0.012397303	0.0011605849	3.112561775462169e-14	13.506882020305493
A5SS_1_+_22052742_22052868_22078429_CDC42	chr1_22104844_C_T_b38	52101	0.11344538	27	27	3.044535630968717e-21	0.01345749	0.0011202837	4.964767343295948e-17	16.304101098405294
A5SS_1_+_22052742_22052868_22078429_CDC42	chr1_22105926_T_C_b38	53183	0.7394958	51	62	4.770902955207914e-6	-0.0050690398	0.0010489554	0.004937266419076358	2.306513437250202
A5SS_1_+_22052742_22052868_22078429_CDC42	chr1_22106636_A_C_b38	53893	0.075630255	18	18	3.2309882814588907e-11	0.012507884	0.0016806776	1.15021574068825e-7	6.939220693382988
A5SS_1_+_22052742_22052868_22078429_CDC42	chr1_22115678_G_C_b38	62935	0.10504202	25	25	1.7535643319619427e-14	0.012125114	0.0013555643	1.0983213862483815e-10	9.959270559839366
A5SS_1_+_22052742_22052868_22078429_CDC42	chr1_22121955_C_A_b38	69212	0.1092437	26	26	1.2102300566224928e-15	0.012404786	0.0013098343	9.30154298448435e-12	11.031445002622018
A5SS_1_+_22052742_22052868_22078429_CDC42	chr1_22122439_C_T_b38	69696	0.15126051	35	36	6.197237820028053e-16	0.010723481	0.0011168116	5.0404162703259625e-12	11.297533595213167
A5SS_1_+_22052742_22052868_22078429_CDC42	chr1_22125352_T_C_b38	72609	0.7352941	51	63	2.6147433417789647e-5	-0.004745781	0.0010773177	0.020111636277307002	1.6965525938837984
A5SS_1_+_22052742_22052868_22078429_CDC42	chr1_22125881_T_C_b38	73138	0.15966387	36	38	1.7430675497574114e-17	0.010845729	0.001052733	1.8707647563260965e-13	12.727980820438365
A5SS_1_+_22052742_22052868_22078429_CDC42	chr1_22127133_T_C_b38	74390	0.15966387	36	38	1.7430675497574114e-17	0.010845729	0.001052733	1.8707647563260965e-13	12.727980820438365
A5SS_1_+_22052742_22052868_22078429_CDC42	chr1_22127349_T_C_b38	74606	0.15966387	36	38	1.7430363848807515e-17	0.010845731	0.0010527329	1.8707647563260965e-13	12.727980820438365
A5SS_1_+_22052742_22052868_22078429_CDC42	chr1_22127482_C_G_b38	74739	0.15966387	36	38	1.7430675497574114e-17	0.010845729	0.001052733	1.8707647563260965e-13	12.727980820438365
A5SS_1_+_22052742_22052868_22078429_CDC42	chr1_22127508_T_C_b38	74765	0.15966387	36	38	1.7430675497574114e-17	0.010845729	0.001052733	1.8707647563260965e-13	12.727980820438365
[truncated: 239,170 more rows]
