# Supplementary material for: Colocalised Genetic Associations Reveal Alternative Splicing Variants as Candidate Causal Links for Breast Cancer Risk in 10 Loci
Source: Cancers (Basel). 2024 Aug 29;16(17):3020. doi: 10.3390/cancers16173020 (PMC11394352; doi:10.3390/cancers16173020)
Supplement: Supplementary file 1 [file cancers-16-03020-s001.zip › Besouro-Duarte_RpR_SuppMaterial/Supplementary Tables/Supplementary Table 3.csv]

phenotype_id	num_var	beta_shape1	beta_shape2	true_df	pval_true_df	variant_id	tss_distance	ma_samples	ma_count	af	pval_nominal	slope	slope_se	pval_perm	pval_beta
A5SS_1_-_945057_945042_944800_NOC2L	4885	1.0239476	1173.996	91.65592	0.0015605552104853402	chr1_876385_C_T_b38	-68673	69	78	0.3287037	0.0008443867449637446	0.026000293	0.0075584897	0.8334166583341666	0.8341031801093012
A3SS_1_-_955923_954082_954523_NOC2L	4922	0.98028404	980.29596	88.167816	0.00011626972750641222	chr1_964609_A_C_b38	10526	9	24	0.89830506	3.372586726799213e-05	0.079368725	0.018291218	0.11398860113988601	0.1134323803933839
SE_1_-_999866_999787_999692_999613_HES4	5168	1.0132312	1058.6915	88.79868	0.0018701247821020423	chr1_754036_G_A_b38	-245752	2	4	0.08695654	0.0008545342338874106	-0.1569097	0.04566285	0.8534146585341466	0.8591958934674311
A5SS_1_-_999866_999692_999613_HES4	5169	0.9798455	981.3857	87.11877	0.001679853921625625	chr1_1943398_A_G_b38	943531	58	65	0.72689074	0.0006718085632461514	0.05911329	0.01684834	0.8162183781621838	0.8137039360723135
SE_1_+_1050837_1051032_1051043_1051253_AGRN	5114	0.9104718	393.10898	63.99938	0.009321449886197078	chr1_606184_G_C_b38	-444849	4	5	0.09615387	0.0010121224156155243	0.011314535	0.003342751	0.9838016198380162	0.9792671305300413
A5SS_1_-_1084353_1083915_1082987_C1orf159	5075	1.0109528	875.07947	83.307365	0.000588807154016765	chr1_187153_T_C_b38	-897201	32	32	0.13445379	0.00014188629755519934	-0.06388367	0.016155897	0.39266073392660733	0.39739523256148146
SE_1_-_1085878_1085310_1085251_1084506_C1orf159	5079	0.9769537	416.6841	65.63637	0.0034782903487839256	chr1_1426175_T_C_b38	340864	15	17	0.071428575	0.00026488322149236865	0.011014024	0.0029142164	0.775922407759224	0.7734341326853488
A3SS_1_-_1218458_1217688_1217804_SDF4	4934	1.0047053	481.5862	74.41653	0.00035036704758187044	chr1_901812_A_G_b38	-315877	15	16	0.067226894	2.8010040392309263e-05	0.012806785	0.002918996	0.16078392160783922	0.1536578589516802
A3SS_1_-_1223244_1218927_1219005_SDF4	4937	0.9853162	538.2382	76.04696	0.0015560762309773093	chr1_600572_T_C_b38	-618356	11	13	0.05462185	0.00024503820435005076	-0.0020289808	0.00053373195	0.5755424457554245	0.5743200391479744
A3SS_1_-_1223244_1218927_1218943_SDF4	4937	0.99499214	571.00055	77.58209	0.0005966706180219083	chr1_737737_T_C_b38	-481191	112	112	0.47058824	8.165676562348222e-05	0.005845484	0.0014240292	0.28997100289971	0.29109919528270367
SE_1_-_1263346_1257310_1257208_1257130_UBE2J2	5015	0.9969882	496.37524	73.78021	0.0017388497053691713	chr1_1427512_T_C_b38	170201	11	11	0.15714286	0.0002282854590955549	-0.010887662	0.0028490468	0.5808419158084192	0.5798548897846932
SE_1_-_1263346_1262390_1262170_1257310_UBE2J2	5006	0.66195565	23.90087	24.122978	0.008194633826068623	chr1_277677_G_T_b38	-984714	117	117	0.49159664	4.282246385520309e-08	-0.044379614	0.00749143	0.3281671832816718	0.34851017105082616
SE_1_-_1263346_1262390_1262269_1257310_UBE2J2	5006	0.69646233	35.75158	28.38587	0.006712658241207631	chr1_277677_G_T_b38	-984714	117	117	0.49159664	2.3335767548601962e-07	-0.053984817	0.009737977	0.3488651134886511	0.3701259542303511
AFE_1_-_1263346_1273499_1257310_UBE2J2	5007	0.95570254	128.18954	43.848125	0.005639504698260008	chr1_2106545_C_T_b38	843198	19	28	0.16867469	2.2822033134401296e-05	0.00206909	0.00046598818	0.5401459854014599	0.5370758710664133
SE_1_-_1267862_1264830_1264783_1263386_UBE2J2	4998	0.989294	838.72565	89.02179	0.0005440395110099293	chr1_968046_C_T_b38	-296785	48	54	0.22689076	0.00021316035120159873	0.007705508	0.002006215	0.3738626137386261	0.3716721255555125
SE_1_-_1267862_1266290_1266098_1263386_UBE2J2	4992	0.9959179	618.0942	80.65284	0.0039814237206603886	chr1_1997422_C_A_b38	731131	12	12	0.052173913	0.0011933854580528107	0.005864632	0.0017589391	0.9167083291670833	0.9156773577293561
A5SS_1_-_1267862_1267733_1263386_UBE2J2	4987	1.0097198	899.2232	89.54407	0.0011537203504601121	chr1_880117_A_G_b38	-387746	117	117	0.49159664	0.0005205665776943403	-0.049585417	0.013834756	0.6441355864413558	0.6417417972869017
SE_1_-_1273666_1267992_1267733_1263386_UBE2J2	4987	1.0360651	1017.28705	93.04153	0.001305979815944137	chr1_2220368_G_C_b38	952375	18	19	0.079831935	0.0007608588700475329	-0.06638117	0.019122977	0.7273272672732727	0.722431309450283
SE_1_-_1273666_1267992_1267862_1263386_UBE2J2	4987	0.98737246	881.0229	89.0543	0.002218729711870909	chr1_1967439_T_G_b38	699446	17	17	0.073275864	0.001055681280930223	-0.03463194	0.0102707455	0.8603139686031397	0.8615769568374614
SE_1_-_1273666_1271637_1271510_1267992_UBE2J2	4972	0.7675218	27.054863	21.2252	0.018902609033014436	chr1_1698022_G_A_b38	426384	118	119	0.5	2.0681926521126032e-07	0.02392168	0.004293798	0.47785221477852213	0.5260341218700021
AFE_1_-_1272853_1273666_1267992_UBE2J2	4963	0.9820984	315.07675	64.23395	0.0018382875320546276	chr1_667265_C_T_b38	-605589	13	15	0.06355932	8.454068238861869e-05	-0.03147873	0.007686124	0.45345465453454653	0.4487922228535641
A5SS_1_-_1273666_1273377_1267992_UBE2J2	4963	0.80378324	72.46359	38.29677	0.015177548930313211	chr1_1426175_T_C_b38	152508	15	17	0.071428575	6.930939974636238e-05	0.02162335	0.0052117775	0.718928107189281	0.7487387694300851
A5SS_1_-_1273666_1273499_1267992_UBE2J2	4963	0.96401787	211.4484	56.707493	0.0018465802579994684	chr1_504274_A_T_b38	-769393	7	10	0.07352941	2.8612329364031996e-05	0.020686368	0.0047208825	0.35006499350064996	0.3408238669885974
SE_1_-_1295447_1294816_1294718_1294628_ACAP3	4956	1.0183814	524.77246	75.304726	0.00021870909743260564	chr1_1812817_A_C_b38	518000	25	25	0.10504202	1.665219849061565e-05	-0.048444618	0.01071598	0.10208979102089791	0.1033414717023002
A3SS_1_+_1309603_1309706_1309681_PUSL1	4990	0.8497677	135.16376	53.09133	0.006596991889463428	chr1_502904_T_C_b38	-806803	32	33	0.13865547	0.00016081883657442688	0.049380276	0.012598508	0.6317368263173683	0.6598884789067372
A3SS_1_-_1312593_1312368_1312501_CPSF3L	4993	1.0316961	490.19968	72.66694	0.0011110423508879283	chr1_749482_G_A_b38	-562887	114	116	0.4915254	0.00011016648630879761	0.023616578	0.005869434	0.41005899410058994	0.4047369900597844
SE_1_-_1312593_1312501_1312440_1312368_CPSF3L	4993	1.0583901	388.60736	67.237206	0.001181102238413996	chr1_749482_G_A_b38	-563020	114	116	0.4915254	6.339323628079383e-05	-0.023910757	0.0057301596	0.34466553344665535	0.3406780699781236
A3SS_1_-_1314301_1313921_1314105_CPSF3L	4995	0.9846394	750.4116	86.07685	0.0027470238449287146	chr1_881300_G_C_b38	-432622	32	32	0.13445379	0.0011085374644952792	-0.010563897	0.0031469131	0.8801119888011198	0.8762901576279905
SE_1_-_1314824_1314365_1314301_1313921_CPSF3L	4998	1.0077792	434.71432	69.80667	0.0035295119820310176	chr1_881487_G_A_b38	-432879	17	17	0.071428575	0.0004147917132242218	-0.0067797275	0.0018571854	0.7847215278472153	0.7825624810451336
SE_1_-_1315520_1315438_1315404_1314962_CPSF3L	5001	0.97160757	504.7771	75.66697	0.0018758514810316405	chr1_1427011_G_C_b38	111572	16	16	0.067226894	0.0003027124635206017	-0.005671631	0.0015159295	0.6211378862113789	0.6249765060495636
A5SS_1_-_1315520_1315404_1314962_CPSF3L	5001	0.9703782	510.82333	76.060425	0.001573531686539022	chr1_1427011_G_C_b38	111490	16	16	0.067226894	0.000248987073208521	-0.0051854933	0.0013656922	0.5605439456054394	0.5666014271196633
A3SS_1_-_1319296_1315552_1315618_CPSF3L	5001	0.9926105	805.0058	85.80642	0.0013268725403681404	chr1_1650383_G_T_b38	334830	42	46	0.19827586	0.00046259220603989744	0.016422262	0.004538109	0.6591340865913409	0.6596748048419303
AFE_1_-_1316157_1319296_1315618_CPSF3L	5003	0.9753153	495.04425	75.13066	0.001499193248579142	chr1_1991778_A_G_b38	675620	55	62	0.26050422	0.00021352459740162777	-0.007144569	0.0018604009	0.5295470452954705	0.5360337573804694
AFE_1_-_1319296_1324581_1315618_CPSF3L	5010	0.9838101	381.134	66.90991	0.0004932372902198357	chr1_1928119_T_C_b38	608822	52	57	0.24152543	1.6505483175879497e-05	0.0041237744	0.0009117277	0.1735826417358264	0.1774446627035239
A3SS_1_-_1320456_1319433_1319524_CPSF3L	5010	0.999849	891.6935	89.67978	0.0010661286401727759	chr1_2221609_A_G_b38	902175	29	30	0.12605043	0.00048088106357645953	-0.021571323	0.0059797443	0.6162383761623837	0.6137767592173933
SE_1_-_1324581_1319524_1319296_1315618_CPSF3L	5010	0.97743756	392.41318	67.82868	0.0004747180117424243	chr1_1928119_T_C_b38	608594	52	57	0.24152543	1.781539588190543e-05	-0.00800118	0.0017766204	0.17588241175882413	0.17841848061340945
A3SS_1_-_1320456_1319524_1319843_CPSF3L	5010	0.59976953	9.015132	9.981015	0.06423511387636018	chr1_434201_A_G_b38	-885324	2	4	0.16666663	1.480819459871929e-09	-0.0019029884	0.00028617444	0.5953404659534046	0.6617040361930738
A3SS_1_-_1320456_1319524_1319705_CPSF3L	5010	0.84318966	98.12718	45.933075	0.0016964873670040825	chr1_456042_C_T_b38	-863483	4	8	0.13333334	2.7174318530393466e-06	-0.0075043547	0.0015101881	0.25047495250474955	0.2168401019240628
A3SS_1_-_1320456_1319524_1319885_CPSF3L	5010	0.9359056	115.69026	41.575165	0.0008448467403745145	chr1_700854_G_A_b38	-618671	10	11	0.098214276	1.553425256076861e-07	-0.003139186	0.0005569786	0.10968903109689031	0.11109693004787413
A3SS_1_-_1324581_1319524_1321093_CPSF3L	5010	0.9811985	603.4133	80.54509	0.002226774609790849	chr1_1014228_G_A_b38	-305297	69	86	0.36134455	0.0005738018381439802	0.0047391886	0.0013329558	0.7424257574242575	0.746136910115496
AFE_1_-_1320456_1324581_1319524_CPSF3L	5018	0.9492625	587.9949	79.8181	0.004223936661617823	chr1_1014228_G_A_b38	-306229	69	86	0.36134455	0.0012108423891217638	0.0030246277	0.0009083782	0.9279072092790721	0.924370137582917
A3SS_1_-_1320996_1320529_1320682_CPSF3L	5019	1.0027819	283.7381	62.350716	0.0015478727092672184	chr1_1077677_T_C_b38	-242853	4	6	0.052631572	5.012231872163856e-05	-0.0078017036	0.0018421168	0.36296370362963704	0.3543217270359025
SE_1_-_1324581_1321093_1320456_1319524_CPSF3L	5023	0.961436	605.90027	80.57023	0.0030160245658930203	chr1_1014228_G_A_b38	-306866	69	86	0.36134455	0.0008393493455247305	-0.0036865969	0.0010711594	0.8499150084991501	0.8491953665249106
SE_1_-_1324581_1321093_1320996_1315618_CPSF3L	5023	1.0545658	196.79953	52.854134	0.0006097720639339293	chr1_683557_T_C_b38	-637537	1	2	0.052631572	1.8266100514995518e-06	-0.03193179	0.0063051507	0.08749125087491251	0.09822286615526231
MXE_1_-_1324581_1321093_1320996_1319524_1319296_1315618_CPSF3L	5023	1.0126618	1249.7314	96.201225	0.00021947715638436868	chr1_811066_C_G_b38	-510028	31	31	0.13025211	0.00014135991879355095	-0.044569146	0.011268416	0.23517648235176483	0.23453575762544013
ALE_1_-_1324581_1321093_1315618_CPSF3L	5023	1.0534209	186.70142	51.780144	0.0005890136890949894	chr1_683557_T_C_b38	-637537	1	2	0.052631572	1.333982714641177e-06	-0.016476272	0.0032060707	0.0796920307969203	0.09031431409122585
A3SS_1_-_1324581_1321093_1321096_CPSF3L	5023	1.0064034	279.9191	61.256626	0.007230632273598288	chr1_732286_T_A_b38	-588808	17	17	0.9267241	0.0005172776844971213	0.005830784	0.0016259928	0.8656134386561344	0.8674611712049705
SE_1_-_1324581_1321984_1321908_1321093_CPSF3L	5024	1.0226412	550.27374	76.65951	0.001042358028174741	chr1_728891_C_A_b38	-593094	105	94	0.39583328	0.00015360798707588297	0.008945646	0.0022749412	0.43045695430456954	0.4256302916149945
SE_1_-_1324581_1323287_1322892_1321093_CPSF3L	5027	1.000146	901.89136	89.53316	0.0009635288025000242	chr1_1481959_C_T_b38	158671	16	16	0.067226894	0.0004243058456646016	0.026176384	0.0071835318	0.5811418858114189	0.5807373889100155
SE_1_-_1324581_1323287_1323147_1321093_CPSF3L	5027	1.030091	805.5601	86.574486	0.0014410617045775768	chr1_1426175_T_C_b38	102887	15	17	0.071428575	0.0005401248766269067	0.02432923	0.0068086972	0.6773322667733227	0.6751259885927652
SE_1_-_1324581_1323287_1323181_1321093_CPSF3L	5027	1.0299685	945.1247	91.62376	0.0002244737283756198	chr1_1220424_T_C_b38	-102864	29	32	0.13445379	9.854572437330723e-05	-0.026988316	0.006657186	0.18098190180981902	0.17986911161836283
MXE_1_-_1324581_1323287_1323181_1319524_1319296_1315618_CPSF3L	5027	0.98484564	1026.713	93.054344	0.0006697029792510595	chr1_2051769_C_T_b38	728481	73	87	0.6344538	0.00036764992730439267	-0.024306463	0.0065951683	0.5056494350564944	0.5046983247641845
MXE_1_-_1324581_1323287_1323181_1321093_1320996_1315618_CPSF3L	5027	1.0026523	946.81836	91.49504	0.0013615405560600611	chr1_1426175_T_C_b38	102887	15	17	0.071428575	0.0007183250229138517	0.03725271	0.010678603	0.7232276772322768	0.7237599855619432
ALE_1_-_1324581_1323287_1321093_CPSF3L	5027	0.99535304	981.58716	91.90974	0.0007062265879625457	chr1_1481959_C_T_b38	158671	16	16	0.067226894	0.00035808934684910144	0.045459665	0.012309347	0.5063493650634937	0.5024110199220846
AFE_1_+_1325595_1325102_1326836_GLTPD1	5042	0.9823707	341.85358	68.51929	0.008768591203587032	chr1_739076_G_A_b38	-586520	100	100	0.42016807	0.0013666493026026985	0.025381632	0.0077097495	0.949005099490051	0.9524122781062829
SE_1_+_1325102_1326836_1327032_1327241_GLTPD1	5050	1.031055	984.50397	89.92703	0.001559068302650132	chr1_1605667_G_C_b38	278830	17	18	0.10344826	0.000751074792111851	-0.05102433	0.014682557	0.7761223877612239	0.7750602222075522
SE_1_-_1337977_1337055_1337018_1336515_DVL1	5081	0.9834528	587.8953	78.60978	0.0011799017775793968	chr1_890592_G_A_b38	-446464	89	89	0.3739496	0.00021768448904552605	-0.014163243	0.0036932402	0.5071492850714928	0.5084940648573335
A5SS_1_-_1339362_1339287_1338653_DVL1	5094	1.0286922	978.3219	90.981064	0.0008142930518019951	chr1_1647727_A_G_b38	308364	71	71	0.29831934	0.00039131274207228654	-0.039160788	0.010677935	0.5445455454454554	0.5358842986989973
A3SS_1_-_1353848_1353332_1353629_MXRA8	5168	0.9811453	527.8173	76.3505	0.0005408771980667829	chr1_1671724_C_T_b38	318391	57	62	0.26050422	6.280421931664144e-05	-0.022482608	0.005384693	0.25437456254374563	0.2567037138944212
ALE_1_-_1353848_1353629_1353332_MXRA8	5169	0.9811462	527.8177	76.3505	0.0005408761276667372	chr1_1671724_C_T_b38	318094	57	62	0.26050422	6.280404305453587e-05	0.022482611	0.0053846925	0.25437456254374563	0.2567030603187791
A3SS_1_-_1354030_1353928_1353946_MXRA8	5170	1.0025536	382.36795	68.159805	0.0034253501961669444	chr1_1699127_T_C_b38	345198	8	15	0.10000002	0.00033757215698264304	-0.0031068726	0.00083741045	0.7258274172582742	0.7297947560299884
SE_1_-_1356681_1355752_1355450_1355345_MXRA8	5177	1.0080115	114.764366	41.215557	0.01303888456532256	chr1_1152661_T_C_b38	-203092	16	16	0.067226894	8.86879938676321e-05	-0.032525986	0.007967007	0.7678232176782321	0.7757190028871567
AFE_1_-_1358456_1361242_1356704_MXRA8	5186	0.66831493	23.715273	23.00681	0.04127932703108489	chr1_623863_A_G_b38	-734594	27	28	0.11764706	1.473528252122984e-05	0.013955683	0.0030659596	0.7328267173282672	0.7725249388978257
A3SS_1_-_1374705_1374445_1374590_AURKAIP1	5237	1.0012976	138.3038	45.519463	0.017046222690153302	chr1_880356_A_G_b38	-494090	27	27	0.11344538	0.00034097457297052635	-0.008264596	0.0022293301	0.9003099690030997	0.9070424178979026
AFE_1_-_1374997_1375154_1374790_AURKAIP1	5238	1.0392371	1045.3918	93.04361	0.001720401853769791	chr1_2325157_C_T_b38	950159	17	18	0.076271184	0.001027609255876163	0.03865824	0.011436829	0.828017198280172	0.8245103186792373
A5SS_1_-_1375075_1374997_1374790_AURKAIP1	5238	1.0036975	1064.6132	92.90214	0.0020352146570747874	chr1_1534929_T_C_b38	159853	20	20	0.084033616	0.0012234973755359713	-0.048291616	0.0145173045	0.8794120587941205	0.8849843171862077
A5SS_1_-_1375154_1374997_1374790_AURKAIP1	5238	1.0392367	1045.3912	93.04361	0.0017204021936738287	chr1_2325157_C_T_b38	950002	17	18	0.076271184	0.001027609255876163	-0.03865823	0.011436827	0.828017198280172	0.8245103483893184
A5SS_1_-_1375154_1375075_1374790_AURKAIP1	5238	1.0320497	1148.7423	95.29469	0.0021707581985411744	chr1_1482402_A_G_b38	107247	28	29	0.12184874	0.0015119090108553588	-0.0143125905	0.004389576	0.9144085591440856	0.9128068007058574
SE_1_-_1388626_1388510_1388492_1388065_CCNL2	5259	1.027423	1088.8523	93.549614	0.0003278982607979585	chr1_1363898_C_T_b38	-24613	35	37	0.8445378	0.00017560026477159117	0.08023683	0.020599542	0.2876712328767123	0.28778968876613426
SE_1_-_1390230_1388743_1388626_1388065_CCNL2	5259	1.0043368	911.8737	88.87763	2.7165735572822584e-05	chr1_1232416_C_T_b38	-156328	13	15	0.09615387	6.901278073214296e-06	0.016212257	0.0034191282	0.022497750224977502	0.02403362739883406
SE_1_-_1390230_1389047_1388950_1388065_CCNL2	5259	1.0226015	1057.4241	93.29183	0.0009108731556924026	chr1_2298039_C_T_b38	908991	41	46	0.19327731	0.0005227327871341963	0.0030075633	0.00083942205	0.611038896110389	0.608578059654321
MXE_1_-_1390230_1389047_1388950_1388743_1388626_1388065_CCNL2	5259	1.028772	497.78992	75.78697	0.00010744431501002671	chr1_414228_A_G_b38	-974820	2	3	0.10000003	6.8903839347652185e-06	0.12927295	0.027261127	0.0413958604139586	0.047265953258067483
ALE_1_-_1390230_1389473_1388065_CCNL2	5260	1.0262702	893.317	89.52692	0.0019382408093603946	chr1_2231568_A_G_b38	842094	15	16	0.067226894	0.0009345132306129012	0.0016661885	0.00048874394	0.8166183381661833	0.816125947386577
A3SS_1_-_1392679_1390865_1391575_CCNL2	5260	0.97876245	487.53204	72.70987	0.004468953469750759	chr1_1979531_C_T_b38	588665	14	16	0.07079646	0.0007500585251764885	-0.02009536	0.005781884	0.8927107289271073	0.8913872870253925
A3SS_1_-_1393396_1390865_1392803_CCNL2	5260	1.0020546	492.06366	73.55203	0.001955703810086936	chr1_1195520_G_T_b38	-195346	13	13	0.057017542	0.00026188793540780767	0.021936132	0.005799155	0.6236376362363764	0.6174563708288531
A3SS_1_-_1392679_1391553_1391575_CCNL2	5261	0.7614474	94.75399	48.663925	0.003566358385078831	chr1_820953_A_C_b38	-570601	13	13	0.05462185	2.334877983495703e-05	0.022021586	0.004966132	0.38936106389361064	0.41258295818313206
SE_1_-_1392679_1391575_1391297_1390865_CCNL2	5261	0.98235315	529.7358	75.08893	0.002803722374338678	chr1_2290929_G_A_b38	899353	73	94	0.394958	0.0004901218261094214	0.014615909	0.004057923	0.78002199780022	0.7796822835397822
SE_1_-_1392790_1391575_1391297_1390865_CCNL2	5261	0.83095455	107.73342	48.24627	0.009663179094212763	chr1_669882_G_A_b38	-721694	21	21	0.09210526	0.0001615239919248963	-0.03589163	0.009159955	0.6872312768723128	0.7195894421159257
A5SS_1_-_1392790_1392679_1391575_CCNL2	5264	1.0195165	936.9397	90.15359	0.0007894585929698928	chr1_1713654_C_T_b38	320863	1	2	0.06666667	0.00035518380717048986	-0.072458714	0.019607544	0.5168483151684832	0.5135735283060033
SE_1_-_1393396_1392803_1392679_1390865_CCNL2	5264	0.9918719	628.2629	79.32096	0.0011441388435398678	chr1_1195520_G_T_b38	-197284	13	13	0.057017542	0.00022356938976212032	-0.038847715	0.010149905	0.5131486851314868	0.5167883236798925
SE_1_-_1393396_1392803_1392790_1390865_CCNL2	5264	0.99269134	615.92584	78.82555	0.0013580088790861413	chr1_1195520_G_T_b38	-197284	13	13	0.057017542	0.0002657051286998783	-0.03877225	0.010261196	0.5723427657234277	0.5703819566508712
A3SS_1_-_1398233_1395514_1395537_CCNL2	5271	1.0281991	1121.7264	94.73506	2.8468132035695466e-05	chr1_2337131_A_G_b38	941616	74	92	0.38655463	1.4009764083622551e-05	-0.0036016742	0.0007890463	0.028197180281971802	0.028169426851287264
A5SS_1_-_1399019_1398988_1398671_CCNL2	5277	0.96391684	693.127	83.219444	0.0002838890370305638	chr1_861798_A_T_b38	-537222	46	46	0.19327731	5.807408518195547e-05	-0.010657459	0.0025398266	0.19088091190880913	0.1926140688167695
A3SS_1_-_1405809_1402256_1402601_MRPL20	5283	0.97520417	321.26654	65.78203	0.002386825309067953	chr1_1102376_A_C_b38	-299881	12	12	0.05084746	0.00015235714966226077	-0.012621607	0.0032079169	0.5484451554844516	0.5477383875751629
AFE_1_-_1406226_1406909_1405886_MRPL20	5289	1.0211347	1077.7598	94.13723	0.0023289026827685634	chr1_2097953_T_C_b38	691726	26	27	0.8865546	0.0015245086617660406	0.0076841894	0.002358572	0.9165083491650835	0.9158569679527795
SE_1_-_1406909_1406346_1406226_1405886_MRPL20	5289	1.038586	1137.8608	94.83462	0.00012121351062729004	chr1_2293437_A_C_b38	887090	44	46	0.8067227	6.692801206628773e-05	-0.0046209134	0.0011112517	0.11428857114288571	0.11722126515723365
ALE_1_-_1406909_1406346_1405886_MRPL20	5289	1.0161952	1073.5281	92.00786	0.001474853878809312	chr1_2106469_A_G_b38	700122	38	41	0.19902913	0.0008119946762818118	0.0038423087	0.0011131663	0.7923207679232077	0.7900534994003259
AFE_1_+_1435821_1435146_1436927_Hypothetical	5364	0.98208255	158.32663	45.18974	0.007206708941955064	chr1_876405_T_C_b38	-559417	12	13	0.0730337	5.135068736876492e-05	0.009404658	0.0022239655	0.6894310568943106	0.6889584520469044
A3SS_1_+_1435821_1436927_1436807_VWA1	5370	1.0118232	330.0422	65.24598	0.0035692251158889123	chr1_619428_G_A_b38	-817500	35	35	0.14705883	0.00026395467842905106	-0.009710707	0.0025686917	0.690930906909309	0.6881251387574068
A3SS_1_+_1435821_1437322_1436927_VWA1	5371	1.0238987	267.61285	60.460205	0.0022984892365244336	chr1_1139874_G_A_b38	-297449	3	4	0.055555552	7.2959750770543e-05	0.07830189	0.018935546	0.4664533546645335	0.44818446527461114
SE_1_+_1486668_1487863_1487914_1489204_ATAD3B	5489	0.95223665	202.47914	56.731686	0.01688110967266554	chr1_1324181_A_G_b38	-163683	9	12	0.12	0.0013276049244813734	-0.02790196	0.008452153	0.9748025197480252	0.9711765098326367
SE_1_+_1489274_1489692_1489811_1490257_ATAD3B	5490	1.0229645	1182.8129	95.11185	1.4257279145482541e-05	chr1_736073_C_T_b38	-753620	12	12	0.052173913	6.9553996923569216e-06	0.15287238	0.032253586	0.014498550144985502	0.015074903115769754
SE_1_+_1526531_1527161_1527238_1527695_ATAD3A	5520	0.98295486	483.94135	73.98358	0.0006918083374429174	chr1_873251_G_A_b38	-653911	46	48	0.79831934	6.680325567190311e-05	0.01891253	0.0045475983	0.29287071292870714	0.2924471980640898
SE_1_+_1624901_1624965_1625185_1625286_MIB2	5605	0.9447778	361.6173	66.88791	0.00029227993853212175	chr1_1605951_T_C_b38	-19015	9	14	0.06306307	7.517914125664275e-06	-0.055408925	0.01173809	0.12208779122087791	0.11630095382702446
SE_1_+_1624901_1624991_1625185_1625286_MIB2	5605	0.92002696	377.9279	68.161064	0.00059132388395795	chr1_1605951_T_C_b38	-19041	9	14	0.06306307	2.579201068716604e-05	-0.030564422	0.0069327275	0.2343765623437656	0.2341732435271093
A3SS_1_+_1624901_1624991_1624965_MIB2	5605	1.0066007	836.3244	89.146	0.00092127745394519	chr1_1139874_G_A_b38	-485118	3	4	0.055555552	0.00039170117630160726	-0.03776754	0.010298847	0.5361463853614639	0.5342519784888808
SE_1_+_1625428_1625546_1625653_1626650_MIB2	5607	0.9332316	202.27792	56.472725	0.0005222941490575452	chr1_976810_G_A_b38	-648737	1	2	0.111111104	2.993539140136097e-06	-0.042684298	0.008630414	0.12808719128087193	0.11988343263531163
MXE_1_+_1625428_1625546_1625653_1626650_1626754_1626837_MIB2	5607	1.0303146	1064.4304	92.28321	0.0023356157890744435	chr1_1650405_G_A_b38	24858	10	12	0.05042017	0.0013698911601411152	-0.04526112	0.013751288	0.9093090690930907	0.9124360216917573
A3SS_1_+_1625428_1625558_1625546_MIB2	5607	0.99626744	924.76855	89.25328	0.0015390170291884205	chr1_759735_A_T_b38	-865824	2	18	0.923077	0.000706570943291647	-0.04733262	0.013548857	0.7602239776022398	0.7605835121808542
A5SS_1_+_1625653_1626754_1626837_MIB2	5607	0.99664295	367.52472	69.875374	0.002674386559794872	chr1_1587352_A_G_b38	-38302	75	94	0.394958	0.00028110561115694984	-0.00825328	0.0021935643	0.6264373562643736	0.6277283941612625
SE_1_+_1625653_1626367_1626754_1626837_MIB2	5606	1.0120448	449.2752	73.68199	0.0022929688558431536	chr1_1587352_A_G_b38	-39016	75	94	0.394958	0.0003291664664645268	-0.015426488	0.00414987	0.6352364763523648	0.6383645578000657
SE_1_+_1625653_1626650_1626754_1626837_MIB2	5605	1.0051328	468.65143	74.71928	0.0019649708943932473	chr1_1587352_A_G_b38	-39299	75	94	0.394958	0.0002947258098190568	-0.011098163	0.002960301	0.5992400759924008	0.5998992233921395
A3SS_1_+_1625428_1626650_1625546_MIB2	5605	0.93298525	215.86145	57.672935	0.0006027330761497482	chr1_976810_G_A_b38	-649841	1	2	0.111111104	4.866448106017629e-06	0.03583118	0.007422136	0.15278472152784722	0.14401811377723192
A3SS_1_+_1625653_1626650_1626367_MIB2	5605	0.94502145	221.57693	58.721813	0.010597447172686614	chr1_1163041_C_T_b38	-463610	77	101	0.57563025	0.0007399631731025048	0.0057084975	0.0016405424	0.9123087691230877	0.9145018926165824
A3SS_1_+_1628722_1629133_1629034_MIB2	5606	0.9531331	412.2339	69.259964	0.0003175156599671328	chr1_1499907_C_T_b38	-129227	16	16	0.06837607	1.2172569532754323e-05	-0.02380048	0.0051739593	0.1351864813518648	0.13778587990116956
ALE_1_-_1704223_1704146_1703995_CDK11A	6767	1.0004137	1365.5366	91.38197	0.000124895450358922	chr1_1288706_A_T_b38	-415441	3	5	0.051020414	5.030492762453996e-05	0.10160724	0.023996672	0.1541845815418458	0.15666262183553545
A5SS_1_-_1707525_1707409_1705732_CDK11A	6767	1.007252	1336.3701	90.448494	0.0015557812667505383	chr1_2282466_T_C_b38	574940	8	11	0.054999996	0.0007763478197544506	0.107502826	0.031023392	0.8715128487151285	0.8736531149341006
A3SS_1_-_1716346_1712400_1712427_CDK11B/CDK11A	6765	1.0023106	489.3057	68.285736	0.001323093324615497	chr1_2692604_T_A_b38	980203	8	8	0.05194806	8.529430448385083e-05	-0.027949972	0.006828507	0.48465153484651535	0.47569154607564706
A5SS_1_-_1719358_1719328_1716478_CDK11B/CDK11A	6756	1.0367104	1431.4558	92.17073	1.9640768736416792e-07	chr1_1714988_T_G_b38	-4371	15	17	0.9285714	4.387779372617026e-08	0.08321994	0.014060582	0.00019998000199980003	0.00020492339141969053
SE_1_-_1722708_1722634_1722588_1721711_CDK11B	6755	0.8484133	119.24358	46.401394	1.8095526223377056e-05	chr1_1708051_G_C_b38	-14584	11	12	0.05042017	1.8369466459500933e-10	0.09237849	0.013037642	0.0004999500049995	0.005780739580950087
A5SS_1_-_1722708_1722588_1721711_CDK11B/CDK11A	6755	0.95806974	291.85114	60.549686	9.452489446327916e-06	chr1_1708131_C_T_b38	-14578	12	13	0.05462185	8.498683391187698e-09	0.10490077	0.016711859	0.0008999100089991	0.003588028901063629
SE_1_-_1754284_1754208_1754051_1753649_NADK	6987	0.9995073	291.77286	54.517143	0.008386566657976	chr1_2202313_C_T_b38	448104	17	18	0.075630255	0.0003022479485795336	-0.020339066	0.005435644	0.9117088291170883	0.9144084123792432
SE_1_-_1756258_1755476_1755374_1754698_NADK	7023	0.94827825	966.8869	83.012436	0.0020533688009017957	chr1_2124417_G_A_b38	368940	86	102	0.5703125	0.0006292472688275137	-0.010763876	0.0030509455	0.8712128787121288	0.8742765447167908
A3SS_1_-_1757181_1756608_1756882_NADK	7039	0.9742629	915.72546	82.036705	3.815633014687661e-08	chr1_1813304_C_T_b38	56695	21	22	0.09243698	8.493078788689771e-10	-0.05283411	0.0078079184	9.999000099990002e-05	4.598885697840166e-05
SE_1_-_1757181_1756882_1756739_1756608_NADK	7063	0.98028195	1045.3817	84.78296	3.0509363675865173e-09	chr1_1756945_G_A_b38	62	19	20	0.084033616	7.710444056161141e-11	0.03871372	0.0053293165	9.999000099990002e-05	4.127103811757247e-06
SE_1_-_1757181_1756882_1756779_1756608_NADK	7063	0.96683997	753.1948	77.19315	5.552055286612697e-07	chr1_1813304_C_T_b38	56421	21	22	0.09243698	8.459502155305952e-09	0.029902944	0.0047631147	0.00039996000399960006	0.0005485700706493047
AFE_1_-_1778289_1778746_1765446_NADK	7246	0.9300358	214.86263	51.727615	0.006344461853553348	chr1_2683304_T_C_b38	905014	33	33	0.15	0.00012214782096623525	0.021858796	0.0054709776	0.7513248675132487	0.7693798768221699
AFE_1_-_1778289_1779905_1765446_NADK	7246	0.9467996	206.11661	52.250175	0.006233601200117036	chr1_1676247_A_G_b38	-102043	13	33	0.85999995	0.00012790056934770558	-0.036956016	0.009278954	0.7279272072792721	0.7437783122381431
SE_1_-_1825397_1815862_1815756_1806538_GNB1	7134	0.9998586	463.48273	63.198975	0.002057835001900134	chr1_2676302_A_C_b38	860439	1	2	0.076923095	8.821006879866288e-05	-0.009442588	0.0023120667	0.6182381761823817	0.6151553747199394
A5SS_1_-_1817837_1817687_1815862_GNB1	7121	0.632478	9.531701	9.82413	0.08268226200581719	chr1_2673269_T_C_b38	855431	7	9	0.052941184	1.0796237709868236e-08	0.00078986277	0.000126879	0.673032696730327	0.7320131716404868
SE_1_-_1825397_1817875_1817837_1815862_GNB1	7121	1.0146767	211.34477	49.062363	0.00229820823037884	chr1_2655235_G_C_b38	837359	8	8	0.07407407	1.0466632585101867e-05	-0.016355433	0.003526424	0.39666033396660333	0.3779738379596372
SE_1_-_1890820_1839238_1839190_1825499_GNB1	6971	1.0659847	705.0019	74.43672	0.003571005538667682	chr1_1177602_C_T_b38	-661637	36	40	0.16806723	0.0006403961675731391	0.016238507	0.0046095164	0.9047095290470953	0.9098707546814063
ALE_1_-_2193639_2189781_2185513_C1orf86	6926	1.0208217	1374.2363	90.22769	3.5870205445578022e-06	chr1_2189679_C_T_b38	-103	70	87	0.6344538	8.283628873001822e-07	-0.01619246	0.0030835485	0.004199580041995801	0.0043630976205152276
SE_1_-_2193639_2192975_2192647_2189781_C1orf86	6917	0.89288074	227.22472	56.691677	0.011144555074494616	chr1_2677211_C_T_b38	484235	12	12	0.051724136	0.0006469615476899634	-0.024412906	0.006935906	0.9392060793920608	0.9360433717063187
SE_1_-_2193639_2192975_2192845_2189781_C1orf86	6917	1.0544537	1265.8187	86.79437	0.0016579931704725924	chr1_2448266_A_G_b38	255290	78	101	0.57563025	0.0006463585443552301	-0.013042418	0.0037051656	0.8644135586441356	0.8662760488258
ALE_1_-_2193639_2192975_2185513_C1orf86	6917	1.059091	1285.6354	88.32877	0.0001721694392974007	chr1_2238792_C_T_b38	45816	79	100	0.42016807	5.379880046035208e-05	-0.050658092	0.012014419	0.18088191180881913	0.17640493091047893
ALE_1_-_2193639_2192975_2189781_C1orf86	6917	1.0031402	532.33856	70.57982	0.005344525594061324	chr1_2677211_C_T_b38	484235	12	12	0.051724136	0.0008016662964556099	-0.03960372	0.011460891	0.9402059794020597	0.9419692161377895
AFE_1_-_2193998_2194688_2193910_C1orf86	6913	0.88304806	71.24824	33.637306	0.01444737844035249	chr1_2281386_C_T_b38	87387	4	6	0.05357143	1.8671306334235703e-05	0.039998654	0.0089051565	0.6756324367563243	0.6947240334645325
SE_1_-_2194688_2194133_2193998_2193910_C1orf86	6914	0.8655118	85.79676	37.79133	0.013817925688333536	chr1_2441501_C_T_b38	247367	18	18	0.075630255	4.8793179157541916e-05	-0.02696112	0.006355327	0.7302269773022698	0.7483924343788717
SE_1_-_2198007_2194133_2193998_2193910_C1orf86	6914	0.9953797	638.47504	73.28918	9.411413515760679e-05	chr1_2281386_C_T_b38	87252	4	6	0.05357143	3.997659722469789e-06	-0.05263755	0.010796042	0.05679432056794321	0.05920413923503287
AFE_1_-_2194688_2198007_2194133_C1orf86	6914	0.9808751	891.3708	81.59945	0.0026000797720402255	chr1_2345148_G_A_b38	150459	24	24	0.10084034	0.0007545436962058191	0.0188504	0.0054264767	0.9038096190380962	0.9050320792929337
AFE_1_+_2232669_2229735_2302978_SKI	6856	0.9417284	49.00794	24.363598	0.01320784861331005	chr1_2684035_G_C_b38	451365	117	116	0.49065417	3.232375420633996e-07	0.03471477	0.006347253	0.5166483351664833	0.5074542819327668
AFE_1_+_2248071_2229735_2302978_SKI	6849	0.99967265	198.1919	44.345238	0.0005728134772090619	chr1_1288936_T_C_b38	-959136	1	2	0.14285712	1.6076476039857903e-07	-0.014139407	0.0025121812	0.10418958104189581	0.10744120132431893
AFE_1_+_2393231_2391958_2395784_RER1	6970	1.0208004	394.55554	61.003555	0.000743598711466309	chr1_2671202_G_C_b38	277970	1	2	0.05263157	1.2505889390512927e-05	-0.05956166	0.012967217	0.23887611238876114	0.24537124918706193
SE_1_+_2391958_2395608_2395648_2395784_RER1	6971	0.9331067	194.02544	49.754337	0.002063994706444492	chr1_2678095_A_C_b38	282486	4	6	0.05000001	9.761592927846587e-06	0.010844376	0.002329411	0.36866313368663134	0.3631480410537327
SE_1_+_2397220_2399415_2399514_2400857_RER1	6985	0.79969156	84.571785	39.75496	0.011264879851228165	chr1_3095762_T_C_b38	696346	36	39	0.16386555	4.6031801025899724e-05	-0.007927309	0.001861894	0.6712328767123288	0.7047511090271509
A3SS_1_+_2400935_2402207_2402097_RER1	6997	1.0151676	641.0353	73.82044	0.004695657271283183	chr1_1698343_C_T_b38	-703865	12	20	0.13513514	0.0008798324434712687	0.00394799	0.0011518802	0.9476052394760524	0.9496082472385765
A3SS_1_-_2406484_2405828_2405834_PEX10	7013	1.0109288	949.62555	81.05943	0.00015151173254600615	chr1_2696055_A_T_b38	290226	30	30	0.12711865	2.1138688238934752e-05	0.023648802	0.00530256	0.1297870212978702	0.13054703086759825
A3SS_1_-_2408452_2406895_2406955_PEX10	7017	0.9585919	411.80176	61.95604	0.0016666941733498807	chr1_2655067_C_T_b38	248171	118	117	0.49545455	5.3377824132804136e-05	0.060182583	0.014266266	0.5065493450654934	0.5171251166035464
A5SS_1_-_2408456_2408452_2406895_PEX10	7021	0.9852459	1072.2549	85.696594	0.0052876197422887855	chr1_2276041_C_G_b38	-132416	65	78	0.3277311	0.0023335610421073866	0.021865308	0.0070024338	0.9971002899710029	0.9967244237355106
A5SS_1_-_2410371_2410261_2408858_PEX10	7038	0.66434795	12.555736	10.99135	0.09072732930962464	chr1_2660831_T_C_b38	250459	3	3	0.06818183	1.4720698633310225e-07	0.009482468	0.0016788319	0.8033196680331967	0.8192366990115953
A3SS_1_-_2511338_2510748_2510782_PANK4	7099	1.0130471	1494.8501	90.59785	0.0025624248262911663	chr1_2748394_T_A_b38	237645	23	23	0.13690476	0.001369479920172063	0.07691673	0.023368271	0.9766023397660234	0.9777997303242892
SE_1_-_2515562_2515401_2515258_2514466_PANK4	7107	0.9527639	232.93593	48.29086	0.0014319695194417433	chr1_2665249_A_T_b38	149847	1	2	0.0625	3.386667312305652e-06	0.012156265	0.0024728284	0.291970802919708	0.3059324497308945
SE_1_-_2526464_2521800_2521718_2521315_PANK4	7114	0.99229515	293.09927	54.812626	5.051738595289082e-05	chr1_2661432_A_G_b38	139631	21	31	0.19375001	3.0152297320198984e-08	-0.017854745	0.0029751163	0.015898410158984102	0.015232274039140176
ALE_1_+_2560714_2561494_2561673_TNFRSF14	7156	1.0444584	1582.6992	93.27419	0.0003921415880160184	chr1_3058288_T_C_b38	496793	64	79	0.6680672	0.00020866976319665751	-0.02074488	0.005392759	0.44545545445455453	0.4409820046285801
A3SS_1_+_2560714_2561673_2561494_TNFRSF14	7155	1.0444582	1582.7013	93.2742	0.0003921424303628376	chr1_3058288_T_C_b38	496614	64	79	0.6680672	0.00020867034044660246	0.02074488	0.0053927605	0.44545545445455453	0.4409832810406246
A3SS_1_+_2560714_2561777_2561494_TNFRSF14	7155	1.0242556	1609.2214	90.60312	0.0013470114557476438	chr1_2653136_C_A_b38	91358	90	90	0.37815127	0.0006678102300959179	0.043421607	0.012369653	0.8795120487951205	0.8809915120707877
A3SS_1_+_2560714_2561777_2561673_TNFRSF14	7155	0.99855644	1519.813	92.2133	0.0020919175404586028	chr1_1943398_A_G_b38	-618380	58	65	0.72689074	0.0012085440274856544	-0.018069416	0.005425782	0.956904309569043	0.9586432094816568
A5SS_1_+_2561815_2561957_2562865_TNFRSF14	7155	1.012141	1374.2031	89.98345	0.0002625307833306367	chr1_2749521_G_C_b38	187705	15	22	0.114583336	0.00010147727950780784	0.019949809	0.004930696	0.2986701329867013	0.2972940628181692
ALE_1_+_2562896_2563148_2565053_TNFRSF14	7155	0.95989865	306.10245	52.183952	0.0007340976215139711	chr1_3250639_C_G_b38	687490	15	16	0.067226894	2.228805550127859e-06	-0.001536773	0.00030632518	0.21387861213878612	0.21776971699439085
A3SS_1_+_2588625_2588954_2588922_FAM213B	7209	1.0521996	1300.7874	85.39202	0.0004444983006834599	chr1_2682796_G_T_b38	93841	20	20	0.084033616	0.00012286750691053427	0.09886053	0.02475351	0.42175782421757824	0.4139712997128579
SE_1_-_3492639_3490959_3490912_3490589_MEGF6	7951	0.7634094	36.9327	20.919525	0.01763988259476216	chr1_2676054_G_A_b38	-814906	2	4	0.08695654	1.2305563136737441e-07	-0.0020631058	0.0003626701	0.5586441355864413	0.6024787398720299
ALE_1_-_3492639_3490959_3490589_MEGF6	7951	0.780562	40.04372	21.560917	0.01788401410193568	chr1_2676054_G_A_b38	-814906	2	4	0.08695654	2.0283541868919218e-07	-0.0020593868	0.00036935453	0.5823417658234177	0.6233711785076456
SE_1_-_3493996_3493899_3493771_3492767_MEGF6	7957	1.0101092	938.15967	82.2947	0.0003784041553494081	chr1_3502001_T_C_b38	8101	3	16	0.93181795	7.502414291173913e-05	0.09633148	0.023337875	0.29287071292870714	0.294226622759109
MXE_1_-_3494371_3494124_3493996_3493797_3493771_3492767_MEGF6	7957	1.0428245	1622.2903	93.14409	0.00030165687263373586	chr1_4435642_A_G_b38	941517	49	57	0.7605042	0.00015517203332476512	-0.025953406	0.00660485	0.37416258374162586	0.366493799001353
SE_1_-_3497233_3497119_3496988_3496783_MEGF6	7968	1.0244468	1491.9164	92.16501	5.016571099973378e-05	chr1_3508866_A_G_b38	11746	65	78	0.3277311	1.9828098382980288e-05	0.054336656	0.012138822	0.06569343065693431	0.06694566977499528
SE_1_-_3498371_3497621_3497491_3497361_MEGF6	7968	0.9501121	368.58557	61.95013	0.0021697458386638418	chr1_3495402_T_C_b38	-2220	73	88	0.3697479	8.139534769570478e-05	-0.014455774	0.0035208566	0.5744425557444256	0.5745238686246024
SE_1_+_3625515_3625713_3625889_3627500_TPRG1L	8308	0.7295824	55.270786	32.08278	8.203865812064357e-05	chr1_2680060_A_G_b38	-945654	3	5	0.07352939	1.6849772193721638e-12	-0.026769498	0.0033301297	0.0193980601939806	0.02125320346986669
SE_1_-_3635944_3635294_3635160_3635074_WRAP73	8332	1.0328301	821.2429	77.20226	0.00038459314503818363	chr1_2653267_A_G_b38	-982028	117	116	0.5084746	4.423440619984544e-05	-0.11254249	0.026367988	0.258974102589741	0.25647019569289864
SE_1_-_3636995_3636030_3635944_3635294_WRAP73	8332	0.70071954	30.912058	24.162588	0.020773120514893897	chr1_3229627_A_T_b38	-406404	17	17	0.071428575	1.690139013584371e-06	-0.020841958	0.004100403	0.5749425057494251	0.6321838447875446
AFE_1_-_3649931_3652713_3647560_Hypothetical	8364	0.573463	8.343623	9.338534	0.12780749595634103	chr1_4035690_C_G_b38	385758	13	14	0.05882353	2.55654443077974e-07	0.0027921654	0.0005055588	0.8162183781621838	0.838174867834395
SE_1_-_3742804_3742517_3742430_3740387_TP73-AS1	7420	1.0314323	1143.5743	90.42847	0.00012801260190069798	chr1_3986569_G_A_b38	244051	36	42	0.1764706	4.717476093109855e-05	0.034284588	0.008064701	0.12428757124287572	0.1263322740625585
AFE_1_-_3743280_3745607_3743190_TP73-AS1	7424	0.9326575	93.473946	35.40864	0.0009547107983199057	chr1_2748104_A_G_b38	-995177	8	10	0.056179773	1.7798008906945428e-08	-0.0068259723	0.0011159487	0.09819018098190181	0.10338189575139725
SE_1_-_3783996_3783911_3783770_3782763_LRRC47	6959	1.0075492	736.9043	85.65357	0.003920549874831615	chr1_3696503_G_A_b38	-87409	51	59	0.24789916	0.0016373115934508462	-0.0049750567	0.0015376271	0.9425057494250575	0.9438871245896447
SE_1_-_3900172_3896183_3895295_3892996_C1orf174	7042	0.9873504	592.4435	80.87313	0.009243884712394457	chr1_3230466_T_C_b38	-665718	39	44	0.18487395	0.0034441384030487556	-0.006696279	0.0022357802	0.9967003299670033	0.9960453928208193
ALE_1_-_6192930_6186816_6181486_RPL22	5385	1.0292921	357.0212	72.84717	0.003620997364824518	chr1_6006576_A_G_b38	-180241	9	17	0.17346941	0.0005688385353082958	-0.0005684233	0.0001597607	0.7178282171782822	0.7154166810041032
AFE_1_-_6199370_6199562_6197756_RPL22	5364	1.0112741	629.316	88.09098	0.0028563745175278275	chr1_5780146_C_G_b38	-419225	26	27	0.11344538	0.0013233244955012469	-0.00072925765	0.00022084195	0.831016898310169	0.8318165298720719
AFE_1_-_6199562_6200489_6197756_Hypothetical	5363	1.0347137	446.89566	79.32616	0.0013373806483896343	chr1_5577208_T_G_b38	-622355	13	13	0.9453781	0.0002726075134910325	-0.0015696029	0.00041620352	0.44755524447555245	0.4332886230411622
SE_1_-_6234886_6233643_6233474_6232119_ICMT	5337	1.0042048	651.1003	87.72785	0.0029946343555743537	chr1_6544556_C_A_b38	310912	78	82	0.65254235	0.001365197785780634	-0.03271589	0.009936554	0.8565143485651435	0.8571505889493373
SE_1_-_6234886_6234511_6234405_6233643_ICMT	5336	0.9931938	548.6246	84.478874	0.0032121922280180697	chr1_7018304_T_C_b38	783792	35	40	0.16806723	0.0011974605534161586	-0.024223616	0.007267519	0.8331166883311669	0.8306265699366764
A3SS_1_+_6587291_6587515_6587478_ZBTB48	5144	0.85032547	210.94539	66.71485	0.003403749019047334	chr1_5629550_C_T_b38	-957966	58	66	0.27731094	0.00028790338447500164	0.011052843	0.002942964	0.5531446855314468	0.5868769340050292
ALE_1_-_6595485_6594110_6593658_KLHL21	5143	1.0305706	598.7963	84.60233	0.0011570605011595291	chr1_7441953_G_A_b38	847842	11	12	0.05042017	0.0003576358696722663	0.03159882	0.0085553285	0.48675132486751327	0.48536953984924713
AFE_1_-_6599750_6601797_6599452_KLHL21	5138	0.47114554	14.323843	21.502707	0.0002861273811988812	chr1_5977900_A_G_b38	-621851	1	1	0.125	1.5916716952194459e-15	-0.01956613	0.0020778112	0.14658534146585342	0.08387428394127706
AFE_1_-_6601797_6614450_6599452_Hypothetical	5141	0.28394496	5.000614	14.461881	0.06045393149982156	chr1_6916820_G_A_b38	315022	14	15	0.063025214	4.21648865789088e-07	0.0057431203	0.0010619418	0.6121387861213878	0.7355470711313364
SE_1_+_6625292_6628499_6628691_6630288_THAP3	5106	0.2952714	7.0604415	17.131413	0.010216328270280498	chr1_5671875_G_A_b38	-956625	116	116	0.48739496	2.282272515601863e-10	0.014776229	0.0020987145	0.2957704229577042	0.49764952285193514
AFE_1_+_6628691_6625292_6630288_THAP3	5107	0.28564146	5.898463	15.7519	0.013088667934683943	chr1_5671875_G_A_b38	-956817	116	116	0.48739496	1.5896861098236823e-10	-0.013845028	0.0019457879	0.2910708929107089	0.518082530656154
SE_1_+_6628691_6629643_6629724_6630288_THAP3	5103	1.0057368	572.7701	85.54967	0.00018572704528048507	chr1_5668426_T_C_b38	-961218	116	116	0.48739496	4.443039095047923e-05	-0.06976681	0.016350377	0.10428957104289571	0.0993787835307314
A3SS_1_+_6628691_6630291_6630288_THAP3	5103	0.7803988	204.52408	68.15648	0.001006067811074915	chr1_5666923_C_G_b38	-963369	13	13	0.05462185	5.621089672583212e-05	-0.06097316	0.014500838	0.26717328267173285	0.2877542013969984
A3SS_1_+_6630353_6632391_6632370_THAP3	5093	0.6815174	49.67984	39.85838	0.002143986079369405	chr1_5671079_C_G_b38	-961313	110	110	0.46218488	8.275516946600497e-07	0.01690205	0.003218536	0.21977802219778023	0.22975378486888967
ALE_1_+_6632495_6632796_6634020_THAP3	5093	0.9618278	244.97362	65.33534	0.007932764516241421	chr1_6219310_G_C_b38	-413487	63	75	0.31512606	0.000894498294986667	-0.0066513373	0.0019434614	0.865013498650135	0.8665032410608725
A5SS_1_-_6638295_6638083_6637504_DNAJC11	5060	0.94842714	232.04639	66.537254	0.007299800244997437	chr1_6216107_T_G_b38	-422189	19	20	0.084033616	0.000880930916036171	0.015467472	0.004513345	0.8223177682231777	0.8314022795363074
SE_1_-_6644558_6640057_6639902_6638364_DNAJC11	5052	1.0133232	429.8176	77.21964	0.00021114360026675588	chr1_5964813_A_G_b38	-675245	62	73	0.69067794	2.0276450437515297e-05	0.009916839	0.0022182593	0.07899210078992101	0.0835350059585577
MXE_1_-_6652829_6651602_6651529_6651180_6651017_6645978_DNAJC11	5007	0.5523715	44.809452	40.50833	0.0011564710584121426	chr1_5817267_A_C_b38	-834336	14	15	0.06521739	2.2789986630781637e-07	-0.005623609	0.0010134213	0.20207979202079793	0.21479582130730618
ALE_1_-_6667709_6654287_6654039_DNAJC11	5009	0.94407666	112.001205	50.089195	0.02586676635474209	chr1_6030315_C_T_b38	-623973	12	12	0.05042017	0.001434103740038908	0.015559611	0.0047479533	0.9541045895410459	0.9523790659915098
SE_1_-_6680908_6678467_6678394_6667810_DNAJC11	4682	1.0025998	339.9382	77.982155	0.0014003846179341038	chr1_7323533_A_T_b38	645065	64	62	0.26293105	0.0002559029911557796	-0.01822978	0.0048109787	0.37576242375762425	0.3777065555656975
SE_1_+_6785575_6806983_6807088_6825092_CAMTA1	4698	1.004193	427.09357	81.677765	0.0019521207470835184	chr1_7641949_C_A_b38	834965	18	18	0.075630255	0.0005332682548882377	0.02042876	0.0057111075	0.5647435256474352	0.5639890857593413
SE_1_+_6785575_6806983_6807088_6820181_CAMTA1	4698	0.8296012	221.51057	69.983894	0.0006175533605319483	chr1_6315749_T_C_b38	-491235	12	13	0.057522126	3.503885707031232e-05	0.013209142	0.0030511643	0.1765823417658234	0.19219489123785494
MXE_1_+_6785575_6806983_6807088_6820181_6820250_6825092_CAMTA1	4698	0.9369686	291.67453	74.79789	0.0010439745826147193	chr1_7641949_C_A_b38	834965	18	18	0.075630255	0.00012722347216218057	0.0071096234	0.0017844382	0.2833716628337166	0.2917625101880825
AFE_1_+_6807088_6785575_6820181_CAMTA1	4699	0.8248787	194.595	67.32305	0.002989667929179524	chr1_6315749_T_C_b38	-491340	12	13	0.057522126	0.00025337934605474825	-0.015605794	0.004115436	0.5006499350064993	0.532192711609419
SE_1_+_6785575_6820181_6820250_6825092_CAMTA1	4702	1.0230012	627.0136	91.458405	0.0010671004846781542	chr1_6980774_C_T_b38	160592	31	32	0.13445379	0.0005470061683716616	-0.030354202	0.00850371	0.47755224477552244	0.47689280561159886
SE_1_+_6807088_6820181_6820250_6825092_CAMTA1	4702	0.96848536	204.68901	65.566765	0.010112442911728907	chr1_7751155_A_G_b38	930973	56	63	0.7352941	0.0013170129037161347	0.0047276486	0.0014310355	0.8818118188181182	0.8815657705094058
SE_1_+_6825210_6871757_6871840_6887654_CAMTA1	4704	1.01082	497.20547	87.4692	0.000463779118620369	chr1_5999073_G_A_b38	-872685	58	63	0.2647059	0.0001555785597713052	0.012425994	0.003162859	0.19918008199180082	0.20167921922687787
SE_1_+_6825210_6871757_6871840_6886240_CAMTA1	4704	0.97923875	273.5863	73.7828	0.00016211723756369645	chr1_7441953_G_A_b38	570195	11	12	0.05042017	9.046887423916672e-06	-0.009521074	0.002036855	0.04739526047395261	0.046697129631315365
MXE_1_+_6825210_6871757_6871840_6886240_6886346_6887654_CAMTA1	4704	1.0005604	496.1321	87.45735	0.001906245358921462	chr1_6788383_C_A_b38	-83375	15	16	0.067226894	0.0007965072255550746	0.008841167	0.0025570989	0.613038696130387	0.6117141015237323
ALE_1_+_6825210_6871757_6887654_CAMTA1	4704	1.0019503	496.90634	87.4247	0.00048798207083868586	chr1_5999073_G_A_b38	-872685	58	63	0.2647059	0.00016437318013575057	0.007647131	0.0019540575	0.2136786321367863	0.21457134347475004
SE_1_+_6871840_6886240_6886346_6887654_CAMTA1	4708	1.0310066	498.1589	86.629074	0.0003389919698284743	chr1_6908405_C_A_b38	22164	23	25	0.10504202	0.00010018786656255366	0.035181675	0.008687861	0.14338566143385661	0.14492489874401482
AFE_1_+_7773198_7771385_7773442_VAMP3	4370	0.98076963	373.65723	81.59528	0.0018606406482893298	chr1_7681997_A_C_b38	-91202	14	14	0.05882353	0.0004993431300907655	-0.030597756	0.008507999	0.5056494350564944	0.510704196205053
AFE_1_+_7961735_7954323_7962763_Hypothetical	4445	0.8964693	126.81965	54.701576	0.008026053482760576	chr1_7276809_G_A_b38	-684927	35	39	0.16386555	0.00028610410068088596	0.001737659	0.00046245422	0.6736326367363263	0.6842333094952393
A5SS_1_+_7961735_7961793_7962763_PARK7	4445	1.0166937	489.683	87.000824	3.599574890681366e-21	chr1_7963526_C_T_b38	1790	29	31	0.13025211	1.4654370252564397e-24	-0.12078879	0.008908387	9.999000099990002e-05	8.844878319195009e-19
AFE_1_+_7961793_7954323_7962763_Hypothetical	4445	0.8999395	136.57353	55.99428	0.011328897261804301	chr1_8744384_A_G_b38	782590	12	12	0.05042017	0.0006154484903022364	0.0016867794	0.00047721475	0.8154184581541846	0.818998872767372
AFE_1_+_7961793_7961735_7962763_PARK7	4445	1.0166931	489.68222	87.000824	3.599573136626029e-21	chr1_7963526_C_T_b38	1732	29	31	0.13025211	1.4654370252564397e-24	0.12078879	0.008908387	9.999000099990002e-05	8.8450932068401e-19
AFE_1_+_7962081_7961735_7962763_PARK7	4446	0.9539031	294.18463	74.36036	0.00016151498024975224	chr1_7284189_A_C_b38	-677893	12	15	0.07281554	9.757170385263561e-06	-0.0064907097	0.0013941939	0.0575942405759424	0.05444504143648924
AFE_1_+_7962081_7961793_7962763_PARK7	4446	0.9262842	201.76753	64.879585	2.3938245500271608e-05	chr1_7284189_A_C_b38	-677893	12	15	0.07281554	1.1313132796302558e-07	-0.0051633967	0.00090465765	0.010298970102989701	0.007351214098678161
AFE_1_+_7962101_7961735_7962763_PARK7	4446	0.93247885	218.1715	67.51719	0.0030902291795837657	chr1_8902039_C_T_b38	939937	14	15	0.063025214	0.0002715936132658213	-0.0030477534	0.00080792996	0.5148485151484852	0.5242549121218828
AFE_1_+_7962101_7961793_7962763_PARK7	4446	0.9497987	233.26665	69.756615	0.007288927735913753	chr1_7455336_C_T_b38	-506766	46	52	0.2184874	0.0011604858047979244	-0.00093094836	0.00027849263	0.8318168183181682	0.8321307023198914
SE_1_+_7965425_7969085_7969148_7969345_PARK7	4439	0.97763467	424.96988	83.3655	0.00039590390614218274	chr1_7550758_T_C_b38	-418328	22	22	0.094827585	8.821039746745181e-05	-0.0013429188	0.00032882072	0.1670832916708329	0.16283860928199492
SE_1_+_7965425_7969345_7969404_7970894_PARK7	4438	0.9799505	468.78488	85.709435	0.004460304211976061	chr1_7415008_C_T_b38	-554338	50	51	0.78571427	0.0019121136119874503	-0.0010660283	0.00033455627	0.8841115888411158	0.8810757545565306
A3SS_1_+_7977738_7984894_7984864_AX747125/PARK7	4433	0.98513496	368.63254	80.10503	0.0027492397651594385	chr1_7756483_C_A_b38	-228412	75	91	0.61764705	0.0007215531189578838	0.00063615886	0.00018242713	0.6436356364363564	0.6439109094252005
A3SS_1_-_8015495_8014396_8015384_ERRFI1	4444	1.0308261	520.90094	87.402245	0.0004980583330085631	chr1_7223157_A_C_b38	-791240	30	30	0.12931035	0.0001679809367439747	0.027832782	0.0071230447	0.21627837216278373	0.21592521311514468
SE_1_-_8015495_8015384_8015308_8014396_ERRFI1	4444	1.0253371	528.7347	87.771095	0.0005725744013273231	chr1_7284177_C_A_b38	-731208	11	12	0.06593406	0.00020365082470538324	-0.036623877	0.009503715	0.251974802519748	0.2502540197725076
ALE_1_-_8015495_8015384_8004558_ERRFI1	4444	0.9634795	282.82736	74.44101	5.74292917986871e-07	chr1_8039111_A_T_b38	23726	15	16	0.067226894	4.696725119806796e-09	-0.011442031	0.0017865757	0.0004999500049995	0.00022672504739573886
A3SS_1_-_8015495_8015384_8015400_ERRFI1	4444	0.9656382	338.54254	76.49877	0.0037754122025774727	chr1_7437487_C_T_b38	-577898	66	79	0.33193278	0.0008164933506774909	0.0118961055	0.0034481203	0.7322267773222678	0.7347260309095379
AFE_1_-_8878215_8878580_8874917_ENO1	4129	0.93059874	279.66455	72.55984	0.008211179702751092	chr1_9272201_T_C_b38	393985	26	26	0.1092437	0.0017066198975938833	-0.00055854366	0.0001733284	0.9137086291370863	0.9119631997646788
A5SS_1_-_9731206_9731122_9730705_CLSTN1	3776	0.97969705	257.07953	73.1267	0.0038183408078545757	chr1_9585314_C_T_b38	-145893	32	33	0.8613445	0.0006267667700756022	-0.0041153105	0.0011660679	0.6344365563443656	0.6348285206847403
SE_1_-_9741094_9737554_9737498_9736042_CLSTN1	3772	1.0179197	552.8221	89.978584	0.001769200553602236	chr1_9231415_G_A_b38	-506140	51	61	0.25630254	0.0008689123372932137	0.041044835	0.011962187	0.6194380561943805	0.6164805498681962
SE_1_-_9773272_9756510_9756481_9755309_CLSTN1	3803	1.0431861	641.85626	92.041115	0.003795990847164595	chr1_10738947_C_T_b38	982436	15	15	0.06465518	0.002303572781046984	-0.08011111	0.025621586	0.906009399060094	0.9061271970690196
ALE_1_-_9931891_9930457_9922358_LZIC	3877	1.0266975	606.32983	90.61144	0.0006421673764155793	chr1_9380361_A_G_b38	-550097	86	87	0.63235295	0.00029188445208471457	0.04040317	0.010769111	0.31426857314268575	0.3101695993374358
SE_1_+_9997331_10004093_10004307_10007570_RBP7	3857	0.88036704	236.91043	70.380165	0.002906674420404074	chr1_10917589_G_A_b38	913495	15	15	0.063025214	0.0003328184756931458	0.0035994123	0.0009691021	0.5365463453654634	0.5576545138730807
SE_1_+_10129448_10130500_10130616_10130715_UBE4B	3674	0.7493057	63.37968	39.617218	0.0020661982378945842	chr1_9933255_A_C_b38	-197246	7	7	0.052238815	6.989095555879507e-07	-0.010964342	0.002072285	0.19218078192180782	0.2243206878468429
SE_1_+_10135186_10137067_10137205_10144940_UBE4B	3670	0.9662984	334.40894	78.340576	0.0005524558663945198	chr1_10872488_A_G_b38	735420	56	64	0.26890758	8.012712703205314e-05	0.020596314	0.0050112857	0.18138186181381863	0.18138505286932247
SE_1_+_10161286_10166244_10166342_10168136_UBE4B	3629	0.9597792	304.63922	77.31932	0.002226418182003668	chr1_9638794_G_T_b38	-527451	13	13	0.058035713	0.000439238938818756	0.011228168	0.0030898664	0.5086491350864913	0.5125747189056994
A3SS_1_+_10399704_10400393_10400376_PGD	3190	0.78827035	129.0138	61.79708	0.001797757865123879	chr1_10840692_T_C_b38	440298	50	58	0.75630254	5.89520770687858e-05	-0.008374957	0.0019977738	0.26777322267773224	0.3080980701379213
SE_1_+_10400572_10403071_10403136_10404161_PGD	3194	0.97261286	362.2688	85.20446	0.0043916816745483275	chr1_10613037_C_T_b38	209965	57	66	0.7226891	0.0018196246174130685	-0.0050920816	0.0015902045	0.8043195680431957	0.8051101984970128
AFE_1_+_10415392_10413251_10416987_PGD	3187	0.8980948	104.26978	54.196373	0.011231579555536787	chr1_10568339_A_C_b38	152946	14	14	0.05882353	0.0004908147888480768	-0.001584769	0.00044004177	0.7173282671732827	0.7315696097296673
SE_1_-_10467190_10463620_10463431_10463209_DFFA	3188	1.0006181	404.06128	88.00712	0.0006912926548889259	chr1_10814465_T_C_b38	350844	83	103	0.4327731	0.00025797413943256007	0.018747237	0.0049505276	0.23847615238476152	0.24351243732460595
AFE_1_+_10475002_10472580_10495274_Hypothetical	3184	0.72374976	59.30537	37.155464	0.00013888245471514125	chr1_10927562_T_A_b38	452559	9	14	0.061946902	2.3114723334687757e-10	0.0035938341	0.0005106346	0.0420957904209579	0.033781037530919204
SE_1_+_10495321_10517028_10517131_10536213_PEX14	3213	0.79721314	72.90224	46.709793	0.00127586317404057	chr1_10751268_G_A_b38	234239	13	13	0.05462185	1.807197624913183e-06	0.01397254	0.0027575858	0.134986501349865	0.15521215038364636
AFE_1_+_11012743_11012428_11013716_Hypothetical	4153	0.76006013	76.08263	40.67759	0.0042717455563862985	chr1_10351073_C_A_b38	-661671	14	14	0.06730769	5.59505542967416e-06	0.0020146668	0.00042030212	0.34256574342565743	0.4034475575144801
SE_1_+_11013965_11015524_11015646_11016844_TARDBP	4162	0.9775642	320.13016	79.428116	0.00043489369849714283	chr1_11944424_C_A_b38	928899	16	16	0.067226894	6.625713598185798e-05	0.010187281	0.0024482834	0.13608639136086392	0.1372481368530388
SE_1_+_11013965_11016123_11016254_11016844_TARDBP	4162	0.9255495	303.31616	79.04349	0.015894056603600736	chr1_11695613_T_A_b38	679489	19	19	0.079831935	0.006122483247737674	0.006724208	0.00240195	0.995000499950005	0.9935093719746624
SE_1_+_11013965_11016844_11017007_11018733_TARDBP	4169	1.0185357	516.59564	91.088234	0.0001374626593902803	chr1_11663463_A_G_b38	646618	23	23	0.09663866	5.4423968232605864e-05	-0.009815793	0.0023296732	0.06719328067193281	0.06473790747350806
SE_1_+_11018873_11020429_11020599_11022124_TARDBP	4176	0.97551113	286.9998	78.17782	0.0023584985328649853	chr1_10824682_A_G_b38	-195748	41	47	0.2008547	0.0005088637284613285	0.0015682279	0.00043673438	0.5043495650434956	0.5041585075459714
A5SS_1_-_11058800_11058710_11056757_SRM	4249	0.9709229	384.61746	83.4198	0.0014959283626086424	chr1_11648995_C_G_b38	590194	41	48	0.20168068	0.0004426685246440337	0.0027231618	0.00074985164	0.44995500449955006	0.452155859681086
A3SS_1_-_11059777_11059345_11059380_SRM	4249	0.9509643	248.55643	73.54968	0.0005213052659534111	chr1_10212931_T_C_b38	-846415	16	20	0.09345795	4.319482115021129e-05	-0.011964123	0.0027990153	0.13978602139786023	0.13729050295678408
A3SS_1_-_11072087_11070973_11070988_EXOSC10	4264	1.0356097	533.66626	90.78435	0.0008556202589731252	chr1_11329978_T_C_b38	259004	80	96	0.40336135	0.0004075263699912754	0.011375593	0.0031117648	0.3541645835416458	0.3497163321457583
SE_1_-_11074231_11074008_11073934_11072171_EXOSC10	4267	1.0274718	453.47064	87.51503	0.0011912253196781012	chr1_11695611_A_T_b38	621602	55	63	0.26694915	0.0004646887958578132	-0.0025363201	0.0007011399	0.4066593340665933	0.4041976922253172
A5SS_1_-_11077365_11077330_11076948_EXOSC10	4276	0.9947892	390.5712	84.45787	0.0025624136976714483	chr1_10785783_G_A_b38	-291583	67	74	0.68907565	0.0009132211803038009	0.0067799143	0.0019846773	0.6362363763623637	0.6351337445096263
A3SS_1_-_11080764_11080514_11080549_EXOSC10	4281	0.9433694	178.22728	64.78372	0.00693123328034243	chr1_10097052_A_T_b38	-983463	70	87	0.63135594	0.0006918374790527235	-0.0020261896	0.00057894783	0.7276272372762723	0.7317636739646302
A5SS_1_-_11082688_11082534_11081238_EXOSC10	4283	0.99890447	481.4334	88.57284	7.961704933694495e-05	chr1_11962269_G_T_b38	879580	23	23	0.09663866	2.279287528995316e-05	-0.033499606	0.0075440244	0.036896310368963105	0.03775889866035612
SE_1_-_11095758_11095547_11095416_11091597_EXOSC10	4293	0.7402896	76.92784	39.09162	0.005737916005791017	chr1_11694434_G_C_b38	598886	24	25	0.10504202	7.48240516355828e-06	0.0006352887	0.00013454912	0.40815918408159185	0.4980028390030477
SE_1_-_11112852_11111753_11111514_11109729_MTOR	4344	0.9128158	158.8841	61.405544	0.002989499886794386	chr1_11902078_G_A_b38	790324	17	18	0.075630255	0.00012688225223861165	0.006776428	0.0017004949	0.40815918408159185	0.4225690366794675
ALE_1_+_11274060_11285644_11294873_UBIAD1	4358	0.9342193	307.99536	77.42591	0.00033432557903243046	chr1_12206534_A_G_b38	920889	40	45	0.18907563	3.7823272083466455e-05	-0.01597097	0.0037062194	0.11778822117788221	0.11688036822412447
A5SS_1_+_11658364_11658628_11658736_FBXO44	4139	0.9991998	688.8553	94.1779	0.005140044547463762	chr1_12025073_G_T_b38	366708	14	14	0.05882353	0.0035843802336551073	-0.05258089	0.017634109	0.9702029797020298	0.9713194105223829
A5SS_1_-_11676848_11676809_11676140_MAD2L2	4109	0.97669274	314.3075	76.71475	0.0046662552286861085	chr1_12382642_A_G_b38	705793	12	12	0.05042017	0.0010949054439274256	0.014436631	0.0042957095	0.7765223477652234	0.7776434784814438
AFE_1_-_11681039_11691413_11680613_MAD2L2	4112	0.9422378	255.14742	71.34734	0.0014199420711604532	chr1_10715658_G_A_b38	-965382	13	15	0.063025214	0.0001340843229823941	0.05282996	0.013307991	0.32496750324967505	0.3318538802751392
SE_1_+_11736235_11744533_11744568_11745803_AGTRAP	4161	0.95438486	267.225	72.64539	0.0029936965658016413	chr1_10936011_C_A_b38	-808523	17	17	0.071428575	0.0004302403594720628	0.022193493	0.006097281	0.5673432656734326	0.5727403899315251
SE_1_+_11736235_11745803_11745837_11747440_AGTRAP	4161	0.99632186	464.6815	86.48725	0.000295147876887749	chr1_11682017_C_T_b38	-63787	50	54	0.77310926	8.408287582836064e-05	-0.011493523	0.002805356	0.1312868713128687	0.1293343567744533
MXE_1_+_11736235_11745803_11745837_11747440_11747545_11748415_AGTRAP	4161	1.0191673	632.0053	93.02895	0.0005290689972675094	chr1_12053501_C_T_b38	307697	59	66	0.27731094	0.00028375977740766967	0.021929484	0.0058325906	0.2763723627637236	0.2756508721755355
SE_1_+_11745837_11745930_11746223_11747440_AGTRAP	4161	1.0075579	552.7238	90.25124	6.510315103755786e-05	chr1_11753727_A_C_b38	7796	47	47	0.197479	2.168205013183507e-05	-0.032777708	0.007360193	0.035096490350964904	0.03435569557433356
SE_1_+_11745837_11745988_11746223_11747440_AGTRAP	4161	1.023337	531.28876	89.226364	0.0003661601758024024	chr1_11753727_A_C_b38	7738	47	47	0.197479	0.0001382935553025852	-0.031172462	0.007869298	0.16328367163283672	0.16829843716069753
SE_1_+_11745837_11746127_11746223_11747440_AGTRAP	4161	1.0058117	585.4351	91.4268	2.5640506159224196e-06	chr1_11753727_A_C_b38	7599	47	47	0.197479	6.73505971784714e-07	-0.050375663	0.009505607	0.0015998400159984002	0.0014407856619988132
SE_1_+_11745837_11747440_11747545_11748415_AGTRAP	4162	0.86836225	97.28691	43.728905	0.011236886872597818	chr1_12694547_T_C_b38	947106	19	20	0.084033616	0.00010253730163844096	-0.0012963595	0.00032062584	0.6977302269773022	0.7204349223564328
A5SS_1_+_11748589_11748610_11750077_AGTRAP	4161	1.0333917	596.48895	91.92699	0.0003733902805171218	chr1_11896413_G_A_b38	147823	13	13	0.05462185	0.00017747990065706051	0.04604683	0.011830812	0.18538146185381463	0.18685979373359304
SE_1_+_11934855_11944522_11944662_11947976_PLOD1	4635	0.99972975	579.2914	88.05851	4.0326641013342165e-05	chr1_10982778_C_G_b38	-961745	53	62	0.26050422	9.85402519428682e-06	-0.01794185	0.0038559253	0.023397660233976603	0.023116706407186643
MXE_1_+_11954893_11956917_11957014_11957090_11957193_11957842_PLOD1	4658	0.8629234	230.79964	68.28276	0.00023679619124499196	chr1_11871715_C_T_b38	-85203	14	14	0.05882353	6.848536290995238e-06	-0.015025982	0.003167678	0.09169083091690831	0.08358144675359663
SE_1_+_11980484_11981810_11981853_11981970_MFN2	4590	0.9706737	400.33258	80.42882	0.0013566477832584408	chr1_12922302_T_C_b38	940491	7	13	0.085526325	0.00030596311807458404	0.031083917	0.008314988	0.42905709429057093	0.43382829280376517
SE_1_+_11980484_11981810_11982114_11989165_MFN2	4590	1.019187	561.52637	87.87892	0.00019627766151297823	chr1_12923045_A_T_b38	941234	29	42	0.25	5.9860480271283924e-05	-0.027991181	0.006683544	0.0994900509949005	0.09917372640716265
SE_1_+_11980484_11981970_11982114_11989165_MFN2	4590	1.0339161	638.2983	90.74737	0.0005516974022549642	chr1_12923045_A_T_b38	941074	29	42	0.25	0.0002489641588376051	-0.018228162	0.0048006787	0.28047195280471954	0.2815481969897225
A3SS_1_+_11980484_11981970_11981810_MFN2	4590	0.9724834	489.1332	84.7431	0.0018130580926313804	chr1_12207235_C_T_b38	225264	66	80	0.66386557	0.0006174174334939537	-0.02621988	0.0074199815	0.5952404759524048	0.6008974996009612
SE_1_+_11982114_11982523_11982590_11989165_MFN2	4589	0.73438174	125.55302	58.20561	0.00042161573800552753	chr1_12173697_T_C_b38	191173	60	76	0.6806723	2.9202273699525937e-06	-0.0147830285	0.0029853913	0.1050894910508949	0.12333658344304876
SE_1_+_11989343_11992279_11992463_11992555_MFN2	4550	0.9279294	219.92961	66.92122	0.00014776978103873972	chr1_11721877_T_A_b38	-270403	13	14	0.05882353	2.7204582423330207e-06	0.01916258	0.0038565157	0.04659534046595341	0.042150717422345836
SE_1_+_12019552_12021645_12021840_12022095_MIIP	4544	0.9762943	301.83554	73.819466	0.0035198574340839024	chr1_12766479_C_T_b38	744833	50	50	0.21008404	0.00059576271220696	0.010380276	0.0029287422	0.66003399660034	0.6649183346390557
A3SS_1_+_12031403_12031722_12031541_MIIP	4555	1.0137478	595.297	88.1996	0.0003548180190800449	chr1_12565543_T_A_b38	533820	45	47	0.197479	0.00012187861813425528	0.013634802	0.0034121	0.18038196180381963	0.1851843318116939
A3SS_1_+_12191923_12192431_12192348_TNFRSF1B	4984	0.93838644	346.8909	73.25635	0.0018000363125414785	chr1_13098140_A_C_b38	905708	1	2	0.16666664	0.00022718340507626997	-0.01732707	0.0045324704	0.48125187481251874	0.49539745865250445
SE_1_+_12401704_12402568_12402702_12403825_VPS13D	5863	0.7310941	69.99806	41.41182	0.010615682033310134	chr1_13316205_C_T_b38	913636	13	13	0.05462185	5.716341948700935e-05	0.024929997	0.0059352354	0.6176382361763824	0.6594452222987728
SE_1_+_13773188_13778418_13782831_13786515_PRDM2	6900	0.9527026	366.83423	69.84144	0.001322270611085705	chr1_13248987_G_T_b38	-529432	44	50	0.21008404	0.00010236564879503442	-0.01528247	0.0037793547	0.40715928407159285	0.4080743577782305
SE_1_+_15427284_15427898_15428009_15428593_EFHD2	5998	0.88556594	141.57556	55.608265	0.013335699817905574	chr1_15365502_G_T_b38	-62397	15	15	0.06465518	0.0007840389185246125	0.004766618	0.0013767395	0.8748125187481252	0.8767221672700967
SE_1_-_15504611_15495452_15495273_15494001_CASP9	5994	0.94002974	173.84009	60.492123	0.00011177957502970521	chr1_15386873_A_T_b38	-108580	14	14	0.05882353	5.031553677971519e-07	-0.020125544	0.0037496623	0.0282971702829717	0.02497599033518584
SE_1_-_15506899_15506079_15505990_15504758_CASP9	6012	0.777562	70.54709	39.408504	0.008172725030433375	chr1_14729600_C_T_b38	-776480	32	35	0.14705883	1.9424573096250824e-05	-0.011996376	0.00267685	0.5235476452354765	0.5558815846044403
SE_1_+_15716343_15716707_15716816_15717893_PLEKHM2	7835	0.8139206	154.91339	55.56425	0.002789178886566105	chr1_16377562_C_A_b38	660854	17	18	0.076271184	4.9201998678119475e-05	-0.0097052455	0.0022889285	0.42275772422757724	0.4487937345251351
SE_1_+_15719920_15721329_15721388_15725317_PLEKHM2	7877	0.9895852	401.97412	70.94317	0.0030286609918335917	chr1_15680896_G_A_b38	-40434	34	34	0.14285715	0.0003725564899026388	-0.036730494	0.009976599	0.7024297570242976	0.7085391867329702
A3SS_1_+_15731257_15731950_15731889_PLEKHM2	8027	1.0399152	980.65173	88.972206	0.0013318615114816272	chr1_16697793_C_G_b38	965842	54	54	0.22689076	0.0005878394050056268	0.02143842	0.0060419794	0.7168283171682832	0.7148329766956278
A3SS_1_+_15758848_15764496_15764493_FBLIM1	8265	1.0187517	1014.139	89.09037	0.0005678749082019927	chr1_16594084_C_G_b38	829587	19	20	0.084033616	0.00022507529935325113	0.08679727	0.022689104	0.43485651434856515	0.4287416997774726
A5SS_1_+_15764547_15764685_15764964_FBLIM1	8265	0.9584621	549.4821	74.48153	8.319953431561544e-07	chr1_15763460_A_G_b38	-1088	58	68	0.2857143	7.847914661688605e-09	-0.03121036	0.004958589	0.0012998700129987	0.0006398500278192908
A3SS_1_-_15942529_15942420_15942441_ZBTB17	8783	1.049622	965.68536	88.04421	0.0010405947443312494	chr1_16550709_C_T_b38	608288	12	12	0.05042017	0.000413965735151662	-0.03215797	0.008807704	0.6205379462053795	0.6127953276038433
A3SS_1_-_15944300_15943715_15943895_ZBTB17	8791	1.0016928	610.31995	76.03624	0.00021958971545061253	chr1_16586639_G_A_b38	642923	45	45	0.18907563	1.839456638150015e-05	0.038264334	0.008511812	0.125987401259874	0.1249177700967457
SE_1_-_15944300_15943895_15943808_15943715_ZBTB17	8792	0.9841684	654.93695	78.47966	0.0001432211274864865	chr1_16586639_G_A_b38	642743	45	45	0.18907563	1.436572033619536e-05	-0.03330133	0.0073057343	0.09249075092490751	0.09361125414938515
A5SS_1_-_15944300_15943808_15943715_ZBTB17	8791	0.9830414	553.1842	75.248474	0.0002919633300083075	chr1_16586639_G_A_b38	642338	45	45	0.18907563	2.4325776427442168e-05	-0.03043057	0.006878824	0.15258474152584742	0.15504355774563344
A3SS_1_-_15946935_15946294_15946316_ZBTB17	8799	1.0032927	780.3928	82.95015	0.0033801071328878212	chr1_15796302_A_G_b38	-149993	24	26	0.1092437	0.0011465554702771844	-0.030797444	0.009202793	0.9288071192880712	0.9283697265002812
SE_1_-_15973039_15948497_15948291_15947123_ZBTB17	8805	1.0935055	541.0486	74.32334	0.0035178292836887557	chr1_16680574_A_G_b38	732076	17	17	0.071428575	0.0006215988778701932	-0.024718383	0.006999043	0.8307169283071693	0.8286380359978888
A3SS_1_-_16204759_16202540_16202574_ARHGEF19	8620	0.99853224	225.15762	54.64298	0.0012322770629564646	chr1_16905799_C_G_b38	703258	89	81	0.34042555	9.687756561994213e-06	-0.009765233	0.0020967524	0.23247675232476753	0.243052618648542
SE_1_+_16367308_16387055_16387125_16391375_SZRD1	8770	0.85328746	103.24969	44.219482	0.0064514560507179805	chr1_16794374_A_T_b38	407318	19	19	0.079831935	3.3236059376389634e-05	0.012810068	0.002949602	0.5284471552844715	0.5610342293284125
SE_1_+_16367308_16387502_16387794_16391375_SZRD1	8772	0.807992	34.051388	24.143055	0.0016668558942014174	chr1_16563635_A_C_b38	176132	1	2	0.06666667	7.434855696027748e-11	0.009299189	0.0012788083	0.10948905109489052	0.10268663947778363
SE_1_+_16367308_16390550_16390626_16391375_SZRD1	8779	0.966827	175.21846	49.83753	0.013863603372854671	chr1_17352021_C_T_b38	961470	10	13	0.069148935	0.0004165561065881065	0.0060512554	0.001658194	0.9173082691730827	0.9183957240281843
SE_1_+_16367308_16391375_16391424_16393231_SZRD1	8791	1.0314882	883.6248	87.31232	0.000497992563736063	chr1_16579224_G_A_b38	187848	17	17	0.071428575	0.00016665112179421913	0.06594618	0.016867593	0.34966503349665035	0.34109213439921326
SE_1_+_16367308_16391375_16391424_16393228_SZRD1	8791	1.0339972	947.4057	87.61237	0.0013341577119003261	chr1_16771515_C_G_b38	380139	83	92	0.6134454	0.0005334936016224342	0.037475772	0.01047717	0.7088291170882912	0.7050265915326469
A3SS_1_+_16367308_16393231_16393228_SZRD1	8809	1.0733821	904.7818	86.8179	0.0008383322268748739	chr1_16591592_C_T_b38	198360	57	57	0.2394958	0.0002927685103352489	0.0370073	0.009866242	0.5032496750324967	0.49738192434852707
A3SS_1_+_16391424_16393231_16393228_SZRD1	8809	0.9677316	561.59076	76.44347	0.00032687871165752545	chr1_16617720_C_A_b38	224488	114	114	0.4789916	3.270863790919464e-05	-0.15111382	0.034761615	0.1817818218178182	0.17980396045088665
A5SS_1_+_16440775_16440853_16443632_NECAP2	8830	0.44958308	6.17684	11.340216	0.19151009214591266	chr1_16626626_C_T_b38	185850	114	114	0.52100843	6.510109407285255e-05	-0.024603896	0.005906315	0.9399060093990601	0.9018291184183379
SE_1_+_16440853_16443632_16443732_16447870_NECAP2	8823	0.91606843	104.47711	38.935127	0.01297544016405107	chr1_16589114_C_T_b38	145481	116	116	0.5126051	5.4139258621639185e-05	-0.009934004	0.0023569514	0.7569243075692431	0.7733548615454284
MXE_1_+_16440853_16443632_16443732_16447870_16447974_16449093_NECAP2	8823	0.9620864	154.04689	49.40197	0.0069364439531686695	chr1_16754523_C_T_b38	310890	22	26	0.8873874	0.00010045993694704746	0.0063093104	0.0015583225	0.6606339366063394	0.6734925940860629
SE_1_+_16443732_16447870_16447974_16449093_NECAP2	8840	0.72015864	15.402543	14.609505	0.058255933685397665	chr1_17314764_G_T_b38	866893	12	12	0.94957983	3.8524045218150156e-07	0.009338653	0.001720162	0.6586341365863414	0.7269801911508105
A5SS_1_+_16447942_16447974_16448060_NECAP2	8840	0.72786003	50.17109	33.717617	0.01527990961306021	chr1_16577286_C_T_b38	129343	13	13	0.05462185	2.2389584622809973e-05	-0.0058749965	0.0013216691	0.6178382161783822	0.6710880584063508
SE_1_+_16447974_16448060_16448141_16449093_NECAP2	8841	0.9448337	61.71122	30.800076	0.030696643250554597	chr1_16577868_A_T_b38	129807	20	20	0.084033616	7.666031380838534e-05	-0.0027637372	0.0006705024	0.8546145385461453	0.8665542846924589
SE_1_+_16449201_16450125_16450241_16451838_NECAP2	8845	0.9882444	509.7632	74.56794	0.0013482767480424507	chr1_16538747_T_C_b38	88621	34	34	0.14285715	0.00017516325511825344	0.0075566936	0.0019397163	0.49375062493750627	0.5030105421472666
SE_1_+_16452015_16455818_16455893_16458842_NECAP2	8849	0.9946995	585.1645	78.30681	0.0007284955427116353	chr1_16544821_G_A_b38	89002	75	75	0.68487394	0.0001139202815506262	0.016596701	0.004134187	0.3458654134586541	0.3497264147574562
A3SS_1_-_16978237_16977195_16977198_MFAP2	8578	1.0184896	1042.2146	88.82171	0.00010685891392858046	chr1_16557804_G_A_b38	-419392	38	43	0.19907407	3.275132218804468e-05	0.03912886	0.009001748	0.10018998100189981	0.10035623256619303
SE_1_-_16986805_16986632_16986463_16986358_ATP13A2	8578	1.0349845	956.70105	87.06042	6.0793057769514e-05	chr1_16871886_T_G_b38	-114747	76	85	0.35714287	1.4123797626611409e-05	-0.021435406	0.004698128	0.049595040495950406	0.05035620509597525
A5SS_1_-_16986805_16986463_16986358_ATP13A2	8576	1.0291541	978.60614	87.21753	0.00016243964701060905	chr1_16575793_T_G_b38	-411013	12	12	0.05042017	4.5035897064431694e-05	-0.03511237	0.0082357265	0.13738626137386262	0.13741089099600093
SE_1_-_16990127_16990003_16989887_16989770_ATP13A2	8567	1.014926	581.817	77.18815	0.0008805731421288807	chr1_17576803_G_A_b38	586799	46	50	0.21008404	0.00012997016717683399	-0.03362339	0.008451557	0.39716028397160286	0.3937687671088395
A3SS_1_-_16992486_16992342_16992402_ATP13A2	8564	1.0266923	768.0907	84.09236	0.0022465391622215935	chr1_16571109_T_C_b38	-421234	19	21	0.09051724	0.000760087988084771	-0.022294423	0.0064219763	0.8161183881611839	0.8149786445619424
A3SS_1_-_16997020_16996478_16996496_ATP13A2	8557	1.0261384	720.84454	82.626144	0.0005693545948685143	chr1_16650184_G_A_b38	-346295	117	117	0.49159664	0.00012777550533249758	-0.0914819	0.02296782	0.3261673832616738	0.3243985393717596
SE_1_-_16997020_16996496_16996386_16996300_ATP13A2	8557	1.0097901	252.08656	58.37307	0.0033726694704796895	chr1_16644816_G_A_b38	-351681	118	118	0.49579832	0.00010351631545951333	0.053750172	0.013302427	0.5742425757424258	0.5687858776033625
A5SS_1_-_17028654_17028600_17027865_SDHB	8484	1.0135516	682.3569	80.0299	0.004150738542257727	chr1_16688177_T_C_b38	-340478	77	81	0.34033614	0.001202620542940662	-0.0049088006	0.0014733153	0.9385061493850615	0.9399560757451414
AFE_1_-_17045141_17053948_17044888_SDHB	8363	0.9685062	57.975117	28.387737	0.010667951411019094	chr1_16872628_G_C_b38	-172514	116	118	0.5042017	1.1142278093307035e-06	0.0031913584	0.0006159015	0.5025497450254974	0.47849997858698057
AFE_1_-_17052255_17053948_17044888_SDHB	8340	0.7077405	43.149586	28.574894	0.003667470863393262	chr1_16510148_T_C_b38	-542108	117	117	0.49159664	3.330687158601645e-08	0.0051337834	0.0008585674	0.29317068293170684	0.27913257884326703
SE_1_+_17607977_17613058_17613174_17616094_ARHGEF10L	7454	0.81069857	79.87904	39.11956	0.010385848019766756	chr1_18206548_C_A_b38	593489	12	12	0.05084746	3.264086375984917e-05	0.003725843	0.0008569715	0.6246375362463754	0.6549230823201594
AFE_1_+_17618522_17616202_17619339_ARHGEF10L	7369	0.9718526	312.12445	64.85152	0.0021493771093154136	chr1_17166054_T_C_b38	-452469	2	2	0.06666667	0.00011622185214732219	-0.193451	0.0482538	0.5053494650534947	0.5028717518764623
SE_1_+_17632466_17634548_17634562_17634835_ARHGEF10L	7131	1.0033714	744.73	84.33721	0.0011873794854678106	chr1_16728956_A_C_b38	-905593	113	113	0.47478992	0.00036101461177971694	0.13176544	0.0357015	0.5840415958404159	0.5856720273364325
SE_1_+_17687747_17691120_17691192_17695158_ARHGEF10L	6806	0.87603176	250.19489	63.962063	0.0004493434659609074	chr1_17961824_T_A_b38	270703	26	30	0.12605043	9.0839177654274e-06	0.0043487684	0.0009305402	0.16618338166183383	0.1467243583292979
AFE_1_-_19077785_19077976_19076902_UBR4	5742	0.90376776	103.31461	44.323135	0.026782546865372313	chr1_18539905_A_G_b38	-537881	23	25	0.105932206	0.000750913698158185	-0.00049861387	0.00014347647	0.952004799520048	0.9498438217923567
SE_1_-_19126446_19125699_19125603_19124690_UBR4	5743	0.90596163	198.76534	62.25301	0.0049536229684696625	chr1_18468761_T_C_b38	-656939	70	81	0.34033614	0.00031517378985016295	0.004787474	0.0012835719	0.6565343465653435	0.6682210352064513
A3SS_1_-_19220764_19219669_19219698_EMC1	5571	1.0063777	582.17535	87.0461	0.001958902439324835	chr1_19523768_G_A_b38	304098	37	39	0.16386555	0.000798756594046662	0.01973623	0.0057096416	0.6813318668133187	0.6781213921536204
A3SS_1_-_19222624_19220810_19220848_EMC1	5566	1.0128392	546.2838	86.06387	0.0008543781919480328	chr1_18807766_A_G_b38	-413045	49	50	0.21008404	0.0002814533498308496	-0.018566051	0.0049349642	0.3655634436556344	0.36687196063586514
A5SS_1_+_19251863_19252248_19254782_MRTO4	5560	0.9791119	361.8763	76.215485	0.0005863082371145591	chr1_18359338_A_G_b38	-892526	17	21	0.13815792	6.880835199031169e-05	0.016509252	0.0039772876	0.1984801519848015	0.19946129691904937
SE_1_-_19308158_19307101_19307002_19306147_AKR7A2	5671	0.92535245	199.34656	62.966373	0.0006385282493718505	chr1_18881945_A_C_b38	-425157	13	13	0.05462185	1.3454056503667505e-05	-0.009894279	0.00216277	0.1426857314268573	0.14398211126358543
SE_1_-_19308158_19307410_19307314_19307101_AKR7A2	5672	1.0225707	580.2055	88.156525	0.0019006033650671985	chr1_19059372_T_G_b38	-248039	13	13	0.057017542	0.0008331280701421161	-0.022195844	0.006444905	0.6626337366263374	0.6591614330453959
SE_1_-_19308455_19308262_19308158_19307410_AKR7A2	5677	0.9277656	179.9279	60.44959	0.011695389335036463	chr1_18502521_A_T_b38	-805742	20	20	0.10526316	0.001036330463424463	-0.004035163	0.0011946951	0.8935106489351065	0.8936899959742953
MXE_1_-_19308455_19308262_19308158_19307410_19307314_19307101_AKR7A2	5677	1.045162	666.4145	90.36327	0.00046988168284835903	chr1_19821485_C_T_b38	513222	75	92	0.6134454	0.0002016858857050598	-0.018111303	0.004696479	0.25107489251074894	0.24930895556614546
SE_1_+_19312889_19317600_19317841_19324633_PQLC2	5679	0.95661783	367.76288	76.61853	0.001564168518835835	chr1_19760545_C_T_b38	442944	79	102	0.42857143	0.0002603540215469199	-0.017010171	0.0044949194	0.45265473452654736	0.45929320362584414
A3SS_1_+_19324762_19325526_19325495_PQLC2	5678	1.0407459	634.475	88.85617	0.0008076504544013473	chr1_20268202_G_T_b38	942675	82	102	0.5714286	0.000329807625149142	0.038511563	0.01036153	0.3835616438356164	0.3814479129038719
SE_1_-_19344358_19342864_19342752_19339617_CAPZB	5679	0.97759473	340.2646	76.76922	0.00043545304001733616	chr1_19015650_C_T_b38	-327215	12	12	0.05042017	4.952028566770795e-05	0.01972885	0.004654811	0.1463853614638536	0.14522569349778952
ALE_1_-_19344358_19342864_19339617_CAPZB	5679	0.969126	374.00372	78.833916	0.0005670742818668328	chr1_18988721_A_G_b38	-354144	15	16	0.06779661	8.725086195259253e-05	0.01564461	0.0038278932	0.20437956204379562	0.20343431137496987
SE_1_-_19345187_19344434_19344358_19339617_CAPZB	5685	0.9200726	187.4428	61.488205	0.0071864501285903324	chr1_19030698_G_A_b38	-313737	33	39	0.16525424	0.0005249508525276816	-0.0006795302	0.00018972538	0.763023697630237	0.7690472740967202
ALE_1_-_19378540_19374455_19357563_CAPZB	5650	1.0156629	582.39136	87.986115	2.0147013242287135e-05	chr1_19419306_C_T_b38	44850	63	79	0.6680672	4.390397003161694e-06	0.0047527817	0.0009793931	0.010298970102989701	0.0108074238295696
AFE_1_-_19385721_19419661_19385626_CAPZB	5646	0.9621966	266.6065	69.73459	0.004860172690956971	chr1_19020902_A_G_b38	-364820	8	10	0.05555556	0.0006502585495398284	-0.0016182158	0.00045994617	0.7395260473952605	0.7408708558935848
AFE_1_-_19419661_19485436_19385626_CAPZB	5619	0.90519834	194.22539	63.599804	0.0024959933154549917	chr1_19850577_C_T_b38	430915	10	12	0.05042017	0.00012557099097138056	0.0011645387	0.0002920234	0.41805819418058193	0.4326213517664301
SE_1_-_19485436_19419750_19419661_19385626_CAPZB	5620	0.9241024	202.1697	64.396255	0.0038676125338312378	chr1_19708691_A_G_b38	288940	46	55	0.76890755	0.00027179709400884574	-0.0006602495	0.00017503565	0.5693430656934306	0.5793776618737583
AFE_1_-_19420025_19485436_19419750_CAPZB	5619	0.97524345	324.28387	74.81903	3.387641603113171e-06	chr1_19423356_G_A_b38	3330	51	58	0.24369748	5.662402352318861e-08	-0.0019107306	0.00032594273	0.0028997100289971	0.0013130770229247907
SE_1_-_19485436_19449330_19448834_19419750_CAPZB	5584	0.94355243	234.27997	67.28111	0.002423781604953877	chr1_19736953_C_T_b38	287622	20	20	0.084033616	0.00018494328162495526	0.0009312927	0.00023998586	0.4540545945405459	0.46187991407686785
AFE_1_-_19484190_19485436_19419750_CAPZB	5529	1.022261	549.4486	86.974686	0.0004820931879181975	chr1_19060109_A_C_b38	-424082	24	24	0.10169492	0.00015582863194006324	0.010305375	0.0026233832	0.22287771222877711	0.2234948206310868
SE_1_+_19597109_19597834_19597853_19622100_MINOS1/MINOS1-NBL1	5604	0.9751782	398.37378	80.88704	0.0019348979214600238	chr1_18635716_A_T_b38	-962119	12	13	0.05462185	0.0004950789769814389	0.0025941292	0.000720818	0.545945405459454	0.549515247317704
SE_1_+_19597109_19600787_19600971_19622100_MINOS1/MINOS1-NBL1	5604	0.9854107	483.72113	85.11487	0.0014488563326134998	chr1_19567801_T_C_b38	-32987	27	40	0.83181816	0.00048659722889230085	0.0056741005	0.0015744176	0.508049195080492	0.5111518394633199
SE_1_+_19597109_19614501_19614594_19622100_MINOS1/MINOS1-NBL1	5634	1.0093439	628.1163	90.33756	0.001103076650773176	chr1_20528044_C_A_b38	913542	14	14	0.060344826	0.0005240885087081514	0.0033690738	0.0009405211	0.49745025497450257	0.49553786397692917
SE_1_+_19597109_19617258_19617336_19622100_MINOS1	5641	0.9984574	479.37485	84.969	0.002283663206064292	chr1_18627225_T_C_b38	-990034	12	12	0.05042017	0.0008257145773192246	0.0079137245	0.002296072	0.6668333166683331	0.6664219925349579
SE_1_+_19597109_19622100_19622147_19623474_MINOS1	5677	1.0159045	490.26355	84.93046	7.438676723918665e-07	chr1_19566545_G_A_b38	-55556	21	22	0.09243698	5.73789110371968e-08	-0.0107616065	0.0018366943	0.00029997000299970003	0.0003193126415086535
SE_1_+_19623583_19625392_19625632_19626387_MINOS1	5700	0.9679683	373.53555	79.863815	0.010220421771954246	chr1_18647491_T_G_b38	-977902	24	24	0.10169492	0.003679250960762065	-0.008354251	0.0028099867	0.9808019198080192	0.9798876085994987
AFE_1_+_19644446_19640729_19655012_MINOS1-NBL1	5725	0.86480796	103.7599	47.27422	0.0006823082707349149	chr1_19313560_C_A_b38	-330887	25	26	0.1092437	5.642109364851825e-07	0.0014846539	0.00027798614	0.10628937106289371	0.10313152923557142
AFE_1_+_19644446_19643397_19655012_NBL1	5725	0.8801631	103.94112	46.56917	0.00804747294497194	chr1_19951095_A_C_b38	306648	29	30	0.12605043	8.37816875059231e-05	0.0018708137	0.00045652303	0.6082391760823918	0.624282284004581
AFE_1_+_19644446_19643625_19655012_NBL1	5725	0.9270466	159.63734	57.936718	0.0028194237268760426	chr1_20288086_C_T_b38	643639	28	30	0.12605043	7.178117058728564e-05	0.0022636044	0.00054682395	0.38886111388861117	0.3993004951982599
AFE_1_+_19644446_19643954_19655012_NBL1	5725	0.9256646	207.73851	64.90413	8.296768404623542e-05	chr1_20398692_G_A_b38	754245	12	13	0.05462185	7.789152114300606e-07	0.015295042	0.0029046882	0.027797220277972202	0.023808790042534354
AFE_1_+_19645530_19644446_19655012_NBL1	5727	0.8698345	132.16716	53.8742	0.00849367764032383	chr1_20034861_C_T_b38	389330	14	14	0.05882353	0.0002843922565352296	-0.004058381	0.001079591	0.7177282271772822	0.728184804695126
AFE_1_+_19646033_19644446_19655012_NBL1	5730	0.9203111	197.21672	63.811005	0.0012613145894433075	chr1_19228566_G_A_b38	-417468	26	26	0.1092437	4.4490013852238607e-05	-0.008525325	0.0019981393	0.25207479252074794	0.255368210435978
AFE_1_+_19647670_19644446_19655012_NBL1	5736	0.9408623	190.60805	63.128952	0.00048355926647642464	chr1_19228566_G_A_b38	-419105	26	26	0.1092437	8.895627995696205e-06	-0.003199669	0.00068389415	0.10518948105189481	0.10398503918203299
SE_1_-_19746456_19745651_19745532_19740941_TMCO4	5747	0.9702108	271.48254	71.988266	0.004537237615095547	chr1_19195975_C_T_b38	-549677	13	13	0.055084746	0.000720127208187217	-0.047113545	0.0135081485	0.716928307169283	0.7202958361376961
ALE_1_-_19755634_19750372_19747260_TMCO4	5750	0.91908234	228.80373	67.82977	0.00365565281775452	chr1_18958470_C_T_b38	-791903	75	94	0.394958	0.0003590725726936019	0.012176289	0.003297743	0.5954404559544045	0.6052124600823526
SE_1_-_20660881_20656187_20656101_20655779_DDOST	5208	0.8550222	110.5211	52.72106	0.014914914330760967	chr1_21300877_C_T_b38	644689	19	20	0.084033616	0.0006891846293628432	-0.0008040027	0.00022965421	0.8463153684631537	0.8496506633925964
SE_1_-_20770930_20767664_20767584_20765531_HP1BP3	5214	0.86333734	167.93642	63.578167	0.014640426617826925	chr1_19853360_G_T_b38	-914305	23	23	0.106481485	0.0019578124514840083	-0.006951209	0.0021866935	0.9411058894110589	0.9351927975358261
ALE_1_-_20776597_20776005_20773610_HP1BP3	5177	0.7678805	91.54656	50.69565	0.007771398656383183	chr1_19982805_G_A_b38	-793201	18	20	0.084033616	0.0001537319776184656	0.027719265	0.0070496066	0.5955404459554045	0.6267089818630281
AFE_1_-_20780345_20787195_20779911_HP1BP3	5181	1.068498	569.35785	89.16748	0.00016237955038205773	chr1_20112820_C_G_b38	-667526	86	115	0.5168067	5.4604478298516225e-05	-0.036957216	0.008773228	0.0674932506749325	0.0726661802456577
SE_1_-_20787195_20780540_20780345_20779911_HP1BP3	5181	1.0492202	574.8269	89.66741	0.0003916946577428322	chr1_20112820_C_G_b38	-667721	86	115	0.5168067	0.0001550420175704435	0.034644686	0.008816161	0.17898210178982102	0.18288319099045985
SE_1_-_20787195_20780540_20780350_20779911_HP1BP3	5181	0.99012554	453.95605	84.335205	0.002119513093988806	chr1_21519280_T_C_b38	738739	49	56	0.7647059	0.0007216665368318823	-0.038911674	0.011158598	0.6207379262073792	0.6226630630947856
AFE_1_-_20786186_20787195_20779911_HP1BP3	5185	0.8500548	102.414085	49.83496	4.731278436003812e-05	chr1_20749366_C_T_b38	-36821	16	18	0.92105263	5.374237392787735e-09	0.014767013	0.0023161825	0.0164983501649835	0.011362225631690289
AFE_1_-_20786253_20787195_20779911_HP1BP3	5185	0.6207441	42.228886	32.119743	0.01364270232338304	chr1_20262492_C_T_b38	-523762	7	9	0.05	9.936899115087222e-06	-0.002531706	0.0005443399	0.5746425357464253	0.645590192852075
SE_1_-_20893517_20892729_20892619_20886371_EIF4G3	5165	1.0233179	413.72052	82.74447	1.6516441432902224e-05	chr1_20815249_C_T_b38	-77481	87	116	0.5126051	1.708973967542812e-06	0.04135123	0.0081395805	0.0053994600539946005	0.0060019215710867295
SE_1_-_20941491_20941395_20941259_20904971_EIF4G3	5115	0.9985585	333.52335	78.79425	0.001145249960340844	chr1_21622445_G_A_b38	681049	12	15	0.06944445	0.00021318609570696045	0.04171561	0.010861222	0.31916808319168083	0.3183107502905535
SE_1_-_20950003_20942330_20941491_20904971_EIF4G3	5117	0.8580056	137.37918	58.632915	0.0007542827539703082	chr1_21557249_G_A_b38	614918	13	15	0.063025214	8.5254472818356e-06	-0.019964438	0.004257545	0.1421857814218578	0.1438094635785988
SE_1_-_21225250_21221842_21221747_21220131_ECE1	5513	0.98519623	317.439	75.64962	0.0013253376412593427	chr1_21051545_T_C_b38	-170298	12	13	0.05462185	0.00019070851669135563	-0.003836727	0.0009908816	0.35056494350564943	0.350749435561532
AFE_1_-_21279831_21290070_21279332_ECE1	5562	0.94719964	371.18317	79.668365	0.001161482610118279	chr1_20714623_T_C_b38	-565209	48	52	0.7815126	0.000235228508207333	0.007198446	0.0018878436	0.3721627837216278	0.37643617302840404
AFE_1_-_21290364_21345376_21290156_ECE1	5554	1.0126797	556.50793	88.79764	0.0013957919592200807	chr1_22284342_G_T_b38	993977	85	112	0.47058824	0.0006123581082600715	-0.034171563	0.009663553	0.5362463753624638	0.5343776372686786
AFE_1_-_21294154_21345376_21290156_ECE1	5549	0.6585116	43.016678	34.417374	0.019101294417558493	chr1_22189499_G_A_b38	895344	14	14	0.05882353	5.0424855236575254e-05	-0.0112270545	0.0026518977	0.6930306969303069	0.7259293557653722
AFE_1_-_21298817_21345376_21290156_ECE1	5562	0.9533368	222.65143	66.952805	0.0017294892408791574	chr1_22010937_G_C_b38	712119	90	94	0.60504204	0.00010790690512469052	-0.011807718	0.002930457	0.3357664233576642	0.34237070324997937
AFE_1_-_21344937_21345376_21290156_ECE1	5520	0.93570095	207.9557	66.15118	0.0011011082282502817	chr1_21844381_C_T_b38	499443	17	17	0.071428575	4.95952524931135e-05	-0.017192535	0.0040567773	0.22967703229677033	0.2318583673679542
SE_1_+_21509517_21553978_21554142_21560626_ALPL	5458	0.8409481	180.59146	65.33344	0.003386945414293897	chr1_21387030_C_T_b38	-166949	26	41	0.24404763	0.00024609357822108746	0.021512693	0.005660816	0.5131486851314868	0.5394948428722626
AFE_1_+_21554142_21509517_21560626_ALPL	5458	0.9128236	243.79129	70.61026	0.001709579305452514	chr1_21387030_C_T_b38	-167113	26	41	0.24404763	0.00016075281479999718	-0.015756186	0.0040197964	0.3712628737126287	0.38460636267299925
SE_1_+_21560745_21561097_21561212_21563110_ALPL	5444	0.8372706	164.73846	63.688198	0.00031006167748004525	chr1_20582490_A_T_b38	-978608	2	3	0.10000003	4.853043539828105e-06	-0.042266972	0.008754033	0.09469053094690531	0.08596237779975616
SE_1_+_21570374_21573665_21573799_21575733_ALPL	5412	0.9092975	142.25934	55.86397	0.0021612876542403112	chr1_21225656_C_T_b38	-348010	16	18	0.075630255	3.2855576048513e-05	-0.0068587787	0.0015781893	0.30386961303869614	0.3077144477332161
SE_1_-_21701498_21695221_21695066_21690099_USP48	5264	0.8142328	145.90732	60.849987	3.495149179918197e-05	chr1_21389106_T_C_b38	-306116	2	3	0.21428563	8.0120055071547e-08	-0.044373702	0.007670646	0.030596940305969402	0.014496792159681594
SE_1_-_21704262_21703618_21703512_21701602_USP48	5244	0.99073994	440.05487	84.55428	0.0043132578230706915	chr1_21081661_G_T_b38	-621958	14	14	0.061403506	0.0017096260436067117	-0.014364121	0.0044582724	0.8520147985201479	0.8529523217783508
A3SS_1_-_21715389_21706868_21706907_USP48	5231	0.9219346	158.48799	57.316864	0.000781025434084173	chr1_22573117_G_A_b38	866248	15	16	0.067226894	7.124263129871396e-06	-0.0069265994	0.0014632327	0.1426857314268573	0.14174577656416956
A3SS_1_-_21721650_21721163_21721166_USP48	5202	1.0346984	571.9466	89.15587	0.0011454686607976449	chr1_22158974_A_G_b38	437810	66	82	0.34453782	0.0005019465958007567	-0.029198522	0.008122377	0.46615338466153383	0.4640814871034432
A3SS_1_-_21736446_21729829_21729832_USP48	5200	0.9875034	395.82227	80.66307	7.650755897390728e-06	chr1_21541389_G_A_b38	-188441	12	12	0.05042017	4.776807728653494e-07	0.07791	0.014483253	0.0028997100289971	0.0032680988311097176
A5SS_1_-_21736446_21736430_21729832_USP48	5196	1.0354453	554.30743	88.37067	0.0003241204769945437	chr1_21648052_G_A_b38	-88395	29	30	0.12605043	0.00011156060285918572	0.052922666	0.013164118	0.15208479152084792	0.15216430252230068
AFE_1_-_21781858_21782824_21757783_USP48	5228	0.6953804	53.708	37.5567	0.008597996730528025	chr1_21637164_G_T_b38	-144695	12	12	0.05128205	1.3719870248029723e-05	-0.009344228	0.002044744	0.47935206479352066	0.538079202888557
SE_1_-_21833268_21832892_21832875_21832606_HSPG2	5297	0.58655596	32.617077	32.620903	0.007478149065332258	chr1_21374644_A_G_b38	-458249	3	5	0.060975604	1.994388761373322e-06	0.00598952	0.0011875931	0.3658634136586341	0.44833893950728493
AFE_1_-_21836802_21838825_21835637_HSPG2	5302	0.9707714	257.70093	70.189156	0.0041637677243323516	chr1_22754818_A_G_b38	918015	4	4	0.08333331	0.0005439574954689218	0.028883176	0.008087868	0.6681331866813318	0.6709051045900563
SE_1_-_21838825_21837006_21836802_21835637_HSPG2	5301	0.9651382	270.30817	71.51663	0.007018715364565027	chr1_22754818_A_G_b38	917811	4	4	0.08333331	0.0012686000435435394	-0.02725917	0.008222287	0.8598140185981402	0.859197463068674
A5SS_1_+_22052742_22052868_22078429_CDC42	5405	0.9252409	231.06523	66.15007	7.301214878159995e-17	chr1_22047539_C_T_b38	-5204	29	29	0.12184874	3.3489547901383583e-25	0.014115904	0.0010182061	9.999000099990002e-05	1.860560601723194e-13
AFE_1_+_22053433_22052742_22078429_CDC42	5404	0.8399759	136.97173	55.47786	0.0068193856996778095	chr1_22667221_G_A_b38	613787	14	14	0.9411765	0.00023691273510248752	0.0023573046	0.0006185469	0.6662333766623337	0.6798210622756466
SE_1_+_22052742_22074094_22074219_22078429_CDC42	5390	1.0188336	499.43384	84.9932	0.00048108433622768665	chr1_22929361_C_T_b38	855266	41	46	0.19327731	0.00013009156423154596	0.011636086	0.002925029	0.20267973202679732	0.20606625280400442
SE_1_+_22078583_22078706_22078881_22081722_CDC42	5388	0.92291933	270.22525	71.23937	0.001197064652921287	chr1_22022094_C_A_b38	-56613	86	111	0.46638656	0.00010426217837686384	-0.003482419	0.0008622679	0.30446955304469553	0.3130358066874358
ALE_1_+_22086866_22089943_22091428_CDC42	5394	0.9767122	276.61304	71.32992	0.0011759870539437864	chr1_22712239_A_G_b38	622295	15	15	0.063025214	0.000102738272905259	0.0075701843	0.0018725644	0.28817118288171184	0.2885032231648433
AFE_1_+_22636860_22636702_22637610_C1QA	4783	0.9548003	288.62918	75.138336	0.017541132730023726	chr1_22296755_G_A_b38	-340106	36	39	0.16386555	0.005609878866137265	-0.008906894	0.0031475313	0.9961003899610039	0.9945735469328014
A5SS_1_+_22643714_22643737_22644011_C1QC	4765	1.0385343	558.4754	89.48305	0.0010693874749133088	chr1_22791491_C_T_b38	147776	22	22	0.094017096	0.0004756246696367535	-0.020229727	0.0056028436	0.4333566643335666	0.4311673836131261
A5SS_1_+_22643714_22643886_22644011_C1QC	4765	1.0140469	464.4367	86.188065	0.007389363635620467	chr1_22992745_T_G_b38	349030	34	37	0.15546219	0.003551770037424442	0.009151202	0.0030659176	0.9662033796620338	0.9671589604790384
AFE_1_+_22653303_22652955_22659440_Hypothetical	4761	0.7427398	75.5992	44.32695	0.016166170810560383	chr1_21682305_T_C_b38	-970999	14	14	0.05882353	0.00025225568871985296	0.004002306	0.0010551058	0.799020097990201	0.8026830624484282
SE_1_+_22653303_22654008_22654160_22659440_C1QB	4757	0.9821196	356.33994	79.93313	0.0003837379782363165	chr1_22591616_A_T_b38	-62393	12	12	0.05042017	5.9692216895932527e-05	0.020598609	0.004917516	0.1302869713028697	0.13352708296660437
SE_1_+_23030634_23044427_23044486_23050387_KDM1A	4378	1.0556146	534.5677	90.417534	0.005054199242556502	chr1_22748391_C_T_b38	-296037	19	19	0.079831935	0.0028952564653005036	0.057175033	0.018731462	0.924907509249075	0.9263066606565918
SE_1_+_23059167_23066060_23066071_23068539_KDM1A	4403	0.8947961	87.92965	44.333176	0.008252490378118158	chr1_23938816_G_A_b38	872755	16	17	0.071428575	5.8344559104372204e-05	0.00075922377	0.0001809873	0.5567443255674432	0.568764835110137
A3SS_1_+_23072197_23073292_23073274_KDM1A	4413	0.98930466	397.58292	83.63906	0.0009832818304348534	chr1_22255468_A_G_b38	-817825	39	41	0.8277311	0.0002716117193120124	0.0102929715	0.002728581	0.3261673832616738	0.32879136378458945
A3SS_1_+_23077360_23078990_23078966_KDM1A	4418	0.9033292	123.4588	54.017776	3.158262835224413e-05	chr1_23110635_T_C_b38	31644	13	13	0.05855856	9.98689831594335e-09	-0.005944291	0.0009522782	0.011998800119988001	0.00690743630452581
A3SS_1_-_23321528_23318688_23318697_HNRNPR	4260	1.0344361	536.72534	90.65751	0.0008634999598537733	chr1_24116417_T_C_b38	797728	74	99	0.4159664	0.0004078668661086395	-0.018261818	0.0049958057	0.3554644535546445	0.3545576494313803
SE_1_-_23333518_23323732_23323556_23321663_HNRNPR	4254	0.9980036	421.11853	85.88427	0.0014243776858386538	chr1_23358484_C_T_b38	34751	18	19	0.92016804	0.0005058267593796168	0.012006023	0.00334191	0.45695430456954306	0.45231040189631433
SE_1_-_23337754_23333631_23333518_23323732_HNRNPR	4242	0.97067606	380.98654	83.55152	0.0016526181409519292	chr1_22546579_T_G_b38	-787053	12	12	0.05042017	0.0005044500837405364	-0.028597312	0.007958368	0.47495250474952505	0.4819420881201753
MXE_1_-_23337754_23333631_23333518_23323732_23323556_23321663_HNRNPR	4242	1.0299163	521.7065	90.369026	0.001445815374875985	chr1_24300039_C_G_b38	966407	62	70	0.29411766	0.0007113021996279051	0.017731506	0.005078508	0.5203479652034797	0.5157525744872492
AFE_1_-_23338063_23338490_23337861_HNRNPR	4247	0.9126164	173.9807	63.921375	0.003201097923977624	chr1_24337475_G_A_b38	999411	32	33	0.13865547	0.00019224092739730916	-0.002620337	0.00067712564	0.46065393460653936	0.47171732793630394
SE_1_-_23344211_23341017_23340852_23338608_HNRNPR	4252	1.022422	609.9431	93.6531	0.0004909293918540579	chr1_24066110_G_A_b38	725092	21	21	0.0882353	0.00027427398566886853	0.038720887	0.0102721425	0.25707429257074293	0.24908443818925527
SE_1_-_23344211_23341020_23340852_23338608_HNRNPR	4252	1.0188318	587.23645	92.579575	9.08386605919817e-05	chr1_24066110_G_A_b38	725089	21	21	0.0882353	3.971065679322555e-05	0.043726325	0.010177238	0.0481951804819518	0.04875187472460291
ALE_1_-_23384346_23384068_23381474_TCEA3	4230	0.9348736	203.99294	66.29834	0.0007747542308005289	chr1_23994523_G_A_b38	610454	12	13	0.055555556	2.978484144702082e-05	0.04594565	0.01051033	0.16428357164283572	0.16970632053535314
A5SS_1_-_23433158_23433077_23431918_ASAP3	4217	0.98645395	390.11072	85.122665	0.00129103369893684	chr1_23930415_G_T_b38	497256	11	11	0.050925925	0.0004246703322894024	-0.016424576	0.004507672	0.40035996400359963	0.40253850914428213
A5SS_1_-_23433425_23433362_23433272_ASAP3	4217	1.0172313	419.19458	86.00212	0.0006030380804886345	chr1_23503841_C_G_b38	70415	86	95	0.60084033	0.00018595421280654065	0.033586778	0.008658413	0.21797820217978203	0.21635996281795675
A5SS_1_-_23435851_23435723_23434618_ASAP3	4216	1.0191395	479.46066	88.33974	0.002238568371431631	chr1_23616807_G_T_b38	180955	36	36	0.15652174	0.0010173754146130093	0.05380301	0.015902925	0.6514348565143485	0.6505892359744541
SE_1_-_23441102_23439230_23439161_23438834_ASAP3	4230	0.9341183	217.5738	69.84559	0.00045617052220902525	chr1_24062723_T_G_b38	623492	20	22	0.90756303	2.2286932403911624e-05	0.017489085	0.003933389	0.11538846115388461	0.11316306025614524
A3SS_1_-_23442186_23441719_23441730_ASAP3	4230	0.95981544	287.8428	76.28727	0.0007325096687172607	chr1_23274086_C_T_b38	-167634	46	52	0.2184874	9.299653858217405e-05	0.022493009	0.00552689	0.20587941205879412	0.20623570606480102
AFE_1_+_23692060_23691829_23692609_RPL11	4243	0.90957814	213.98734	69.965645	0.0006800417727797364	chr1_23669429_A_G_b38	-22632	12	12	0.9478261	4.0127212161138996e-05	0.0054291207	0.0012644249	0.1645835416458354	0.16764352463949547
AFE_1_+_23785311_23779941_23785675_PITHD1	4208	0.8967357	113.08803	54.482204	0.0031619308106451026	chr1_23835757_A_T_b38	50445	22	25	0.15060242	5.1870125785984333e-05	-0.002322975	0.0005496716	0.34126587341265874	0.3517585414981974
AFE_1_+_23792017_23791250_23792657_LYPLA2	4199	0.9362023	210.1147	71.56667	0.0016811649561088565	chr1_24599377_C_A_b38	807359	51	68	0.2857143	0.00017387184063503356	0.008087031	0.0020747497	0.32026797320267975	0.32838861152772125
SE_1_+_23792760_23793008_23793039_23793151_LYPLA2	4197	0.9959047	351.3536	83.72413	0.0006227030197391813	chr1_23703743_C_T_b38	-89266	7	9	0.12857144	0.00015774810467882272	-0.017254837	0.0043962686	0.19738026197380262	0.19817598823099286
SE_1_+_23793752_23793860_23793930_23794063_LYPLA2	4195	0.9574859	228.28116	73.11351	0.010365572557431212	chr1_23346693_T_A_b38	-447168	16	17	0.071428575	0.002440427073086135	-0.006743188	0.0021695883	0.913008699130087	0.9141069364694956
MXE_1_+_23793752_23793860_23793930_23794063_23794136_23794224_LYPLA2	4195	1.0281281	522.5666	91.54505	0.00046664282940040027	chr1_24744704_A_T_b38	950843	12	14	0.070707075	0.00022019541593776962	0.039666295	0.010352192	0.21087891210878912	0.2051610615767793
SE_1_+_23793930_23794063_23794136_23794224_LYPLA2	4194	0.9893633	242.34354	74.9956	0.0017606452196079817	chr1_24744704_A_T_b38	950640	12	14	0.070707075	0.00026121079507310913	-0.0064820196	0.0017132891	0.35166483351664835	0.3527061759723934
A3SS_1_+_23794325_23794552_23794427_LYPLA2	4191	0.9982159	461.8958	89.83218	0.002799504516616931	chr1_22911530_A_G_b38	-883023	59	73	0.6932773	0.0014426197884686042	-0.012227631	0.0037333204	0.7248275172482752	0.7267239284249073
SE_1_-_23796697_23796586_23796509_23796265_GALE	4187	0.981811	402.47037	86.95656	0.00018440957056055756	chr1_24011008_C_T_b38	214421	4	8	0.07843137	5.0840389012541575e-05	-0.059088405	0.013964198	0.0775922407759224	0.07559882475119402
ALE_1_-_23796697_23796586_23796265_GALE	4187	0.984304	360.53223	84.03371	2.6036998823211914e-05	chr1_24011008_C_T_b38	214421	4	8	0.07843137	3.555239454011706e-06	-0.0838755	0.017102959	0.0103989601039896	0.010120012530750587
A5SS_1_-_23796697_23796509_23796265_GALE	4187	0.9801642	334.7138	82.88735	0.0008590877604059655	chr1_24614250_T_A_b38	817552	15	19	0.113095246	0.00021607189665002652	-0.03803702	0.009913213	0.25847415258474155	0.2587444248028389
AFE_1_+_23959998_23959256_23960929_Hypothetical	4166	0.92430496	183.46861	66.74803	0.007052248156970168	chr1_24707816_T_G_b38	747817	11	12	0.06666668	0.000853024708900606	0.0063311597	0.0018421664	0.7488251174882512	0.7543391042934271
A3SS_1_+_23959998_23960933_23960929_PNRC2	4162	1.0177965	483.46375	90.23392	0.003020569612081331	chr1_24195144_T_C_b38	234210	12	14	0.05882353	0.0016101260673591915	0.017108897	0.0052791955	0.763023697630237	0.7625143643256098
A3SS_1_-_23971573_23967723_23967956_AK054635/SRSF10	4165	0.95091414	265.2766	75.911896	0.008553656435133323	chr1_24922761_C_A_b38	955037	77	102	0.5714286	0.0022849707834160854	-0.014693946	0.004695574	0.9069093090690931	0.9060856927710174
ALE_1_-_23971573_23971439_23967723_AK054635/SRSF10	4180	1.0076369	513.1106	91.87528	6.287954133809129e-05	chr1_24685140_T_A_b38	713700	15	15	0.063025214	2.4692357009104893e-05	-0.06639214	0.015021012	0.029797020297970205	0.030826486824654196
ALE_1_-_23971573_23971439_23967956_AK054635/SRSF10	4180	0.9231891	180.69972	65.86375	0.012512599600347412	chr1_24010996_C_T_b38	39556	108	85	0.36111113	0.0018584404752006692	-0.02510757	0.007857284	0.912008799120088	0.9103851109912093
ALE_1_-_23971573_23971439_23967956_SRSF10	4180	0.9231891	180.69972	65.86375	0.012512599600347412	chr1_24010996_C_T_b38	39556	108	85	0.36111113	0.0018584404752006692	-0.02510757	0.007857284	0.912008799120088	0.9103851109912093
ALE_1_-_23971573_23971439_23967723_SRSF10	4180	1.0076369	513.1106	91.87528	6.287954133809129e-05	chr1_24685140_T_A_b38	713700	15	15	0.063025214	2.4692357009104893e-05	-0.06639214	0.015021012	0.029797020297970205	0.030826486824654196
SE_1_-_23971850_23971623_23971573_23967723_SRSF10	4180	0.99755365	449.82025	88.61877	0.003010231165727762	chr1_23050048_T_G_b38	-921576	26	29	0.12184874	0.001452701519081159	-0.034881275	0.010656977	0.7442255774422558	0.7431961987676254
A3SS_1_-_23971850_23971623_23971626_SRSF10	4180	1.0487889	465.99466	88.383026	0.0013906123981522597	chr1_23894645_T_A_b38	-76979	63	73	0.69306934	0.000591887028855137	0.017147286	0.004835381	0.46185381461853814	0.453681060261328
SE_1_-_23971850_23971626_23971573_23967723_SRSF10	4180	0.98899615	427.7551	87.31191	0.004121481960730136	chr1_23050048_T_G_b38	-921579	26	29	0.12184874	0.0019228308947866282	-0.019504035	0.006124458	0.8324167583241676	0.8319816988892492
ALE_1_-_23971850_23971626_23967723_SRSF10	4180	0.9925036	383.12125	84.68603	0.005063261045602305	chr1_23930415_G_T_b38	-41212	11	11	0.050925925	0.0020858491591365653	-0.024758833	0.0078385	0.8586141385861414	0.8587008701520631
AFE_1_-_23974974_23980191_23972012_SRSF10	4192	0.9432598	211.37909	70.92735	0.02428503138442698	chr1_24859578_T_C_b38	884603	70	87	0.36554623	0.00684691368435424	0.0013017044	0.00047157053	0.9964003599640036	0.9951767508197447
AFE_1_+_24643347_24633099_24645984_Hypothetical	4113	0.76732093	52.890274	37.00138	0.004903813071105254	chr1_25034322_G_A_b38	390974	13	13	0.05462185	2.7223737397681324e-06	0.0026506877	0.00053347554	0.3174682531746825	0.34473269867422546
AFE_1_+_24643732_24643347_24645984_SRRM1	4112	0.9453681	239.03955	72.28142	0.01462561919631068	chr1_23842097_T_C_b38	-801636	31	32	0.13445379	0.0036933552993535378	-0.0058194734	0.0019582454	0.9755024497550245	0.9736645954919639
SE_1_+_24646789_24647079_24647208_24648859_SRRM1	4109	1.0181962	571.14325	93.52441	7.258082058896143e-05	chr1_25076133_C_T_b38	429053	53	60	0.25210086	3.40622113803431e-05	0.04737332	0.010924106	0.0375962403759624	0.03801853902010508
SE_1_+_24650086_24650565_24650627_24651409_SRRM1	4100	0.87033516	123.07748	57.308285	0.0017075117799492997	chr1_24029486_G_A_b38	-621080	29	34	0.14285715	2.7548324658517607e-05	0.0016299204	0.000371137	0.23687631236876314	0.24560675499153106
A3SS_1_+_24650086_24651499_24651409_SRRM1	4097	1.0184922	523.1094	90.60278	0.00011427500343559596	chr1_24666610_A_T_b38	15110	15	16	0.067226894	4.2250927675976324e-05	0.026192797	0.0061195106	0.052594740525947405	0.05463525080257796
A3SS_1_+_24652628_24652928_24652913_SRRM1	4095	0.928492	277.83774	77.089355	0.00040441497766885876	chr1_24420086_G_A_b38	-232843	15	15	0.06465518	4.6625805315136565e-05	0.01317235	0.0030962594	0.13238676132386762	0.1281376534090393
SE_1_+_24653032_24654306_24654343_24654855_SRRM1	4096	0.9880678	343.75247	81.02982	0.0053614696404549285	chr1_25589820_G_A_b38	935513	17	17	0.071428575	0.0017717992958355547	0.020977441	0.0065338067	0.8452154784521548	0.8453901442876091
A5SS_1_+_24655123_24655129_24660719_SRRM1	4095	1.0275375	533.71765	91.06316	0.001345184200401555	chr1_25475565_A_G_b38	820441	88	111	0.47008547	0.0006882288760457748	0.01825426	0.0052135037	0.5033496650334967	0.4993232196507688
A3SS_1_+_24660799_24661313_24661310_SRRM1	4092	1.0227389	580.6908	93.08794	5.404969585097545e-05	chr1_24943853_G_A_b38	282539	28	31	0.13025211	2.3660257268216805e-05	0.027794115	0.0062727286	0.028197180281971802	0.028278381124126728
SE_1_+_24662804_24663183_24663224_24666815_SRRM1	4088	0.968632	337.9801	81.60284	0.004985016878553925	chr1_24271035_G_A_b38	-392149	26	27	0.8865546	0.0016820344762923877	0.03263431	0.010112762	0.8233176682331766	0.8239827259563223
SE_1_+_24745625_24793177_24793213_24797742_CLIC4	4117	0.91898596	222.73332	71.44967	0.0030832768191561407	chr1_23921318_G_T_b38	-871860	22	22	0.09243698	0.0004008977009119354	0.005311215	0.00145098	0.5265473452654734	0.5372537439678533
SE_1_-_25232104_25229123_25228998_25228235_SYF2	3866	0.98838603	357.54153	85.96316	0.008590519858025423	chr1_24685140_T_A_b38	-543984	15	15	0.063025214	0.0041848004644782074	-0.008276603	0.002824927	0.9566043395660434	0.9552899392140382
A3SS_1_-_25245150_25244224_25244498_C1orf63	3858	0.92066133	181.7198	69.681946	0.003764168676931695	chr1_25804530_T_C_b38	560305	47	57	0.2394958	0.0004493136613168556	0.032312084	0.0089081405	0.5208479152084792	0.5351711626246168
SE_1_-_25245150_25244498_25244454_25244224_C1orf63	3858	0.95435464	235.61234	75.73748	0.0018349626090682616	chr1_26077008_C_A_b38	832509	13	13	0.06132076	0.00029593793542784534	0.08334499	0.022238225	0.3678632136786321	0.37371288056146584
SE_1_-_25245150_25244498_25244454_25243633_C1orf63	3858	0.9694549	273.288	79.93428	0.00489028086145228	chr1_24982768_A_G_b38	-261731	70	86	0.36134455	0.0014672264025684014	-0.059339747	0.018146817	0.7454254574542546	0.7488737877847575
AFE_1_-_25245991_25246444_25245301_C1orf63	3858	0.6791352	15.220463	21.758656	0.053775171433223384	chr1_26202270_G_A_b38	956278	24	28	0.11764706	2.518979924566908e-05	-0.001178049	0.00026684027	0.6847315268473153	0.7181321549177251
AFE_1_-_25247309_25267740_25247029_C1orf63	3856	0.94182414	205.57472	73.1108	5.976557899979424e-14	chr1_25243590_T_C_b38	-3720	53	61	0.25630254	6.875119834538092e-19	0.03666147	0.0033517166	9.999000099990002e-05	5.423720513710151e-11
AFE_1_-_25247309_25337978_25247029_C1orf63	3856	0.8503862	81.87448	49.692783	0.007627567862658294	chr1_24561130_C_T_b38	-686180	34	37	0.15546219	0.0001269195585046297	0.0019728234	0.0004950756	0.5177482251774822	0.5417008615944424
AFE_1_-_25247309_25337040_25247029_C1orf63	3856	0.9330013	195.7269	71.397606	3.125388279632998e-13	chr1_25235176_G_A_b38	-12134	72	88	0.3697479	2.767134823560075e-18	0.025488975	0.0023901882	9.999000099990002e-05	3.0369457972755834e-10
AFE_1_-_25247309_25338069_25247029_C1orf63	3856	0.9629556	250.33243	77.61183	1.9648977461262575e-18	chr1_25235176_G_A_b38	-12134	72	88	0.3697479	9.305058989583236e-24	0.022942353	0.001740627	9.999000099990002e-05	1.8429576360619633e-15
AFE_1_+_25338817_25338456_25340474_TMEM50A	3928	0.9858	300.35446	82.12467	0.002683281993009076	chr1_25768299_G_C_b38	429481	9	11	0.05729166	0.0008156776916948159	-0.015144668	0.0043893415	0.5587441255874412	0.5604733699271223
SE_1_+_25338456_25340474_25340579_25351626_TMEM50A	3931	0.9855991	356.68384	87.28938	0.0003415951686643697	chr1_24480214_T_C_b38	-860261	41	52	0.22222222	0.0001074371699995803	-0.0038932462	0.00096594635	0.11858814118588142	0.11902559905023533
SE_1_+_25340579_25342961_25343073_25351626_TMEM50A	3924	0.9870315	342.44565	86.19782	0.0045631727156816146	chr1_26109141_G_T_b38	766179	19	19	0.088785045	0.00202335390422711	-0.0065257754	0.0020596741	0.7967203279672033	0.7951036471291729
AFE_1_+_25343073_25338456_25351626_TMEM50A	3924	0.97878766	329.79355	85.20773	0.0001841881236314267	chr1_24480214_T_C_b38	-862860	41	52	0.22222222	4.2460553053948175e-05	0.0013265234	0.00031001426	0.064993500649935	0.06312232404290118
SE_1_+_25351693_25352882_25352974_25356793_TMEM50A	3932	1.0357398	441.2344	91.32597	0.007293732171363211	chr1_25044925_G_A_b38	-307958	41	46	0.2371134	0.004562504476596778	-0.004478426	0.001543967	0.9542045795420458	0.9575667868905754
A3SS_1_+_25563791_25565176_25565173_LDLRAP1	3891	1.0302632	396.82678	87.80735	0.001057688932354698	chr1_25054894_C_G_b38	-510283	75	89	0.3739496	0.0004142385410792934	-0.016256869	0.004452806	0.33286671332866713	0.32864249257395195
SE_1_+_25778324_25780940_25781112_25782585_MAN1C1	3783	0.966161	209.83209	72.45236	0.001879543091337673	chr1_25805163_G_A_b38	24222	56	63	0.7352941	0.000222416474742292	0.013375167	0.0034932564	0.33726627337266274	0.34246427616002756
SE_1_+_25801160_25802016_25802117_25805142_SEPN1	3779	1.0219615	391.3017	87.20115	4.498495776051339e-05	chr1_25843577_T_C_b38	41560	55	60	0.25213674	1.0113326352687267e-05	0.029255865	0.0062962384	0.014698530146985302	0.015816617055468937
SE_1_+_25812792_25813575_25813663_25813881_SEPN1	3789	0.9443668	184.25366	69.72546	0.001776727015003378	chr1_26384308_C_T_b38	570732	77	95	0.60084033	0.00015421680060838112	-0.0014293207	0.0003635877	0.29927007299270075	0.3054669068756149
AFE_1_+_25820029_25818852_25823019_Hypothetical	3796	0.8556962	81.06767	48.226578	9.601816199821951e-05	chr1_24926937_T_C_b38	-893093	13	13	0.05462185	1.2887503673443256e-08	0.007486753	0.0012100871	0.0231976802319768	0.016486477147770393
AFE_1_+_25820349_25820029_25823019_MTFR1L	3791	0.9292008	215.98863	74.01878	0.004045336207287982	chr1_25884716_A_G_b38	64366	70	81	0.34033614	0.0007312633724640952	0.008077841	0.0023190945	0.6033396660333966	0.615855086900063
AFE_1_+_25820414_25820029_25823019_MTFR1L	3791	0.9814165	257.37775	77.659676	0.005002751324935059	chr1_26525812_A_T_b38	705397	23	23	0.10454546	0.0012853124354264623	-0.018249098	0.005511292	0.7296270372962703	0.7317399472370612
AFE_1_+_25820659_25820029_25823019_MTFR1L	3792	0.9852857	275.4257	79.9939	0.0016865502532309032	chr1_25050675_G_T_b38	-769985	82	107	0.55042017	0.000387233371604367	0.011859166	0.0032309531	0.38176182381761825	0.37900237566644446
AFE_1_+_25820921_25820029_25823019_MTFR1L	3792	0.9595981	182.24413	69.01205	0.00760372097878281	chr1_25939083_T_C_b38	118161	81	113	0.5242719	0.001159037299262829	0.003893401	0.0011645744	0.7631236876312368	0.7649425945551762
AFE_1_+_25821003_25820029_25823019_MTFR1L	3792	0.93191874	217.07278	73.54252	0.0003295908689857207	chr1_25675600_T_G_b38	-145404	12	12	0.05042017	2.307289571750149e-05	-0.025457846	0.0057370956	0.08839116088391161	0.08501853581610143
SE_1_+_25820029_25822996_25823128_25823644_MTFR1L	3790	0.6835624	38.141087	37.168148	0.027983594097395047	chr1_25040133_C_T_b38	-782864	80	101	0.57563025	0.0002563817514937483	0.012221115	0.0032256972	0.7695230476952305	0.7887146417895351
SE_1_+_25820029_25823019_25823128_25823644_MTFR1L	3790	0.6884856	41.26532	38.65381	0.02213909993644811	chr1_25040133_C_T_b38	-782887	80	101	0.57563025	0.0001903739983195149	0.0073205577	0.0018903837	0.7110288971102889	0.7425768124381559
SE_1_+_25820029_25823019_25823128_25823621_MTFR1L	3790	0.8109603	56.66411	39.00244	0.00671312561870137	chr1_25394977_C_T_b38	-428043	12	12	0.05042017	1.0783615275127222e-05	-0.0059413505	0.0012830938	0.38616138386161386	0.4152659165971532
A3SS_1_+_25820029_25823019_25822996_MTFR1L	3790	0.93294615	165.18358	67.64193	0.0004441442534404963	chr1_26399813_A_T_b38	576793	3	4	0.10526314	1.571599286968855e-05	-0.025486924	0.0056194533	0.09009099090090991	0.08668939173911638
AFE_1_+_25823128_25820029_25823644_MTFR1L	3790	0.6746719	29.169231	32.278107	0.03671338967926994	chr1_25040133_C_T_b38	-782996	80	101	0.57563025	0.0001893073288588024	-0.006569042	0.001695632	0.7687231276872313	0.7939145298884143
SE_1_+_25823128_25823238_25823323_25823644_MTFR1L	3790	0.9922445	364.29294	86.44519	0.008129579206015142	chr1_24910443_C_T_b38	-912796	17	18	0.92436975	0.004025308302475366	-0.023244863	0.007898534	0.9492050794920508	0.9496443359660139
SE_1_+_25823128_25823238_25823439_25823644_MTFR1L	3790	0.97858995	292.31375	81.14188	0.0024576977631033245	chr1_26525810_G_T_b38	702571	22	22	0.105769224	0.0006797176382908883	0.021949261	0.006262166	0.5178482151784821	0.5232423757361129
SE_1_+_25823128_25823240_25823323_25823644_MTFR1L	3790	1.0125451	326.19995	83.03487	0.0008810926895211861	chr1_24845371_G_A_b38	-977870	14	14	0.05882353	0.00022573341214072434	0.02180343	0.005700718	0.23567643235676433	0.2444836485015635
SE_1_+_25823128_25823240_25823439_25823644_MTFR1L	3790	0.975058	309.7232	82.12337	0.0031363972307207203	chr1_26608380_A_T_b38	785139	12	12	0.05042017	0.0009873171578706037	0.018624574	0.005490127	0.6321367863213678	0.6329394299446808
SE_1_+_25823128_25823346_25823439_25823644_MTFR1L	3790	0.9650365	315.5109	82.69771	0.0013592892984518763	chr1_25263174_G_C_b38	-560173	14	14	0.05882353	0.0003716930532175845	0.02029745	0.0055121128	0.36496350364963503	0.36603570669793256
A3SS_1_+_25820029_25823621_25823019_MTFR1L	3789	0.80785173	56.50251	38.915592	0.0069615814566403806	chr1_25394977_C_T_b38	-428645	12	12	0.05042017	1.1535775657802132e-05	0.0030465303	0.00066034205	0.39836016398360163	0.42621388426526297
A3SS_1_+_25820029_25823644_25823019_MTFR1L	3789	0.73848397	66.325096	47.94145	0.010324049295515747	chr1_25040133_C_T_b38	-783512	80	101	0.57563025	0.0001759242189449207	-0.008663645	0.0022245478	0.5914408559144085	0.6304509182085704
A3SS_1_+_25823128_25823644_25823621_MTFR1L	3789	0.9528443	214.73682	73.84791	0.008958952414505963	chr1_26705451_T_C_b38	881806	26	29	0.12184874	0.002108510048449962	-0.0066064666	0.0020938634	0.8681131886811319	0.865988336542615
SE_1_+_25823748_25826302_25826411_25829509_MTFR1L	3790	0.9259526	130.90163	60.456013	0.010908659167611157	chr1_26642627_C_T_b38	816324	30	31	0.13025211	0.0009261431389636716	-0.005126616	0.0015025871	0.7869213078692131	0.7863756636831479
A5SS_1_+_25826411_25826826_25829509_MTFR1L	3790	0.95618975	298.13464	81.5247	0.006471342409355269	chr1_26407146_G_A_b38	580734	82	108	0.5442478	0.002307142981404403	0.004039571	0.0012921648	0.8663133686631337	0.8656682445823224
SE_1_+_25826411_25826615_25826826_25829509_MTFR1L	3790	0.9530513	286.56036	80.433784	0.0067693281424690945	chr1_26407146_G_A_b38	580530	82	108	0.5442478	0.0022771839188038432	0.0036932433	0.001179792	0.8647135286471352	0.8678352884565392
ALE_1_+_25826411_25826615_25829509_MTFR1L	3790	0.9342801	267.86676	78.730225	0.007806540923143086	chr1_26407146_G_A_b38	580530	82	108	0.5442478	0.0024436448442174984	0.003473141	0.0011176199	0.8913108689131087	0.8905309377530378
ALE_1_+_25826826_25829509_25829687_MTFR1L	3798	0.9854212	341.14185	83.76226	0.0031125021504540525	chr1_26528183_C_T_b38	698673	73	95	0.39915967	0.0010979564979938284	0.008194312	0.002438889	0.6582341765823417	0.6608272204030522
A3SS_1_+_25826826_25829545_25829509_MTFR1L	3798	1.0023623	436.2952	90.558716	0.0011301277327256357	chr1_25089592_G_C_b38	-739954	36	38	0.15966387	0.0005470846065960176	0.016525313	0.004629611	0.39376062393760625	0.38826821450372817
A3SS_1_+_25826826_25829618_25829509_MTFR1L	3799	1.0376414	468.3184	91.53718	0.0029002989230777	chr1_25558001_G_A_b38	-271618	85	108	0.5462185	0.0016632385345243935	0.019372955	0.0059967265	0.7296270372962703	0.730159678554557
A3SS_1_+_25826826_25829618_25829545_MTFR1L	3799	1.0196958	389.79834	87.91997	0.0004788569600002895	chr1_25558001_G_A_b38	-271618	85	108	0.5462185	0.00016786560730130693	0.04628602	0.011845071	0.1623837616238376	0.16323885301281366
A3SS_1_+_25826826_25829687_25829509_MTFR1L	3799	0.9854205	341.14136	83.76225	0.0031125038381755584	chr1_26528183_C_T_b38	698495	73	95	0.39915967	0.0010979564979938284	-0.008194312	0.002438889	0.6582341765823417	0.6608271503983579
ALE_1_-_25901491_25901087_25885869_STMN1	3720	0.9227983	156.95883	67.81507	0.001252662051651545	chr1_26688420_A_C_b38	787332	20	20	0.0877193	7.432882806996127e-05	-0.0052717575	0.0012763961	0.20377962203779623	0.2095815230572493
AFE_1_-_25905049_25906389_25904738_MIR3917/STMN1	3726	0.87677276	110.73584	58.62879	0.0013646485687113497	chr1_24981889_G_C_b38	-923161	14	14	0.05882353	2.3263420544256944e-05	-0.009977622	0.0022495957	0.17698230176982302	0.18650747444217555
AFE_1_-_25905144_25906389_25904738_MIR3917/STMN1	3725	0.9237806	139.23344	63.594574	0.001293286593375806	chr1_26376986_A_C_b38	471841	12	13	0.05462185	4.489457009937371e-05	-0.015038011	0.0035265323	0.19818018198180182	0.19433033605102784
AFE_1_-_25905852_25906389_25904738_MIR3917/STMN1	3727	0.9327185	157.11302	66.69882	0.0013985102879300918	chr1_25091519_G_A_b38	-814334	62	78	0.6722689	7.619793927858334e-05	0.004007069	0.00097176014	0.22597740225977403	0.22536307834955605
AFE_1_-_25906389_25906788_25904738_STMN1	3728	0.7571888	46.619953	37.38433	0.05099442453389919	chr1_25402206_G_A_b38	-504184	13	13	0.05462185	0.0012076047396174302	0.0071965316	0.0021607778	0.9597040295970403	0.9460019538974942
A3SS_1_-_26284362_26284245_26284281_UBXN11	3382	0.9443242	188.49153	74.52211	0.008672078763671275	chr1_26084992_C_T_b38	-199254	12	12	0.05042017	0.0021158218114290623	-0.008839472	0.0028025815	0.8185181481851814	0.8221915077975143
SE_1_-_26296919_26294331_26294205_26286037_UBXN11	3387	1.0277448	340.76025	88.39676	5.644593041879697e-07	chr1_26212565_T_C_b38	-81767	16	17	0.9285714	7.60921811675264e-08	0.07008822	0.012091707	0.00039996000399960006	0.00014988526792694814
SE_1_-_26297427_26296995_26296919_26294331_UBXN11	3383	0.81489056	118.160446	64.217125	0.0047222702835764095	chr1_26077008_C_A_b38	-219988	13	13	0.06132076	0.00036256495801832386	-0.017934002	0.0048607993	0.49005099490050996	0.5247895382421061
MXE_1_-_26297427_26296995_26296919_26294331_26294205_26286037_UBXN11	3383	1.0416248	357.72107	89.231186	0.00018962177174244854	chr1_26169892_G_T_b38	-127104	15	16	0.067226894	6.552798390318012e-05	-0.049809717	0.01196214	0.055594440555944404	0.05754759053267036
SE_1_-_26301694_26301024_26300926_26298062_UBXN11	3381	1.0048168	356.11966	88.58813	0.0008362780987393237	chr1_26275079_A_G_b38	-25946	41	47	0.197479	0.00033607708550993914	-0.033799656	0.009107052	0.25877412258774124	0.255541095918379
SE_1_-_26301694_26301053_26300926_26298062_UBXN11	3381	0.9537693	259.09372	81.84611	0.0014731737826896806	chr1_26559554_A_T_b38	258500	29	29	0.12184874	0.00038227674097549935	0.04288223	0.011671126	0.33186681331866813	0.3397827101350093
SE_1_-_26306592_26301722_26301694_26298062_UBXN11	3382	1.015017	385.37366	91.69318	0.0009274411961620347	chr1_26803458_C_T_b38	501735	16	16	0.067226894	0.0004762300346826583	-0.087985314	0.024371007	0.29557044295570445	0.293735340444244
AFE_1_-_26302813_26306592_26301722_UBXN11	3382	0.97772557	288.76514	84.33438	0.003443514835050507	chr1_25804644_G_C_b38	-498170	71	60	0.25531915	0.001288456581901131	-0.0543833	0.016427707	0.6313368663133687	0.6403058740526882
SE_1_-_26306592_26302918_26302813_26301722_UBXN11	3382	1.0093528	301.42258	84.95359	0.003442962634929281	chr1_27165825_T_A_b38	862906	19	24	0.25	0.0013423257667229405	0.063751	0.01933174	0.6423357664233577	0.642444121325084
A3SS_1_+_26438284_26442731_26442708_DHDDS	3363	0.95680577	194.5734	75.54776	0.004289531578587893	chr1_27315437_C_T_b38	872705	12	12	0.05042017	0.0008956080166723731	-0.043507796	0.012713987	0.5782421757824218	0.5868417271110271
SE_1_+_26442873_26446316_26446432_26447559_DHDDS	3365	0.8785475	101.171135	58.382828	0.0013167631170258177	chr1_26214955_A_G_b38	-231362	34	38	0.16101694	2.1035799947246262e-05	-0.0054093334	0.0012125466	0.1708829117088291	0.16763483096821027
MXE_1_+_26442873_26446316_26446432_26447559_26447660_26457791_DHDDS	3365	1.0316908	375.60187	90.27641	0.0010273830214147875	chr1_25757610_T_A_b38	-688707	45	48	0.79831934	0.0004817951582399371	0.032867115	0.009112434	0.31186881311868814	0.3056080243287005
SE_1_+_26446432_26447559_26447660_26457791_DHDDS	3366	1.0120617	398.1459	92.42337	0.000617212285841483	chr1_25675600_T_G_b38	-771960	12	12	0.05042017	0.00032085005053959645	0.056811344	0.015252646	0.21027897210278973	0.21302071531302083
SE_1_+_26457905_26460037_26460144_26468892_DHDDS	3363	0.7676393	66.85016	50.45176	0.0038637571764307006	chr1_27124715_G_A_b38	664677	24	26	0.1092437	3.820701276466917e-05	-0.008060621	0.0018716932	0.3083691630836916	0.3435913968300348
ALE_1_+_26457905_26460037_26468892_DHDDS	3363	0.76287043	65.851906	50.02624	0.002590903381060751	chr1_27124715_G_A_b38	664677	24	26	0.1092437	1.614893177424588e-05	-0.0053385426	0.0011788553	0.23207679232076792	0.2616485187435768
ALE_1_+_26460144_26467293_26468895_DHDDS	3368	0.96870786	232.71823	80.20256	0.005345529806581959	chr1_27298771_A_C_b38	831477	17	17	0.071428575	0.0016705162937163407	0.013031848	0.004035614	0.7186281371862814	0.7244530791247836
A3SS_1_+_26460144_26468895_26468892_DHDDS	3368	1.0047055	393.05746	91.53967	0.00503649876099033	chr1_27409457_G_A_b38	940561	25	25	0.10504202	0.003062171538932363	0.045517623	0.01500284	0.8611138886111389	0.8615176964549791
A3SS_1_+_26472627_26473483_26473460_HMGN2	3376	0.9627713	195.50557	75.05412	0.003634693622338983	chr1_26936136_T_C_b38	462652	2	3	0.050000016	0.0006905743053409257	-0.008112673	0.002317691	0.5206479352064793	0.527342148640263
A5SS_1_+_26473527_26473585_26473703_HMGN2	3375	0.9207175	169.14113	71.90416	0.007653966777188347	chr1_25804661_G_C_b38	-668867	14	14	0.06363636	0.0014744252609212307	0.003812398	0.001166424	0.7479252074792521	0.75590081195623
A5SS_1_+_26473732_26473817_26474085_HMGN2	3375	0.9753544	291.0345	84.63192	0.005801803426286234	chr1_26983462_G_A_b38	509729	18	18	0.076271184	0.0024441931591485376	-0.004341634	0.0013971244	0.8255174482551745	0.8229201712011276
A3SS_1_+_26772632_26772815_26772812_ARID1A	3195	1.0290755	387.9979	92.201836	0.0004473622017826288	chr1_25938770_T_C_b38	-834046	16	16	0.06956522	0.00022144139756958276	0.087251596	0.022780553	0.14678532146785322	0.14939479937673344
SE_1_+_26773898_26774329_26775220_26775577_ARID1A	3193	0.81373703	53.6968	41.617107	0.013196795247658854	chr1_27467215_C_A_b38	692885	12	12	0.06060606	9.872620038673416e-05	-0.0042799837	0.0010558695	0.583041695830417	0.6024430465623339
SE_1_+_26773898_26774980_26775220_26775577_ARID1A	3190	0.82850266	55.061043	41.942707	0.01740269566037908	chr1_27467215_C_A_b38	692234	12	12	0.06060606	0.0001981235085970138	-0.0076113753	0.0019711675	0.676932306769323	0.6947556713418456
A3SS_1_+_26773898_26774980_26774329_ARID1A	3190	0.9040961	95.517784	56.74371	0.017426754181139446	chr1_26969398_A_G_b38	194417	16	16	0.06896551	0.0014037774418682594	0.0055800173	0.0016992602	0.836016398360164	0.8396628866384177
SE_1_+_26775707_26775817_26775956_26779023_ARID1A	3190	0.9271414	117.57256	63.282	0.0011221786610787759	chr1_27667067_T_G_b38	891249	15	15	0.0652174	3.437608218241621e-05	0.007867204	0.001815148	0.1461853814618538	0.14788685182291952
AFE_1_+_26832053_26827139_26832447_ZDHHC18	3066	0.9141189	106.43864	59.652706	0.004158095060138716	chr1_26978077_A_G_b38	146023	47	54	0.77310926	0.00017403273112525158	0.0052097705	0.0013366692	0.39146085391460855	0.4012985709479528
AFE_1_+_26832072_26827139_26832447_ZDHHC18	3066	0.92222106	104.985695	59.595627	0.0007502339102776339	chr1_26696342_T_G_b38	-135731	12	12	0.053097345	1.0003836350859152e-05	-0.0108361775	0.0023307186	0.098990100989901	0.09534436186809785
AFE_1_+_26922492_26921929_26924089_NUDC	3106	0.9214057	137.6995	66.59766	0.0014805523039977226	chr1_26399755_T_A_b38	-522738	97	81	0.6590908	8.194238739701129e-05	0.0018473577	0.0004501415	0.21537846215378462	0.21660189405193508
A3SS_1_+_27296401_27297051_27297048_WDTC1	2802	0.9679334	246.19527	79.781685	0.006420925528672796	chr1_26846312_T_A_b38	-450740	3	4	0.060606055	0.0020438282410672175	0.038118392	0.012043217	0.8004199580041996	0.8047927451202022
A3SS_1_+_27303795_27305059_27305001_WDTC1	2793	0.983232	320.50137	86.319855	0.00175343038246068	chr1_26375362_C_G_b38	-929698	16	18	0.075630255	0.0006666246073565934	0.01922724	0.005476499	0.43645635436456354	0.438481791964568
SE_1_+_27330804_27330985_27331137_27332070_TMEM222	2752	0.95504636	232.08249	78.41599	0.016238646311366144	chr1_27473475_G_A_b38	142489	24	24	0.10084034	0.00608391212562247	0.025596056	0.009135973	0.982001799820018	0.9796887233368684
SE_1_+_27332101_27333361_27333435_27333958_TMEM222	2747	0.94456786	131.80104	64.22284	0.007837467476054094	chr1_27463622_C_A_b38	130260	13	13	0.05963303	0.0007914326208261346	0.002803231	0.00081031705	0.6615338466153384	0.6689323460234353
SE_1_+_27334281_27334667_27334754_27335379_TMEM222	2746	0.96669066	283.35446	83.75703	0.00033024607159769427	chr1_27916982_T_C_b38	582314	11	16	0.11111109	7.364709555140425e-05	0.01812483	0.0043857503	0.10118988101189881	0.09808981053151483
SE_1_-_27356026_27355745_27355669_27355469_MAP3K6	2714	0.9616146	249.9938	80.37364	9.138720394176587e-05	chr1_27467215_C_A_b38	111469	12	12	0.06060606	1.0323216586618302e-05	-0.014824557	0.0031939698	0.027297270272972702	0.026532919221873712
SE_1_-_27364773_27364684_27364661_27364394_MAP3K6	2703	1.0173693	319.7506	85.626144	3.090408630097051e-05	chr1_26399813_A_T_b38	-964872	3	4	0.10526314	5.370535628256799e-06	-0.15265344	0.03178002	0.0096990300969903	0.00900790516534968
SE_1_-_27412572_27410206_27409692_27408346_WASF2	2720	0.7892434	61.666355	47.08107	0.006326998274016773	chr1_28014420_A_G_b38	604213	12	12	0.051724136	5.574930178553429e-05	-0.0061051515	0.0014511915	0.3962603739626037	0.43464048004055117
A5SS_1_-_27669245_27669221_27668535_IFI6	2613	0.5977648	27.632128	36.660454	0.03900118314147065	chr1_27759807_G_A_b38	90561	11	12	0.05042017	0.0005441945256054359	0.023919022	0.0066980463	0.8043195680431957	0.8247672929915404
A5SS_1_-_27669245_27669233_27668535_IFI6	2613	1.0034508	335.9619	91.17898	0.0031572101144759354	chr1_28245806_G_C_b38	576560	63	71	0.29831934	0.001789186053873908	0.020368813	0.006350359	0.6533346665333467	0.6529266769323268
SE_1_+_27744811_27749068_27749154_27755195_FAM76A	2621	1.0507121	370.22705	91.76107	0.0015044873224968084	chr1_27862400_C_T_b38	113331	18	19	0.079831935	0.0008165799412107524	0.081653364	0.023667682	0.4066593340665933	0.402862033181716
SE_1_+_27810289_27811992_27812060_27812163_STX12	2658	0.955401	197.76833	77.8115	0.0017692003126028772	chr1_27921564_G_A_b38	109571	2	4	0.050000012	0.0003406091080193902	0.0064806654	0.001747979	0.3123687631236876	0.31655221758636765
A5SS_1_+_27830891_27831246_27832756_PPP1R8	2678	0.9264446	174.44247	74.25018	0.001138743132722776	chr1_27042607_G_A_b38	-788285	13	13	0.055084746	0.0001350246570228553	0.01743229	0.0043933643	0.2091790820917908	0.20980500418814518
A5SS_1_+_27830891_27831366_27832756_PPP1R8	2678	0.96124667	233.85869	81.661415	0.00044455375330138317	chr1_27759807_G_A_b38	-71085	11	12	0.05042017	8.581402010567085e-05	0.030429164	0.007437184	0.11028897110288971	0.10964899906460487
AFE_1_+_27831366_27830891_27832756_PPP1R8	2678	0.96124583	233.85866	81.66142	0.0004445531597766966	chr1_27759807_G_A_b38	-71560	11	12	0.05042017	8.581394014313377e-05	-0.030429166	0.007437184	0.11028897110288971	0.10964908750172837
SE_1_+_27838852_27841014_27841234_27843186_PPP1R8	2690	0.9091045	127.659996	66.93637	0.000411485784558725	chr1_27269619_C_T_b38	-571396	6	7	0.057377044	1.263728479297161e-05	-0.024006648	0.005229505	0.07589241075892411	0.06939987155332947
A5SS_1_-_27914434_27914422_27914169_RPA2	2802	0.9230554	125.89549	64.39815	0.0007436939004124042	chr1_27076911_C_G_b38	-837524	39	42	0.1764706	2.1287938597001964e-05	0.0074061486	0.0016612865	0.11578842115788421	0.11079110391327819
A5SS_1_-_27914627_27914434_27914169_RPA2	2801	0.8983899	144.33624	67.850555	0.004338721813516452	chr1_28212188_T_A_b38	297560	12	15	0.13888891	0.00046245746231443656	-0.015793314	0.004364203	0.5098490150984901	0.517158597444083
SE_1_-_28232921_28230252_28230131_28229023_DNAJC8	2900	1.0067008	351.15628	91.62827	0.006467665016740856	chr1_28958819_C_A_b38	728566	19	19	0.0904762	0.004054922626440803	0.022560338	0.007672362	0.8978102189781022	0.896379503404595
ALE_1_+_28236452_28237837_28246589_ATPIF1	2910	0.9316573	106.28153	62.449234	0.014779405300875325	chr1_28583427_C_T_b38	345589	10	10	0.054347828	0.0018068383521671137	-0.0024268345	0.0007573462	0.8095190480951905	0.8147370318414651
A3SS_1_+_28236452_28237837_28237761_ATPIF1	2910	1.0184673	322.9486	89.72299	2.5151039829867306e-15	chr1_28189292_G_A_b38	-48546	65	78	0.3277311	3.185434232156507e-17	0.017558344	0.00172409	9.999000099990002e-05	4.81934993831822e-13
SE_1_+_28489225_28489774_28489894_28490951_PHACTR4	3199	0.9352229	156.28105	69.64126	0.006502553858430822	chr1_28801413_G_T_b38	311638	50	50	0.21551724	0.000976852039280487	0.01184762	0.0034890815	0.6605339466053395	0.6668958472912212
SE_1_+_28535380_28535610_28535656_28535871_RCC1	3226	0.9229072	125.21362	64.669586	5.0334981162749744e-05	chr1_29108028_C_A_b38	572417	15	15	0.071428575	3.423641025348242e-07	0.007612247	0.0013951897	0.0115988401159884	0.009572953527537433
AFE_1_+_28553307_28553137_28553640_TRNAU1AP	3277	0.9875647	274.4632	84.54218	0.002866277466950994	chr1_29509276_C_T_b38	955968	35	37	0.15546219	0.0010499327636170341	0.030099574	0.008922162	0.5532446755324467	0.5510320060140574
SE_1_+_28560732_28561113_28561260_28561346_TRNAU1AP	3318	1.0518245	402.36853	92.152504	0.0014937012684778104	chr1_29296521_C_T_b38	735407	48	48	0.20338984	0.0008313049383361364	0.042705033	0.012397681	0.43075692430756923	0.42699851343359463
SE_1_+_28571900_28574589_28574718_28577500_TRNAU1AP	3342	0.92207134	150.17644	68.284805	0.0030646947484775718	chr1_29131378_G_A_b38	556788	17	17	0.071428575	0.0002907051862225408	0.035144765	0.009364645	0.398960103989601	0.4084270530484656
A5SS_1_-_28579942_28579912_28579587_SNHG12	3354	0.99386525	382.87048	91.28376	0.0025490258243429874	chr1_29556890_G_C_b38	976947	67	82	0.34453782	0.0014199068731227372	-0.028066255	0.008556194	0.627037296270373	0.6263097300902792
A5SS_1_-_28580560_28580425_28579981_SNORA44/SNHG12	3354	0.95373416	225.37271	79.38296	0.006892507452032124	chr1_27624616_C_T_b38	-955945	29	30	0.8739496	0.0021771527695930693	-0.02537107	0.008067434	0.8022197780221978	0.8036171202806636
A3SS_1_-_28581590_28580646_28581229_SNORA16A/SNHG12	3354	0.9210526	218.41733	78.04384	0.0021114797225941662	chr1_29133110_A_G_b38	552463	11	12	0.052173913	0.0004364817158643152	0.030430146	0.008369808	0.39436056394360564	0.40943840760767847
AFE_1_-_28581111_28581590_28580646_SNHG12	3356	0.9491693	242.11198	81.102135	0.0003649307105303743	chr1_27921564_G_A_b38	-659548	2	4	0.050000012	6.344146366174271e-05	0.053738307	0.012878891	0.0994900509949005	0.09777926187468955
A5SS_1_-_28581111_28581094_28580646_SNHG12	3356	1.0295843	363.66724	89.55938	0.006270601794689448	chr1_27759779_G_T_b38	-821333	15	15	0.063025214	0.003523525885838669	0.031756934	0.010630026	0.8912108789121088	0.8932403636542005
SE_1_-_28581590_28581229_28581094_28580646_SNHG12	3356	0.9447349	280.49185	83.81235	0.0023658603199712656	chr1_29133110_A_G_b38	551880	11	12	0.052173913	0.0007924420827543125	-0.045334313	0.013106036	0.5085491450854914	0.5126582152396228
SE_1_-_28581590_28581229_28581111_28580646_SNHG12	3356	0.9364911	225.64879	79.0859	0.0009358700853797913	chr1_29133110_A_G_b38	551880	11	12	0.052173913	0.00016943724594733494	-0.034456573	0.008823646	0.21287871212878712	0.2163797640859578
AFE_1_-_28581590_28582090_28581229_Hypothetical	3357	0.63852364	12.546913	22.27857	0.01618542775075873	chr1_28212188_T_A_b38	-369403	12	15	0.13888891	2.1066728465289423e-07	0.00042874244	7.7014636e-05	0.36966303369663034	0.370987838928565
SE_1_-_28642992_28624030_28623946_28622165_TAF12	3417	0.91619533	117.913925	61.37103	0.006406652214199071	chr1_28396867_A_T_b38	-227164	46	46	0.19491526	0.00043112295982188434	0.0027113496	0.0007450189	0.5620437956204379	0.5716952408450929
A5SS_1_-_28642992_28642655_28622165_TAF12	3444	0.93871754	190.6502	74.321815	0.004260814876242403	chr1_28061606_C_T_b38	-581387	14	14	0.05882353	0.0008040944447924726	0.023732534	0.0068697524	0.5767423257674232	0.5857802676459622
A5SS_1_+_28737147_28737682_28738259_YTHDF2	3723	0.9204979	153.55307	69.43597	0.00013620101367563757	chr1_29553843_T_C_b38	816695	1	2	0.07142856	3.674025717107916e-06	-0.02007171	0.004099472	0.034596540345965404	0.029056561779204702
SE_1_+_28737147_28737658_28737682_28738259_YTHDF2	3726	0.932852	174.92831	72.335884	0.0003837539430240331	chr1_29553843_T_C_b38	816184	1	2	0.07142856	2.4332669218654783e-05	-0.020390024	0.004609237	0.0791920807919208	0.08005434072498509
AFE_1_+_28737797_28737682_28738259_YTHDF2	3728	0.9249805	166.65607	71.43838	0.007916659398930881	chr1_29329144_G_A_b38	591346	30	31	0.13025211	0.0014906297380492465	-0.00598519	0.001833121	0.7551244875512448	0.7606730303289463
AFE_1_+_28737829_28737682_28738259_YTHDF2	3728	0.92916685	124.74758	61.97716	0.019040318782473586	chr1_29564533_T_G_b38	826703	68	82	0.34453782	0.002589033370204935	0.002756312	0.0008923387	0.9204079592040796	0.9200716337138034
A5SS_1_+_28738329_28738338_28742403_YTHDF2	3728	0.97628987	254.25922	81.48128	0.001559491891009252	chr1_29706224_G_C_b38	967894	16	16	0.067226894	0.00039785404616640555	-0.008750481	0.002389116	0.33806619338066196	0.33892563228341416
SE_1_+_29097935_29109336_29109437_29112368_EPB41	4293	0.97930455	293.01096	81.59376	0.004261033709158643	chr1_29439350_A_T_b38	330013	37	38	0.15966387	0.0013858270264593465	-0.016717117	0.005084582	0.7221277872212779	0.721581856333215
SE_1_-_29154696_29150192_29150103_29149226_SRSF4	4272	1.0068054	369.0888	87.19276	0.0038197220648794428	chr1_29794568_T_A_b38	644375	72	78	0.6702127	0.001748277905602742	0.0073049697	0.0022722709	0.752024797520248	0.7541660223228237
SE_1_-_29160375_29160058_29159864_29159486_SRSF4	4282	1.0043387	380.60995	88.63674	0.0009940994636219093	chr1_29057397_G_A_b38	-102662	12	12	0.05042017	0.00041095532746184487	-0.022166006	0.0060674944	0.31426857314268575	0.3131161095443536
SE_1_-_29160375_29160091_29159864_29159486_SRSF4	4282	0.99577516	370.73712	87.79105	0.001498595217512867	chr1_29057397_G_A_b38	-102695	12	12	0.05042017	0.0006179722350948644	-0.014412783	0.0040789912	0.42875712428757123	0.4285803156255133
A3SS_1_-_29196198_29196013_29196042_MECR	4374	1.0066514	367.2359	86.878075	0.0019124512462432835	chr1_28196117_A_G_b38	-999897	22	22	0.09243698	0.0007676867221378336	-0.01585225	0.0045702253	0.5044495550444955	0.5016945777138382
SE_1_-_29201943_29201518_29201374_29200589_MECR	4372	1.0060822	353.6502	86.90823	0.0002716968366132765	chr1_28815455_A_G_b38	-386064	25	27	0.8865546	7.945980361533916e-05	-0.020930368	0.0050897747	0.09049095090490951	0.09008400850004455
SE_1_-_29206762_29203233_29203131_29202045_MECR	4378	0.94698006	225.21393	75.41519	0.001847584566516584	chr1_29229901_C_A_b38	26667	16	16	0.067226894	0.0002897998651458533	0.01892335	0.005041104	0.3621637836216378	0.36666893736696643
ALE_1_-_29206762_29203233_29202045_MECR	4378	0.9528412	225.33932	75.2014	0.0013716938467927856	chr1_29229901_C_A_b38	26667	16	16	0.067226894	0.00019097944074304894	0.021502515	0.0055538565	0.28157184281571845	0.2877020452260247
A3SS_1_-_29230731_29216685_29216812_MECR	4402	1.0355606	323.8506	84.00668	0.005257574613624968	chr1_28249160_A_G_b38	-967526	16	16	0.067226894	0.0020923107365320493	0.075194746	0.023813682	0.8116188381161884	0.8087515132692045
AFE_1_-_29220838_29230731_29216685_MECR	4416	1.0085958	415.57745	89.41688	0.002524299529700278	chr1_29130966_G_T_b38	-89873	18	18	0.075630255	0.0012507520832043834	-0.071774706	0.021621048	0.6481351864813518	0.6465777388891074
SE_1_-_29230731_29220921_29220838_29216685_MECR	4416	1.01687	339.19055	84.74237	0.0018047672826928339	chr1_28946264_C_T_b38	-274658	16	17	0.071428575	0.000614025586923221	0.05504171	0.015569084	0.4517548245175482	0.4499009077351862
A3SS_1_+_29323496_29323637_29323631_PTPRU	4558	0.97470254	260.59363	78.72816	0.00430715334723582	chr1_28878190_C_T_b38	-445448	90	111	0.53361344	0.0011470610650549944	0.012248278	0.0036601394	0.6868313168683132	0.6854981339540651
AFE_1_-_30745918_30757659_30742549_LAPTM5	5285	0.6712073	54.999695	43.54245	0.004228816857228053	chr1_31155704_A_G_b38	409785	13	14	0.05882353	1.121058280192527e-05	-0.004020698	0.00087014044	0.32486751324867513	0.37946845547739266
A5SS_1_-_30941998_30941922_30941272_PUM1	4979	0.74068034	39.05831	33.936134	0.04610036325823323	chr1_31420014_T_A_b38	478015	9	9	0.050561797	0.0005115364788919359	0.0025103881	0.0006994156	0.9081091890810918	0.9003063511557243
SE_1_-_30945346_30942123_30941922_30941272_PUM1	4979	1.004823	365.95038	82.95844	0.0004715465400766576	chr1_31032573_A_T_b38	90449	16	18	0.103448264	0.00010482970970034174	-0.03831514	0.009490534	0.15898410158984103	0.15683787860700155
SE_1_-_30945346_30942123_30941998_30941272_PUM1	4979	1.0009902	312.06384	79.4866	0.00025945292528512984	chr1_31032573_A_T_b38	90449	16	18	0.103448264	3.463087058221903e-05	-0.022629948	0.0052235792	0.0741925807419258	0.07755723154606019
SE_1_-_30950133_30945483_30945346_30942123_PUM1	4977	0.9934277	359.82022	82.9066	0.0009193060817197055	chr1_29961231_G_T_b38	-984253	6	6	0.051724136	0.00023503113784760642	-0.021071367	0.005525772	0.28617138286171384	0.28474625278695587
A5SS_1_-_30950133_30950127_30945483_PUM1	4962	1.0268337	547.4559	91.8584	0.0003412691527364371	chr1_30532984_T_C_b38	-417150	40	42	0.1764706	0.00015979584421057927	0.040113557	0.010229645	0.16078392160783922	0.1608672488642871
A3SS_1_-_30964674_30953818_30953981_PUM1	4956	0.85591006	119.781456	58.49321	0.016156810263946154	chr1_31080727_G_A_b38	126908	71	95	0.39999998	0.001462205490271088	-0.00345508	0.0010562591	0.8955104489551045	0.889191943992185
SE_1_-_30965982_30964910_30964674_30953981_PUM1	4955	1.0092746	474.4284	89.232864	0.002245331270789778	chr1_30525732_A_G_b38	-439179	61	76	0.6806723	0.0010825914594378534	0.016794901	0.004992269	0.648935106489351	0.6519038386767009
A3SS_1_-_30967167_30966197_30966278_PUM1	4951	1.0414342	505.38437	89.56586	0.0003548014348869138	chr1_30602338_C_T_b38	-363860	78	98	0.5882353	0.00013743000810690313	-0.03167053	0.007991549	0.14958504149585042	0.14988970684060685
A5SS_1_-_30967167_30967099_30966278_PUM1	4947	0.7931496	168.20444	68.97656	0.001032572257504813	chr1_31334391_A_G_b38	367223	21	21	0.0882353	6.467537719877619e-05	0.03087778	0.007409282	0.22457754224577542	0.24883270271900634
A5SS_1_-_30968354_30968297_30967310_PUM1	4949	0.96021837	277.2098	75.91887	0.0018429507296458402	chr1_30185237_T_C_b38	-783118	78	98	0.5882353	0.00030268646871487164	0.006143952	0.0016421619	0.41885811418858115	0.4201041099740144
SE_1_-_30981312_30980163_30980062_30974802_PUM1	4939	1.0198494	495.57083	90.55032	0.005613005603555622	chr1_30773490_C_G_b38	-206674	60	66	0.27966103	0.003278252897200162	-0.017556876	0.0058300947	0.9358064193580642	0.9362321172777044
A3SS_1_-_30981312_30980163_30980166_PUM1	4939	1.0147104	471.72137	88.04232	0.0003983348872302393	chr1_30219016_A_C_b38	-761148	10	10	0.049999997	0.00013727640586971227	-0.10502156	0.026498439	0.16648335166483352	0.16601343159935683
SE_1_-_30981312_30980166_30980062_30974802_PUM1	4939	1.0164369	476.81982	89.424614	0.009250838641478425	chr1_30773490_C_G_b38	-206677	60	66	0.27966103	0.005426255755420325	-0.017730832	0.0062404247	0.9872012798720128	0.9876579003634798
A3SS_1_-_30981312_30980166_30980178_PUM1	4939	1.0031656	458.692	89.06529	0.0017682725756959265	chr1_30642918_C_T_b38	-337249	25	26	0.1092437	0.0008164896345495199	-0.0611389	0.017721279	0.5562443755624438	0.5544677296814166
SE_1_-_30981312_30980178_30980062_30974802_PUM1	4939	1.0290653	486.9533	89.93625	0.004392664025775763	chr1_30541659_G_A_b38	-438520	48	51	0.78571427	0.0024092020886627495	0.027124055	0.008715344	0.8788121187881212	0.8769982193037966
SE_1_-_31059204_31055380_31055313_31028864_PUM1	4755	1.0095305	487.26785	90.03084	0.006962825876186366	chr1_31208641_G_T_b38	153260	21	21	0.0882353	0.0040616350815678185	0.012798461	0.004353349	0.9653034696530347	0.9661327048510391
A5SS_1_-_31059299_31059204_31028864_PUM1	4731	0.6517897	85.71141	57.18237	0.005777129858551424	chr1_30865513_G_A_b38	-193787	27	28	0.11764706	0.00022125170181523247	-0.02256802	0.0058919215	0.5215478452154785	0.5842921177283834
AFE_1_-_31065616_31065689_31059577_PUM1	4700	0.97645575	306.91278	79.24297	0.000145258703957395	chr1_31600583_C_T_b38	534966	13	13	0.05462185	1.6094661364749606e-05	0.022977933	0.005073022	0.050094990500949906	0.047390550515053115
A5SS_1_-_31065689_31065616_31059577_PUM1	4700	0.9764555	306.91257	79.24298	0.00014525836124426527	chr1_31600583_C_T_b38	534893	13	13	0.05462185	1.6094630685035418e-05	-0.022977935	0.005073022	0.050094990500949906	0.04739044752900948
AFE_1_-_31260955_31261529_31260121_SNRNP40	4320	0.987485	337.18658	83.082756	0.00013108028004063196	chr1_31252054_C_A_b38	-8902	9	10	0.08474575	2.236841854705182e-05	-0.022248046	0.00500476	0.047795220477952205	0.0452016524985452
A5SS_1_+_31297075_31297213_31310044_ZCCHC17	4218	1.0049729	473.8351	91.649574	0.002769225829693119	chr1_32143592_G_A_b38	846516	15	15	0.063025214	0.0015908985574485121	-0.034054864	0.010495875	0.7351264873512648	0.7294561231138292
SE_1_+_31310164_31318167_31318236_31319109_ZCCHC17	4190	0.98076564	337.73688	82.28997	0.0007208955638566656	chr1_31431948_T_A_b38	113780	3	4	0.10526314	0.00016526019506530457	0.080992565	0.020703793	0.22257774222577742	0.2241707628310245
SE_1_+_31319166_31337175_31337275_31338957_ZCCHC17	4125	0.9490296	300.0096	81.37424	0.004960718095092538	chr1_30844633_A_G_b38	-492543	45	51	0.21428572	0.0016467774319633773	-0.0070677046	0.0021856234	0.7871212878712128	0.7912531102920016
SE_1_+_31339048_31346640_31346740_31364032_ZCCHC17	4102	0.9167628	198.5726	71.49528	0.004734644133366823	chr1_31431957_T_A_b38	85316	4	6	0.05000001	0.0007321873316488419	-0.016767971	0.0048144963	0.626937306269373	0.647344576202002
A5SS_1_+_31346740_31346818_31348829_ZCCHC17	4101	0.6834563	35.79216	34.054344	0.04346701631092277	chr1_31407531_C_T_b38	60790	12	12	0.05042017	0.00044557533839008925	0.0026548568	0.0007314277	0.8892110788921108	0.8825527789226834
SE_1_+_31346740_31348829_31348974_31364032_ZCCHC17	4086	0.9639448	342.21393	84.53961	0.002387491316022524	chr1_30894304_G_T_b38	-454526	74	94	0.60504204	0.0008442657271887377	0.0047348673	0.0013764458	0.5669433056694331	0.5755875751876234
SE_1_+_31576595_31577134_31577458_31579204_TINAGL1	3721	1.015976	464.9442	91.50674	0.0061234767704382125	chr1_31052717_G_T_b38	-524418	16	16	0.067226894	0.0037939768392137065	-0.01677521	0.005661961	0.9406059394060594	0.9407348874939534
AFE_1_+_31577458_31576595_31579204_TINAGL1	3721	1.0138645	379.7021	86.41784	0.0038901645508096277	chr1_31832990_A_G_b38	255531	11	11	0.055555556	0.0017021988041495241	0.016207697	0.0050283265	0.7715228477152285	0.7678665243938934
AFE_1_+_31578188_31577458_31579204_TINAGL1	3722	0.9825024	226.16977	74.447464	0.000408321765260026	chr1_32401532_C_A_b38	823343	15	15	0.06410257	3.45735434689152e-05	-0.0018097392	0.00041769308	0.09169083091690831	0.09269477379545325
SE_1_+_31579267_31583149_31583241_31583461_TINAGL1	3720	0.84825313	96.95199	56.03583	0.008008658399349536	chr1_30706873_C_T_b38	-876277	12	12	0.05042017	0.00033743173413093764	-0.0011847435	0.00031931937	0.5918408159184082	0.6145415734525851
A3SS_1_+_31579267_31583461_31583149_TINAGL1	3720	0.8232764	91.688446	55.29019	0.008629306500311936	chr1_30706873_C_T_b38	-876589	12	12	0.05042017	0.00035077204482639765	0.0011581427	0.00031309164	0.6091390860913909	0.6331025329933243
A3SS_1_-_31632495_31630732_31630842_AX747565/PEF1	3563	1.0135881	329.71085	82.836754	0.000859140509258171	chr1_31832996_A_G_b38	202263	10	10	0.05050505	0.00021512255070211075	0.013545654	0.0035291305	0.24017598240175983	0.24094821834361638
ALE_1_-_31632495_31630842_31630732_AX747565/PEF1	3562	1.0133159	329.68335	82.84573	0.0008585780053091635	chr1_31832994_A_G_b38	202151	10	10	0.05050505	0.00021512215410202332	-0.0135456575	0.003529131	0.24017598240175983	0.24090760986897233
SE_1_-_31635222_31634943_31634834_31633314_PEF1	3558	0.9780576	389.45312	88.12344	4.840789848859545e-08	chr1_31670797_G_A_b38	35853	81	106	0.5546219	4.274195054578904e-09	-0.01089706	0.0016961428	0.00019998000199980003	2.415383131404298e-05
ALE_1_-_31635222_31634943_31633314_PEF1	3558	0.9940675	366.91574	86.21926	9.125126340440412e-08	chr1_31669421_T_A_b38	34477	74	93	0.6092437	6.087659398415129e-09	-0.018800022	0.002961176	9.999000099990002e-05	3.568025337932735e-05
AFE_1_-_31635222_31644841_31633314_PEF1	3559	0.99710816	425.23645	89.8495	0.0017207871245543754	chr1_32035614_A_G_b38	400391	48	54	0.22689076	0.0008349376922475951	-0.01733675	0.005034951	0.5181481851814819	0.5206186940177602
SE_1_-_31644841_31635522_31635222_31633314_PEF1	3558	0.9988214	444.62698	90.9258	0.0012478080695002103	chr1_32035614_A_G_b38	400091	48	54	0.22689076	0.000627032400210085	0.022226369	0.0062980377	0.42885711428857115	0.426596177460434
AFE_1_-_31644123_31644841_31635522_PEF1	3533	0.6513708	33.313335	32.433357	0.044297520844890324	chr1_31038988_T_A_b38	-605136	8	10	0.070422515	0.0003366280880448973	-0.0044849054	0.0012085759	0.8876112388761124	0.879540804711287
AFE_1_-_31644190_31644841_31635522_PEF1	3533	0.52099025	33.593998	36.92216	0.027419685947597187	chr1_31432102_C_T_b38	-212089	12	13	0.0942029	0.0002319311789525817	-0.0080585675	0.002111209	0.8183181681831817	0.817901463160858
AFE_1_-_31644262_31644841_31635522_PEF1	3533	0.4438439	16.5853	26.458897	0.023306292606612506	chr1_30851062_C_T_b38	-793201	14	15	0.063025214	7.307781489409278e-06	-0.003109572	0.0006577673	0.5771422857714229	0.6605132194755787
AFE_1_-_31644380_31644841_31635522_PEF1	3532	0.904242	91.12868	51.120155	0.0021422201181175095	chr1_30749323_T_G_b38	-895058	33	41	0.17226891	1.3824405996942668e-05	-0.005646046	0.0012360108	0.22127787221277873	0.2164576919218582
A5SS_1_-_31656400_31656098_31655502_COL16A1	3505	1.027162	487.03485	94.060616	0.0005862798626661451	chr1_31898315_C_T_b38	241914	26	29	0.12184874	0.0003425853192424494	0.04995652	0.013480432	0.23837616238376164	0.2368867897907566
SE_1_-_31665172_31662658_31662587_31662387_COL16A1	3503	0.9621842	237.91217	76.90292	7.45444787905716e-05	chr1_31660342_A_G_b38	-2317	76	102	0.42857143	4.978355019589501e-06	-0.0040035374	0.00083025784	0.021397860213978603	0.020797299618198848
A5SS_1_-_31665583_31665504_31665234_COL16A1	3499	1.019558	434.19226	91.65962	2.7105922131691656e-08	chr1_31671009_C_G_b38	5425	82	107	0.55042017	4.465911063621081e-09	-0.013960494	0.0021761486	0.00019998000199980003	9.347667917540988e-06
A5SS_1_-_31670602_31670556_31668855_COL16A1	3491	1.0186608	404.57593	88.79818	0.0036115411671423015	chr1_31687381_C_A_b38	16778	14	14	0.06363636	0.0018072377169708587	0.023367275	0.007292423	0.765023497650235	0.7625237615538771
SE_1_-_31671615_31670646_31670556_31668855_COL16A1	3491	0.8961328	137.41393	63.529358	0.0009488624256163351	chr1_30914674_T_G_b38	-755973	12	13	0.05462185	2.737749226405538e-05	-0.020856274	0.0047472874	0.15958404159584041	0.15785163563989751
SE_1_-_31671615_31670646_31670602_31668855_COL16A1	3491	0.91416574	134.31966	62.779163	0.0011789171080560635	chr1_30913637_C_A_b38	-757010	12	13	0.05462185	3.455884341736669e-05	-0.011464477	0.002645967	0.1860813918608139	0.1781364156716494
SE_1_-_31680042_31679851_31679804_31679685_COL16A1	3465	0.966223	241.04565	77.36622	0.0038668709995177963	chr1_31794524_G_T_b38	114672	19	19	0.079831935	0.0009015805421809102	0.09501139	0.027780907	0.6143385661433857	0.6220360629386645
SE_1_-_31684523_31684231_31684109_31684003_COL16A1	3457	0.96488947	326.35095	84.28576	0.0025913006214478233	chr1_30835577_A_T_b38	-848655	12	18	0.21951224	0.0009143310889467723	-0.0065156403	0.0019075227	0.583041695830417	0.5874691621841458
AFE_1_-_31689461_31689741_31689085_COL16A1	3437	0.63288283	39.075092	37.360443	0.001339104543176069	chr1_32581324_G_A_b38	891862	8	9	0.06081082	1.0277840514552442e-07	-0.001622316	0.00028317014	0.1434856514348565	0.1683331913699051
SE_1_-_31695186_31694170_31694144_31693154_COL16A1	3423	0.95452803	290.33585	82.781166	0.0012064387430947637	chr1_31120081_A_T_b38	-574090	23	23	0.09663866	0.00032367030374720325	-0.014191173	0.0038126004	0.3200679932006799	0.3171883154176706
SE_1_-_31703837_31702227_31702121_31700115_COL16A1	3389	0.9364491	207.8217	73.796364	0.006686112024079704	chr1_32434918_G_A_b38	732690	59	59	0.24789916	0.0014155533553462847	-0.015981216	0.004870562	0.7679232076792321	0.7734953360457876
SE_1_-_31911696_31910112_31910038_31908960_PTP4A2	3096	1.0118442	432.57947	94.798645	0.0020837779260697025	chr1_30972309_G_C_b38	-937804	1	39	0.83333343	0.0014061538828386616	0.014129015	0.0043033436	0.5953404659534046	0.5890432014347482
ALE_1_-_31911696_31910112_31908960_PTP4A2	3096	1.0215663	416.3955	93.49671	0.0018096471862161282	chr1_30972309_G_C_b38	-937804	1	39	0.83333343	0.001116805072916181	0.014658548	0.0043696556	0.529047095290471	0.5193939535124359
SE_1_-_31915895_31911826_31911696_31910112_PTP4A2	3094	0.8782555	148.88026	70.28241	0.0029697655815109467	chr1_31407531_C_T_b38	-504296	12	12	0.05042017	0.0003398216626499076	-0.0053885495	0.0014531502	0.4036596340365963	0.41987225480951884
MXE_1_-_31915895_31911826_31911696_31910112_31910038_31908960_PTP4A2	3094	1.0111581	317.2892	86.55828	0.0020073117207388214	chr1_32535489_A_G_b38	623662	17	18	0.92436975	0.0007940902448202043	-0.018175779	0.0052555227	0.47205279472052797	0.4659764310647061
SE_1_-_31915895_31913023_31912981_31911826_PTP4A2	3093	0.98108983	279.25003	84.28299	0.00042650033393029814	chr1_31580213_G_C_b38	-332811	17	18	0.0825688	0.00010543262568078818	0.0032618928	0.00080827286	0.11848815118488151	0.11790274150266934
SE_1_-_31918970_31915987_31915895_31911826_PTP4A2	3086	0.98950297	325.9528	87.27436	0.0005145886259213504	chr1_30972327_G_C_b38	-943661	3	13	0.9444444	0.00017253689898150568	0.02058585	0.005278449	0.16058394160583941	0.15813997249180392
MXE_1_-_31918970_31915987_31915895_31911826_31911696_31910112_PTP4A2	3086	0.8398193	134.36633	67.73416	0.003048020641252635	chr1_31378553_G_A_b38	-537435	21	23	0.09663866	0.00027230576753785925	0.021301199	0.0056478577	0.39746025397460255	0.4191195369742598
SE_1_-_31937987_31931142_31930933_31919658_PTP4A2	3081	0.9872382	321.7376	87.61775	0.001125089994512842	chr1_32914507_T_G_b38	983364	13	13	0.05462185	0.00043843175099493543	0.007658093	0.0021071106	0.30756924307569244	0.3098225131462293
AFE_1_-_31937778_31937987_31919658_PTP4A2	3081	0.95123017	182.81982	73.8523	0.007164847910489769	chr1_32128426_T_C_b38	190647	15	17	0.084158406	0.0015605283262016777	-0.0047042863	0.0014471816	0.7434256574342566	0.7488733463820991
AFE_1_-_31937842_31937987_31919658_PTP4A2	3081	0.81337285	66.82321	48.114285	0.024687619996643616	chr1_31980319_G_T_b38	42476	13	13	0.055084746	0.0010400242317217861	-0.002692093	0.00079730793	0.8620137986201379	0.8617344543766478
AFE_1_-_31937987_31942529_31919658_Hypothetical	3082	0.42095408	8.558371	20.207396	0.025373294649085183	chr1_31126679_A_G_b38	-811309	14	15	0.063025214	3.939805811619354e-07	0.00054497493	0.00010047894	0.48775122487751227	0.5531585701353834
AFE_1_-_31937987_31944593_31919658_Hypothetical	3082	0.67376035	36.017994	36.116413	0.011973420286268043	chr1_32401532_C_A_b38	463544	15	15	0.06410257	2.2183439294411978e-05	0.0017491356	0.00039328428	0.47695230476952305	0.5324529865601628
SE_1_+_32030422_32031524_32031640_32033188_KHDRBS1	3089	0.9875558	290.29413	85.29452	0.002739253613539636	chr1_32977463_C_T_b38	945938	27	27	0.11344538	0.0010477537366683526	0.012300581	0.003645469	0.5531446855314468	0.5548528269046686
A5SS_1_+_32038036_32038119_32038552_KHDRBS1	3079	0.9182725	210.52365	77.511856	0.006552033524010549	chr1_32257250_G_T_b38	219213	12	12	0.05042017	0.0018009668860710557	0.004881888	0.0015230081	0.7706229377062294	0.7772040714898327
SE_1_+_32094971_32095660_32095762_32100442_TMEM39B	2983	0.8272942	156.5332	72.738434	0.006702241012169289	chr1_31338156_A_T_b38	-757505	14	14	0.059322037	0.001309928736205315	0.022986341	0.0069543235	0.7086291370862914	0.7231968909042028
A3SS_1_-_32217259_32216941_32216947_TMEM234	2852	0.9220585	144.51358	67.69823	0.002849835013183107	chr1_31432156_C_T_b38	-784786	4	5	0.051020414	0.0002457526738251366	0.014587748	0.0038382006	0.3668633136686331	0.37662006192572156
SE_1_-_32221131_32217577_32217437_32217351_TMEM234	2848	1.018283	434.9943	94.895706	0.0008285042768758804	chr1_32561086_A_C_b38	343508	12	12	0.05042017	0.0005270812075604342	-0.07382446	0.02061871	0.2926707329267073	0.29430559325441175
AFE_1_-_32221131_32222307_32217351_TMEM234	2845	0.93586314	140.59784	65.926155	0.01701928201950054	chr1_32914507_T_G_b38	693375	13	13	0.05462185	0.0029570891273535617	0.016498908	0.0054176175	0.9193080691930807	0.9203269306598238
A3SS_1_+_32224475_32226171_32226149_EIF3I	2830	0.87793183	101.31918	61.092026	0.010468144639321442	chr1_32477738_C_A_b38	251566	13	13	0.05462185	0.0009223221325486449	-0.0019750919	0.000578677	0.6962303769623037	0.7063404550357625
SE_1_-_32234704_32234623_32234403_32232184_MTMR9LP	2819	0.98373425	312.619	87.2077	0.009157547633391818	chr1_31573977_G_A_b38	-660647	15	15	0.063025214	0.004807553723251452	0.01519433	0.005270705	0.9459054094590541	0.9453678924256104
SE_1_-_32234952_32234814_32234704_32232184_MTMR9LP	2819	0.91055244	202.93764	77.87601	0.014300681588918385	chr1_32446248_A_T_b38	211433	16	16	0.067226894	0.005022411648746857	0.02869177	0.010004635	0.96000399960004	0.9549801379981615
SE_1_-_32239869_32239425_32239295_32235113_MTMR9LP	2807	1.0084224	430.18152	93.948685	5.3967955620318134e-05	chr1_32088011_G_A_b38	-151415	20	22	0.09243698	2.5755749273686234e-05	-0.07883346	0.017879805	0.020597940205979402	0.022152896689272193
SE_1_+_32292218_32302621_32302733_32316665_HDAC1	2737	0.7958365	80.74253	56.57687	6.0905998443293015e-06	chr1_31494874_T_A_b38	-807748	1	2	0.055555552	1.1653258276017941e-09	-0.01989135	0.002968745	0.0045995400459954	0.002500562031130238
SE_1_+_32316782_32324479_32324553_32326939_HDAC1	2755	0.92574555	93.70925	55.968452	0.005363544681910065	chr1_32921802_C_A_b38	597322	18	18	0.075630255	0.0001656726183091993	-0.0050039077	0.0012793547	0.42575742425757424	0.4332044410130255
SE_1_+_32327077_32327406_32327458_32327536_HDAC1	2754	1.0072678	409.94687	93.23692	0.00407065112254872	chr1_31977728_G_A_b38	-349679	14	14	0.05882353	0.00265331674066257	0.017618928	0.0057188002	0.8078192180781922	0.8101029705994889
SE_1_-_32376262_32369338_32369230_32368550_BSDC1	2761	0.9954715	306.8608	85.84095	0.0034143605755632945	chr1_32224682_C_T_b38	-144657	19	19	0.079831935	0.0014085675378494528	-0.011910249	0.0036281543	0.652934706529347	0.651800505440824
ALE_1_-_32376262_32369338_32368550_BSDC1	2761	0.8578503	175.51335	74.84466	0.003014717118399981	chr1_32795048_G_A_b38	425709	22	24	0.10084034	0.0005285963366221516	0.011309043	0.0031592909	0.46155384461553844	0.4846995222895185
SE_1_-_32386779_32381268_32381214_32378839_BSDC1	2787	0.7955336	49.636818	40.95447	0.001603016351919056	chr1_32634993_C_T_b38	253724	12	13	0.05462185	5.80834802354043e-07	-0.004087671	0.0007663416	0.14488551144885511	0.13845883549306162
SE_1_-_32386779_32383906_32383830_32381268_BSDC1	2786	0.58486044	36.32497	42.564407	0.0007364105246650308	chr1_31431957_T_A_b38	-951950	4	6	0.05000001	1.5791762382327207e-07	-0.029343195	0.0052097323	0.11708829117088292	0.13313170879169753
A3SS_1_-_32386779_32383906_32383997_BSDC1	2786	0.96178925	162.14696	69.9443	0.00357682268913165	chr1_32690648_G_A_b38	306741	15	15	0.063025214	0.00042835837212637105	0.00918788	0.0025233272	0.45745425457454253	0.4596389736558474
SE_1_-_32386779_32383939_32383830_32381268_BSDC1	2787	0.5907419	37.445663	43.056385	0.0007868231873027809	chr1_31431957_T_A_b38	-951983	4	6	0.05000001	2.1658877692691574e-07	-0.028247742	0.0050798715	0.11988801119888011	0.13775799804544922
SE_1_-_32394080_32383939_32383830_32381268_BSDC1	2787	0.5389897	25.557789	33.40844	0.01988601684867859	chr1_32155940_A_T_b38	-228000	13	13	0.05909091	4.335189160640849e-05	-0.00953245	0.0022306216	0.5961403859614038	0.661987319278818
A3SS_1_-_32386779_32383939_32383997_BSDC1	2787	1.004336	388.56845	91.75928	0.009226807688272146	chr1_31432093_C_T_b38	-951847	15	15	0.09375	0.0060378079335370516	0.021579012	0.0076949075	0.9722027797220278	0.9724812494306958
SE_1_-_32386779_32383997_32383830_32381268_BSDC1	2788	0.58510387	35.168736	41.807533	0.0008054184770022454	chr1_31431957_T_A_b38	-952041	4	6	0.05000001	1.503576819230115e-07	-0.016801184	0.002977102	0.11878812118788121	0.13744843759799735
SE_1_-_32394080_32383997_32383830_32381268_BSDC1	2788	0.53897333	25.558626	33.409374	0.019882341819405264	chr1_32155940_A_T_b38	-228058	13	13	0.05909091	4.333999299827764e-05	-0.009531968	0.0022304712	0.5962403759624038	0.6619587264831212
A3SS_1_-_32386779_32383997_32384048_BSDC1	2788	1.0173913	377.27472	91.11937	0.0004991152689820216	chr1_32908546_T_C_b38	524548	38	41	0.17372881	0.0002293454730303576	0.029764054	0.0077912225	0.16498350164983502	0.16539305585280825
SE_1_-_32386779_32384048_32383830_32381268_BSDC1	2788	0.5770983	33.99086	41.149334	0.0007020012369474784	chr1_31431957_T_A_b38	-952092	4	6	0.05000001	8.590183497453462e-08	-0.027349053	0.004740447	0.1131886811318868	0.12840974282058557
SE_1_-_32394080_32386895_32386779_32383997_BSDC1	2777	0.959429	211.51082	77.315636	0.0006975366461596204	chr1_31580227_G_C_b38	-806669	13	13	0.05462185	9.72433412330102e-05	-0.008637653	0.0021287452	0.15328467153284672	0.15099331500540739
SE_1_-_32394080_32386895_32386779_32381268_BSDC1	2777	0.53324723	24.806303	32.666504	0.025473726012925992	chr1_32155940_A_T_b38	-230956	13	13	0.05909091	7.243150791752557e-05	-0.010059215	0.0024314479	0.6751324867513249	0.7210235650572203
SE_1_-_32394080_32386895_32386779_32383939_BSDC1	2777	0.64314455	39.852802	39.6457	0.020866436691178176	chr1_32636710_T_G_b38	249814	12	12	0.05042017	0.00019922678679044594	-0.0070398296	0.0018238857	0.7131286871312869	0.7367637021580801
MXE_1_-_32394080_32386895_32386779_32383939_32383830_32381268_BSDC1	2777	1.012728	426.3219	93.779465	0.00013896335672472886	chr1_31602971_T_A_b38	-783925	60	62	0.26111108	7.057753541096322e-05	-0.023267299	0.0056145843	0.056694330566943306	0.055183575643631945
MXE_1_-_32394080_32386895_32386779_32381268_32381214_32378839_BSDC1	2777	1.030334	437.34113	94.75655	2.031829979320345e-05	chr1_32245298_T_C_b38	-141598	24	24	0.10084034	9.776655613549602e-06	0.0417577	0.008970447	0.007599240075992401	0.007565698908991603
MXE_1_-_32394080_32386895_32386779_32383997_32383830_32381268_BSDC1	2777	1.0118933	427.3394	93.80487	0.00014886805273593872	chr1_31602971_T_A_b38	-783925	60	62	0.26111108	7.621507827572725e-05	-0.023167927	0.0056185704	0.0608939106089391	0.059341160923826373
SE_1_-_32633645_32631879_32631827_32627544_ZBTB8OS	2732	1.0158453	446.30493	94.246704	0.0006438103412481705	chr1_32224685_A_T_b38	-407195	19	19	0.079831935	0.0003841322947346316	-0.056187313	0.015298166	0.2400759924007599	0.24299299328474877
SE_1_-_32633645_32632345_32632208_32631879_ZBTB8OS	2733	0.98417014	372.70322	90.07912	0.0014650852604564462	chr1_33087447_T_A_b38	455101	60	69	0.28991598	0.0007077015650084441	0.01530868	0.0043826755	0.42895710428957107	0.42881100915875664
MXE_1_-_32633645_32633354_32633262_32631879_32631827_32627544_ZBTB8OS	2738	0.99936634	304.05603	84.7381	0.0001230001520062087	chr1_32766613_T_C_b38	133258	22	23	0.09663866	2.4960947759140355e-05	0.026289929	0.0059517683	0.0354964503549645	0.036797004150671414
A3SS_1_-_32634768_32634072_32634110_ZBTB8OS	2738	0.88276374	178.58418	73.185074	0.000595351048882375	chr1_31832990_A_G_b38	-801083	11	11	0.055555556	4.958301391250467e-05	-0.084645964	0.019972885	0.1336866313368663	0.13766883479207445
A5SS_1_-_32634768_32634702_32634072_ZBTB8OS	2738	0.9433958	241.34921	79.97932	0.0027076909505305787	chr1_33031031_A_G_b38	396262	12	12	0.05042017	0.0007010331348957449	0.06262467	0.0179141	0.49995000499950004	0.5082083940134182
SE_1_-_32650433_32634792_32634768_32634110_ZBTB8OS	2738	1.0093524	408.17236	92.81264	0.0027988898711746747	chr1_32088011_G_A_b38	-546782	20	22	0.09243698	0.0017232022568621475	0.044042595	0.013680363	0.6793320667933207	0.6777303785079243
ALE_1_-_32650433_32634792_32600350_ZBTB8OS	2738	0.46999556	14.006096	24.703125	0.13376582252225577	chr1_33596178_C_T_b38	961385	12	12	0.05042017	0.0021400337283313084	-0.0035010518	0.0011113052	0.9899010098990101	0.9571725945633056
A5SS_1_-_32650433_32650429_32634792_ZBTB8OS	2742	1.0005537	431.2331	93.31963	0.00013539531188409967	chr1_33513363_G_A_b38	862929	62	74	0.68907565	6.582820357366415e-05	0.023825476	0.005723528	0.05649435056494351	0.0566160176740494
AFE_1_+_32651715_32651322_32651914_RBBP4	2742	0.6388122	39.14859	37.023792	0.010708878241032782	chr1_33508673_A_T_b38	856957	12	12	0.052173916	2.100574186573862e-05	-0.002151544	0.0004822467	0.47785221477852213	0.5468756220907643
AFE_1_+_32651822_32651322_32651914_RBBP4	2742	0.9630904	120.60694	61.783016	0.004539557100596259	chr1_33485754_T_C_b38	833931	36	38	0.15966387	0.00025991597797611263	-0.0033577294	0.0008871643	0.4353564643535646	0.44065907044415875
A3SS_1_+_32651322_32651917_32651914_RBBP4	2742	0.98295003	315.29825	86.26318	0.01027142244038048	chr1_33014260_T_C_b38	362342	52	56	0.23529412	0.00523672464781986	0.0073408512	0.0025725618	0.962003799620038	0.9627312325107266
SE_1_+_32652061_32657427_32657572_32668225_RBBP4	2737	0.75755876	57.221626	45.395573	0.0011830240715772218	chr1_32356965_G_T_b38	-300463	14	14	0.061403506	1.0844593046536226e-06	-0.0034176852	0.0006587691	0.1341865813418658	0.1370386574400171
SE_1_+_32657572_32662246_32662337_32668225_RBBP4	2732	0.9576606	241.70183	80.232574	0.012340124533924694	chr1_33233050_C_T_b38	570803	41	46	0.19327731	0.004754364649851759	0.0036839282	0.001276225	0.9575042495750425	0.9542447168505299
SE_1_+_32652061_32668225_32668398_32668739_RBBP4	2727	0.7997905	70.322395	48.663227	0.005114479955926498	chr1_32800050_G_A_b38	131824	13	14	0.05882353	4.821342095010748e-05	-0.0031553416	0.00074323016	0.37506249375062495	0.40651297977706025
SE_1_+_32652061_32668320_32668398_32668739_RBBP4	2728	0.7996918	70.25257	48.63132	0.00516920729246096	chr1_32800050_G_A_b38	131729	13	14	0.05882353	4.8972433691523854e-05	-0.0031517642	0.0007431096	0.37716228377162286	0.409136152456938
SE_1_+_32672901_32673459_32673580_32679640_RBBP4	2732	0.96439433	291.02618	84.24517	6.9890083556134435e-06	chr1_33451011_A_G_b38	777551	14	15	0.063025214	7.518666358082484e-07	0.006902889	0.001308878	0.0038996100389961006	0.0025709096935705644
SE_1_+_32672901_32679640_32679817_32680526_RBBP4	2738	0.9232102	194.67126	75.11361	0.002145167947460541	chr1_33607078_C_T_b38	927437	12	12	0.05042017	0.0003437815672831127	-0.011362273	0.0030668639	0.36946305369463056	0.37982590456663257
ALE_1_+_32672901_32679640_32680526_RBBP4	2738	0.91836256	187.78249	74.19855	0.0021949025748449133	chr1_33607078_C_T_b38	927437	12	12	0.05042017	0.0003256797962858847	-0.0058551654	0.0015737999	0.36606339366063395	0.37867380068355955
A3SS_1_+_32672901_32679640_32679635_RBBP4	2738	0.7901227	81.22172	55.443733	0.011790727578296306	chr1_31831266_T_C_b38	-848375	14	14	0.05882353	0.000619925429740684	-0.002570676	0.0007277253	0.694030596940306	0.7106795137054965
A3SS_1_+_32672901_32680526_32679640_RBBP4	2739	0.9190462	187.66399	74.14069	0.0022037326738802965	chr1_33607078_C_T_b38	926551	12	12	0.05042017	0.0003256793479311978	0.005855164	0.0015737993	0.36646335366463356	0.3792642809747297
SE_1_-_32797763_32797638_32797592_32791254_YARS	2852	1.0107567	380.4024	90.19008	0.00042154913376608194	chr1_32649669_T_C_b38	-147970	44	48	0.7964602	0.0001760103812505358	-0.024179395	0.006208715	0.14228577142285773	0.1445761353631581
A3SS_1_+_32826930_32827996_32827993_S100PBP	2885	1.0304624	430.04257	93.02709	0.0008527953013066352	chr1_33783235_T_C_b38	955238	73	93	0.6092437	0.0004775880205331909	0.041300632	0.011442483	0.28957104289571045	0.2931649632961759
A3SS_1_-_32895910_32895644_32895743_TMEM54	2998	1.0169066	382.5135	89.6105	0.0016750268203494204	chr1_33512982_A_T_b38	617337	16	16	0.06779661	0.0007969497028784628	0.017169666	0.0049661607	0.46605339466053397	0.4651562277623308
A3SS_1_-_32898126_32895644_32895969_TMEM54	2998	0.7372345	102.71578	61.99845	0.011204440034411676	chr1_32242400_A_G_b38	-653245	12	12	0.05042017	0.0011210391940806152	0.008111674	0.0024188973	0.7787221277872213	0.7873436354512171
A3SS_1_-_32898126_32895743_32895969_TMEM54	2999	0.84287316	129.22095	65.57167	0.007196224944953235	chr1_33459255_A_G_b38	563511	52	64	0.73109245	0.0007891437198191693	-0.0062112715	0.001795011	0.658934106589341	0.6770934642561479
SE_1_-_32898126_32895969_32895910_32895743_TMEM54	2999	0.8912552	159.37762	69.94624	0.0036617950098342404	chr1_33459255_A_G_b38	563285	52	64	0.73109245	0.0004430020141011449	0.0063106	0.0017377961	0.48225177482251774	0.4978760880372742
SE_1_-_32898126_32895969_32895910_32895644_TMEM54	2999	0.74656665	108.61304	63.273632	0.011027736331625147	chr1_32242400_A_G_b38	-653570	12	12	0.05042017	0.001229024280866823	-0.015196465	0.0045702383	0.788021197880212	0.7951305174222061
A3SS_1_-_32938397_32937259_32937309_RNF19B	3040	1.0101892	488.18573	94.96172	0.0005464987500130627	chr1_33010166_G_A_b38	72906	116	116	0.48739496	0.00033924758924678254	0.12613608	0.03401112	0.22447755224477553	0.22993597364461843
A3SS_1_-_32949569_32948363_32948366_RNF19B	3039	1.0258845	488.7509	94.091194	0.0025696050542084853	chr1_33229113_G_A_b38	280749	17	17	0.071428575	0.001690513361845852	0.060494844	0.018755449	0.7104289571042895	0.705948316418471
SE_1_-_33013207_33012122_33012074_33010833_AK2	3113	1.0051683	422.10034	91.35758	0.005829391753179535	chr1_32530951_C_T_b38	-481172	18	19	0.08050847	0.003565705245791673	0.015137791	0.005073815	0.9146085391460854	0.9144442915230993
ALE_1_-_33021367_33020161_33014594_AK2	3139	0.94316125	244.72069	77.318794	0.005371104208143515	chr1_32984662_G_C_b38	-35500	30	30	0.12605043	0.0013743917438327105	0.005820119	0.0017688246	0.7470252974702529	0.7526134920714296
SE_1_-_33021593_33021461_33021367_33014594_AK2	3141	0.98658466	349.06934	85.991806	0.005110832692990672	chr1_33577687_C_A_b38	556225	55	63	0.2647059	0.0022819591991991516	0.006649704	0.0021246802	0.8401159884011599	0.8362700145123665
SE_1_-_33036736_33024567_33024442_33021703_AK2	3143	0.9788828	395.29117	89.88035	0.0018151360810292189	chr1_33379445_A_G_b38	354877	84	107	0.54672897	0.0008884947473314523	0.0034207955	0.0009989297	0.5218478152184781	0.5225493019260273
SE_1_-_33036736_33031661_33031544_33024567_AK2	3157	1.0058817	408.7431	90.666916	0.0027890320977282095	chr1_32524366_T_C_b38	-507296	77	103	0.5672269	0.0015117452255998785	-0.013414891	0.004114215	0.6801319868013199	0.6783358573541665
SE_1_-_33328870_33325961_33325795_33325019_PHC2	3663	0.9701808	378.5414	86.26242	0.0011920684798896971	chr1_33026908_C_T_b38	-299054	42	44	0.18487395	0.0004225663824612991	0.0034819706	0.0009552368	0.3725627437256274	0.37797298459732814
ALE_1_-_33328870_33325961_33325019_PHC2	3663	0.98976177	333.20877	82.96002	0.0007065087880571134	chr1_34180434_G_A_b38	854472	11	12	0.05042017	0.00017145022717467942	0.0039279987	0.00100673	0.2136786321367863	0.21399723449366656
SE_1_-_33332275_33331699_33331625_33331462_PHC2	3681	1.0160631	486.2558	92.36802	0.00046765054820274054	chr1_33295600_C_T_b38	-36100	85	106	0.5546219	0.0002355727552559411	-0.004840729	0.0012696531	0.19668033196680332	0.19711771881509887
SE_1_-_33334185_33333932_33333844_33332404_PHC2	3685	0.9719042	233.71399	75.54185	0.0007968835417357364	chr1_33452184_T_C_b38	118251	49	53	0.22268908	9.599082620931327e-05	0.005563234	0.0013698682	0.18368163183681632	0.18052266448860105
A5SS_1_-_33334185_33334090_33332404_PHC2	3685	1.0173497	503.07806	92.00035	0.000777024673938846	chr1_33510222_G_A_b38	176036	73	103	0.43362832	0.0004005481090916512	0.019489523	0.0053240084	0.3183681631836816	0.31553332551210994
A3SS_1_-_33349597_33334290_33334292_PHC2	3685	0.9489585	195.89706	70.29735	0.0011259245586003094	chr1_32800050_G_A_b38	-534241	13	14	0.05882353	8.580962227538415e-05	0.012349491	0.0030183257	0.21287871212878712	0.21900755529183136
AFE_1_-_33335166_33349597_33334292_PHC2	3688	0.9750971	397.2428	87.43232	0.002279366537956463	chr1_34254591_C_T_b38	919424	18	31	0.22794122	0.000977497399601388	-0.020050516	0.0059051556	0.6058394160583942	0.6073015150339742
A3SS_1_+_34793068_34794197_34794102_GJA4	3418	1.0281221	474.06558	91.97768	0.0006561777228004834	chr1_34893121_G_A_b38	98923	35	38	0.15966387	0.00033188711201677823	-0.026787067	0.007210559	0.2592740725927407	0.2550999037947531
AFE_1_-_34857186_34859677_34855982_SMIM12	3224	0.74807084	77.4431	52.435463	0.004063620342627469	chr1_34877614_T_C_b38	20427	27	27	0.11344538	5.9079991650113093e-05	-0.020831268	0.004969803	0.3534646535346465	0.40250782226062937
A5SS_1_-_34859677_34859455_34855982_SMIM12	3223	1.0803577	412.9262	89.242874	0.001163997666430634	chr1_33995360_G_T_b38	-864318	87	104	0.4369748	0.0005144280528603175	-0.03169641	0.008834969	0.34596540345965404	0.343978309344299
A5SS_1_-_34859677_34859652_34855982_SMIM12	3223	0.9601058	191.29257	71.61985	0.018137476438498203	chr1_34916045_G_A_b38	56367	17	17	0.071428575	0.004762685085025158	0.008132667	0.0028179856	0.9739026097390261	0.9722516616591947
ALE_1_-_34992234_34988935_34983947_ZMYM6	3072	0.985999	328.5869	85.94588	0.0011947229889158726	chr1_34199618_G_A_b38	-789318	17	18	0.075630255	0.00041335630978172255	-0.0624044	0.017089857	0.33336666333366666	0.33151233215363846
A3SS_1_-_35177319_35176471_35176474_AL831889/BX537811	2852	1.0298712	396.52173	91.587296	0.0021452949964069715	chr1_35197470_A_C_b38	20998	26	28	0.11764706	0.0011952042509662342	0.020278865	0.0060829604	0.5700429957004299	0.5595524920548636
A3SS_1_+_35393739_35396555_35396552_ZMYM4	2490	0.96518606	197.78917	75.83705	0.0017978652368108386	chr1_36003713_T_A_b38	607157	13	15	0.10135138	0.00029072936105013303	0.02713767	0.0072311265	0.3117688231176882	0.31590489169285835
ALE_1_-_35441047_35435597_35435081_KIAA0319L	2558	0.93592215	214.5284	78.978226	0.000650032127413072	chr1_34445306_G_A_b38	-990292	22	23	0.09663866	0.00010540450499750472	-0.019109776	0.0047351755	0.15098490150984903	0.15190510046170527
AFE_1_-_35454237_35454362_35453689_KIAA0319L	2555	0.4200976	8.542187	23.651546	0.08821442938273592	chr1_34727196_A_G_b38	-727042	46	51	0.78571427	0.0003582586441781505	0.0007151979	0.00019366496	0.7068293170682932	0.8225754298103739
A3SS_1_-_35462621_35460433_35460437_KIAA0319L	2568	0.93397385	171.95287	73.80521	0.022856352698124752	chr1_35161587_A_T_b38	-298847	23	57	0.75675684	0.007407756304364598	-0.010953001	0.0040082885	0.9857014298570143	0.9837819506127424
SE_1_-_35474805_35470960_35470863_35466695_KIAA0319L	2568	0.9184703	152.50345	70.88507	0.008047865549593615	chr1_35948236_G_T_b38	477275	16	16	0.06956522	0.0014611127367954776	-0.017385805	0.0053146677	0.7350264973502649	0.7390316430772141
SE_1_-_35478966_35474906_35474805_35470960_KIAA0319L	2559	0.8463969	89.80127	59.269814	0.009462450001520142	chr1_36228064_G_T_b38	753157	16	16	0.06779661	0.0006495206941754698	-0.012460662	0.003541359	0.6247375262473752	0.6457558141372264
MXE_1_-_35478966_35474906_35474805_35470960_35470863_35466695_KIAA0319L	2559	1.0325713	343.45322	90.40628	0.0006243844247455395	chr1_34640667_T_C_b38	-834240	25	32	0.13793103	0.000278356491959638	-0.041261632	0.010958399	0.18068193180681932	0.180745310026291
SE_1_-_35554350_35507135_35506612_35479212_KIAA0319L	2520	1.0125686	347.79053	91.00643	0.0008173371918805095	chr1_36395131_A_G_b38	887995	78	90	0.37815127	0.00039368388281497117	-0.033651516	0.00918011	0.24337566243375663	0.24211901946453887
ALE_1_+_35563909_35565227_35566823_NCDN	2563	0.9179516	118.13466	62.76794	0.03422176140524427	chr1_36280931_A_T_b38	715703	25	27	0.8855932	0.006864051249294043	0.009226458	0.0033435482	0.9898010198980102	0.986400607403334
SE_1_-_36149337_36137978_36137796_36137322_TRAPPC3	2567	0.99980736	264.37354	84.49178	0.0015183718066950134	chr1_36549399_A_C_b38	411420	34	34	0.15178572	0.0004902941354470925	-0.013203483	0.0036658857	0.3274672532746725	0.33092500187151835
SE_1_-_36139720_36138232_36138084_36137978_TRAPPC3	2567	0.9145367	185.95717	75.89674	0.012704725798116115	chr1_37053734_C_T_b38	915501	37	42	0.1764706	0.0038367939607600572	0.0029342305	0.0009916179	0.9247075292470753	0.9206188389699992
A3SS_1_-_36140069_36139819_36139843_TRAPPC3	2568	0.9898423	302.4045	88.24649	0.0019644443371162742	chr1_35995211_T_A_b38	-144609	24	30	0.22058824	0.0008706113393137171	0.008309454	0.002422141	0.45225477452254775	0.4532374225829445
AFE_1_-_36149092_36149337_36140166_TRAPPC3	2583	0.98976815	371.29977	92.04243	6.202469162795539e-05	chr1_36157302_A_G_b38	8209	64	76	0.6806723	2.4740942589917083e-05	0.01726613	0.0039068554	0.0226977302269773	0.02376577116766607
A5SS_1_-_36149337_36149092_36140166_TRAPPC3	2584	0.98976773	371.29977	92.04243	6.202483947811114e-05	chr1_36157302_A_G_b38	7964	64	76	0.6806723	2.474101290232601e-05	-0.017266126	0.003906855	0.0226977302269773	0.02376586779902568
A5SS_1_-_36149337_36149260_36140166_TRAPPC3	2584	0.93777746	131.91595	66.824104	0.0055265930057880495	chr1_35733326_T_C_b38	-416012	11	13	0.05462185	0.0005983655645565933	0.004418763	0.0012471862	0.5391460853914608	0.5487370824161852
AFE_1_+_36156463_36155733_36170971_Hypothetical	2587	0.8705984	72.472046	50.32507	0.0044829335955897595	chr1_36556933_G_T_b38	400469	13	13	0.05462185	4.9891793739192375e-05	0.00663229	0.0015655475	0.3247675232476752	0.3411942324773472
AFE_1_+_36157290_36156463_36170971_MAP7D1	2596	0.8977131	111.57602	63.06152	0.017392670381425345	chr1_36583840_C_G_b38	426549	78	104	0.4369748	0.002451527582404901	-0.0028919089	0.00093089807	0.8793120687931207	0.8812474615439911
SE_1_+_36173478_36174898_36175008_36176199_MAP7D1	2593	1.0316869	350.4257	91.02614	0.0008042358402500315	chr1_36528778_C_T_b38	353879	41	44	0.18487395	0.0003872305333132523	0.03716684	0.01012586	0.23197680231976803	0.23229349356311638
AFE_1_+_36177574_36176842_36177873_MAP7D1	2604	0.90670645	92.73419	58.131844	0.007888845545751429	chr1_36632575_T_A_b38	455000	7	9	0.07377049	0.0004223668217660073	-0.0036689916	0.0010065058	0.5525447455254474	0.5655753608773711
A3SS_1_+_36178201_36178446_36178419_MAP7D1	2605	0.9964813	314.17163	89.10931	0.0035986890524186523	chr1_36958961_C_T_b38	780514	71	97	0.40776703	0.0018337361709304771	-0.013412656	0.0041918443	0.6782321767823217	0.679234238914712
A3SS_1_+_36178201_36178471_36178419_MAP7D1	2605	1.0120567	343.92426	90.8575	0.0023894555359437646	chr1_35738115_T_A_b38	-440357	6	9	0.05999999	0.0012872861959601185	-0.028968198	0.008749755	0.5568443155684432	0.5551870968308745
A3SS_1_+_36179315_36179515_36179512_MAP7D1	2609	1.0141444	386.5276	93.88569	4.8409918097729884e-05	chr1_36958156_T_C_b38	778640	41	41	0.17826086	2.2753199280407365e-05	0.016501363	0.0037156898	0.0168983101689831	0.01741738302309103
AFE_1_-_36323459_36323893_36323067_EVA1B	2894	0.9009608	116.59535	63.46717	0.0011311790952327808	chr1_37209053_A_G_b38	885593	70	79	0.33193278	3.5746664214032306e-05	-0.0026353109	0.00060946227	0.1576842315768423	0.1575274849895143
A3SS_1_-_36361221_36358822_36358837_STK40	2947	0.9678935	302.3542	87.24256	0.0017613980056641041	chr1_37102934_T_A_b38	744111	20	24	0.8990385	0.0007160391065814646	0.019948935	0.005716859	0.4256574342565743	0.4291203419580135
A5SS_1_-_36397767_36397618_36394153_LSM10	3010	0.7433173	51.862465	41.261005	0.004583628643027846	chr1_36684926_A_T_b38	287158	12	16	0.20000006	7.707931045862912e-06	0.0032270495	0.00068453146	0.293970602939706	0.33931317621051843
ALE_1_-_36418991_36418255_36416095_OSCP1	3046	0.7649415	54.703632	39.57714	0.059607420541873235	chr1_36854712_C_T_b38	436456	31	34	0.14285715	0.0024001517631597664	-0.0046752878	0.0015016487	0.9878012198780122	0.979385532904441
A3SS_1_-_36468075_36467962_36467990_CSF3R	3205	0.9179127	114.3771	59.101223	0.01686717970583237	chr1_36726538_C_A_b38	258575	18	18	0.075630255	0.0016620671746340378	-0.004372726	0.0013534456	0.8726127387261274	0.8754152523237785
SE_1_-_37501804_37496604_37496547_37495918_MEAF6	4364	0.96242005	320.85104	80.67334	0.005660430433916536	chr1_36583840_C_G_b38	-912765	78	104	0.4369748	0.0018511728061899094	0.012537184	0.0039219186	0.8461153884611539	0.8475824583568238
SE_1_-_37501804_37496736_37496707_37495918_MEAF6	4364	0.87732875	132.1491	59.579903	0.008002058226976807	chr1_36554962_A_G_b38	-941775	12	12	0.05042017	0.0005090837375918679	0.00419775	0.001169069	0.6947305269473053	0.7052210211518057
A5SS_1_-_37514657_37514517_37513538_MEAF6	4348	0.9657532	210.67001	70.99066	0.014413709728551608	chr1_37246691_C_T_b38	-267967	19	19	0.079831935	0.0033246935300951922	0.0049968692	0.0016618763	0.9575042495750425	0.9561169122325883
SE_1_-_37582223_37581545_37581342_37576556_GNL2	4247	0.9483746	278.4968	78.66102	0.000727432621754493	chr1_37474756_A_G_b38	-106790	84	111	0.46638656	0.00011784894743572726	-0.016146574	0.0040313764	0.1999800019998	0.20395766489457898
SE_1_-_37998974_37998132_37997963_37997870_FHL3	4508	1.0012851	385.5766	82.82841	0.002938245861125136	chr1_37721271_C_A_b38	-276862	31	35	0.15625	0.0009590224624775942	0.028471215	0.008370828	0.6755324467553244	0.6779288528293697
AFE_1_-_37999257_38005357_37999148_FHL3	4509	1.0089915	484.92056	88.43959	0.006186715817429755	chr1_38910770_T_G_b38	911512	84	91	0.3836207	0.003269229266693624	-0.024499146	0.008132944	0.950904909509049	0.9498145238662583
AFE_1_-_38872573_38873018_38867610_MYCBP/RRAGC/GJA9-MYCBP	4209	0.8436123	64.00231	37.798332	0.011193736235886905	chr1_37900520_C_T_b38	-972054	27	30	0.12605043	2.86376323050441e-05	-0.005284563	0.0012060651	0.5766423357664233	0.5905703471034783
SE_1_+_38991600_38998171_38998311_39000972_AKIRIN1	4167	0.89619416	105.93342	49.185085	0.0035637161004740026	chr1_38795350_T_A_b38	-202822	18	18	0.076271184	2.5782879590906043e-05	-0.004125994	0.0009358528	0.35326467353264673	0.36638875661297193
MXE_1_+_38991600_38998171_38998311_39000972_39001106_39003347_AKIRIN1	4167	1.0280582	538.4589	90.59117	0.0006950727247814657	chr1_39579411_T_G_b38	581239	70	97	0.40909094	0.00031840965411748925	-0.024852663	0.006668495	0.29917008299170084	0.2993628992721482
SE_1_+_38998311_39000972_39001106_39003347_AKIRIN1	4175	0.9932467	350.76047	80.7312	0.0012938535465214366	chr1_39185515_T_A_b38	184542	22	23	0.09745763	0.0002960764864051901	0.01443353	0.0038513117	0.36646335366463356	0.3682790788076579
MXE_1_+_38998311_39000972_39001106_39003347_39003418_39004045_AKIRIN1	4175	1.0324397	533.4543	90.7634	0.0017684178011153299	chr1_39792403_A_T_b38	791430	51	55	0.76495725	0.0009148372456988185	0.027884088	0.008163764	0.6031396860313969	0.5966768562688967
SE_1_+_39001106_39003347_39003418_39004045_AKIRIN1	4173	0.83790016	86.3891	41.982395	0.0009591934203329146	chr1_39477090_T_C_b38	473742	9	10	0.11627906	2.405741511694386e-07	-0.0028530145	0.00051528227	0.12968703129687031	0.12682799009048276
A5SS_1_+_39026398_39026402_39028723_NDUFS5	4237	0.9917583	389.2847	84.427216	6.052848826897725e-64	chr1_39017259_G_A_b38	-9140	38	41	0.8277311	6.346384207879037e-77	0.2625412	0.004853445	9.999000099990002e-05	7.471434056519506e-61
SE_1_+_39427614_39427961_39428287_39429242_MACF1	4179	0.9061708	119.38623	53.48261	0.0011884515782481764	chr1_39883661_G_A_b38	455699	15	15	0.063025214	7.2403042751275465e-06	-0.010493048	0.0022185142	0.1615838416158384	0.1654376835957586
SE_1_+_39435761_39436482_39436490_39437777_MACF1	4156	0.98517185	364.68698	82.56114	0.0008905669450718242	chr1_39601539_T_C_b38	165056	77	94	0.39908257	0.0002193338457998965	0.026820116	0.0069975536	0.28187181281871815	0.2841792309775128
MXE_1_+_39435761_39436482_39436490_39437777_39438008_39439274_MACF1	4156	1.042847	501.12137	89.63281	0.0003782121148636642	chr1_40168302_G_A_b38	731819	20	24	0.10084034	0.00014858355942518357	0.035135727	0.008914398	0.16028397160283972	0.1575157981346165
SE_1_+_39436490_39437777_39438008_39439274_MACF1	4151	0.85489225	87.674805	41.780296	0.0644022727485859	chr1_38880412_T_A_b38	-557366	14	20	0.11764706	0.003734263018548314	-0.0045294226	0.0015260353	0.9991000899910009	0.9979936288762502
SE_1_+_39459249_39459818_39459832_39460632_MACF1	4126	0.9075098	125.625	55.158535	0.016270613094567347	chr1_39654351_T_C_b38	194532	39	42	0.1764706	0.0010596221152881506	0.0005536616	0.00016425426	0.8925107489251075	0.8913904630591869
SE_1_+_39463686_39465095_39465112_39468615_MACF1	4126	1.0448465	502.65417	89.80071	0.004078976714033922	chr1_39027858_G_A_b38	-437238	33	45	0.80803573	0.002199608900588109	0.03030172	0.009645387	0.8623137686231377	0.8622188526966122
SE_1_+_39468732_39469547_39469615_39479798_MACF1	4118	0.86948717	23.545843	22.57055	0.009201110913000172	chr1_39880269_A_T_b38	410721	16	18	0.07826087	2.3587531449882904e-08	0.016709598	0.0027595367	0.25947405259474055	0.252176039487192
SE_1_+_39480009_39480920_39481030_39484601_MACF1	4109	1.0353447	436.26767	84.97762	0.005603848361861851	chr1_39749505_A_G_b38	268584	58	65	0.27310926	0.0023944150393468925	0.025127059	0.008068517	0.9081091890810918	0.9083456074937558
A5SS_1_-_39561728_39561685_39561122_PABPC4	4271	1.0175192	471.98685	88.21924	0.00030762159313045035	chr1_39694079_A_C_b38	132350	94	61	0.2596154	0.00010364120633392838	0.011445467	0.0028328255	0.1337866213378662	0.12961435090225182
A3SS_1_-_39563614_39562380_39562416_PABPC4	4272	0.9850543	282.10388	75.73379	0.002953595902997077	chr1_40518594_A_G_b38	956213	17	18	0.075630255	0.0005552077719032561	0.008044398	0.0022564095	0.5687431256874312	0.5728273972308762
A3SS_1_-_39564423_39563741_39563922_PABPC4	4273	1.0141319	481.3623	88.28308	0.0013322272495026133	chr1_38756483_C_A_b38	-807259	23	24	0.10084034	0.0005594600275581358	0.040805854	0.011453055	0.47215278472152783	0.4667370553646078
A3SS_1_-_39564471_39563741_39563922_PABPC4	4273	1.0144624	405.38214	84.64849	0.0015190426512735164	chr1_39961250_C_T_b38	397508	14	14	0.05882353	0.000496540587617705	0.0519504	0.014438674	0.45765423457654236	0.4529890280192662
SE_1_-_39564423_39563922_39563836_39563741_PABPC4	4274	1.015471	472.38443	87.836464	0.0006070839179383912	chr1_38754132_C_T_b38	-809791	23	24	0.10084034	0.0002190550688820291	-0.036237393	0.009453703	0.24707529247075294	0.24273312455103216
SE_1_-_39564471_39563922_39563836_39563741_PABPC4	4274	1.0052527	393.2578	83.87645	0.00035962971840605235	chr1_39783259_A_G_b38	219336	13	13	0.05462185	8.258693524653764e-05	-0.03116275	0.0075972686	0.12818718128187181	0.1302413149985766
A5SS_1_-_39564471_39564423_39563741_PABPC4	4273	1.0140094	488.81158	88.71732	0.002279783979394233	chr1_38754132_C_T_b38	-810340	23	24	0.10084034	0.0010649999216631293	0.066394426	0.019706244	0.6683331666833316	0.6666113962549822
A5SS_1_-_39564471_39564423_39563922_PABPC4	4273	1.0441563	541.50946	90.9182	0.005204440563858994	chr1_39603534_G_A_b38	39062	17	17	0.071428575	0.0030727381109160842	0.03831361	0.012633084	0.935006499350065	0.9356709174414485
A5SS_1_-_39564701_39564686_39564542_PABPC4	4273	1.0218568	406.95648	84.107155	0.0010290859560492494	chr1_38919881_T_C_b38	-644821	16	16	0.067226894	0.00029844553746464505	0.016021108	0.004277526	0.3384661533846615	0.33195351051864896
SE_1_-_39565106_39564773_39564686_39564542_PABPC4	4273	1.032	488.19568	88.981316	0.000171186795565624	chr1_38818450_A_C_b38	-746324	23	24	0.89915967	5.695193940508327e-05	0.012680211	0.003018147	0.0700929907009299	0.07299529865752256
SE_1_-_39565106_39564773_39564701_39564542_PABPC4	4273	1.0430703	497.34344	89.42661	0.0003882186434980824	chr1_38818450_A_C_b38	-746324	23	24	0.89915967	0.00015035759719938518	0.020428777	0.0051873717	0.15808419158084192	0.16023440101250883
SE_1_-_39569863_39569689_39569595_39568939_PABPC4	4283	0.9336045	184.33278	64.556015	4.2071718972513325e-05	chr1_38874832_T_G_b38	-694858	14	14	0.05882353	2.529041354831202e-07	-0.004057605	0.00073435524	0.012998700129987	0.01095443799393872
ALE_1_-_39569863_39569689_39568939_PABPC4	4283	0.9331247	173.88264	63.013046	5.268041478979632e-05	chr1_38874832_T_G_b38	-694858	14	14	0.05882353	2.5771810401837655e-07	-0.00453664	0.0008216922	0.0164983501649835	0.012819229147501257
A5SS_1_-_39571234_39571097_39570002_PABPC4	4285	1.0034168	465.9523	88.508736	0.00022801841979375125	chr1_39568233_G_A_b38	-3002	33	33	0.13865547	7.552585214295511e-05	0.037254706	0.009029479	0.0988901109889011	0.09988443003708558
SE_1_-_39572393_39571705_39571607_39571349_PABPC4	4286	0.93748564	203.83357	68.791275	0.00100184375903694	chr1_39947308_A_T_b38	375602	18	20	0.084033616	6.049829496962236e-05	0.0021017413	0.0005021779	0.202979702029797	0.20994859607013497
A5SS_1_+_39738923_39738931_39740165_PPIE	4214	1.0183693	512.9648	91.284676	0.0007591879004339658	chr1_39706786_G_A_b38	-32138	56	66	0.27731094	0.00037025828015582876	-0.032346565	0.008781588	0.31826817318268175	0.3140714699908779
AFE_1_+_39739293_39738931_39740165_PPIE	4214	0.9068983	125.40107	55.95952	0.015794026063104993	chr1_39476431_G_A_b38	-262863	26	29	0.12184874	0.0010940464776431544	-0.01201648	0.003575322	0.8874112588741125	0.8840448211392541
A3SS_1_+_39738931_39740165_39740089_PPIE	4212	0.83380425	89.76149	38.866177	0.010130523286868165	chr1_39664221_T_C_b38	-75945	14	15	0.063025214	2.8903515244275055e-05	-0.0028961136	0.0006613245	0.6681331866813318	0.6741967411500928
A5SS_1_+_39741921_39742031_39743216_PPIE	4211	0.9412951	229.19681	73.54902	0.023397629547899843	chr1_40012377_A_T_b38	270455	25	26	0.11016949	0.007538297629993388	-0.0063574286	0.002331804	0.9972002799720028	0.9961935882325266
SE_1_+_39743924_39745375_39745498_39748903_PPIE	4207	0.98944	300.46674	79.55539	0.0007296785434879713	chr1_38762278_G_A_b38	-983098	27	28	0.11764706	0.0001293159313967478	-0.01857857	0.0046682716	0.20287971202879712	0.20112279596675145
SE_1_+_39743924_39745375_39748767_39748903_PPIE	4207	0.9642828	277.6908	77.53212	7.212109376335036e-06	chr1_39747998_A_T_b38	2622	71	86	0.36134455	2.5935860848242846e-07	0.02913471	0.0052783666	0.0022997700229977	0.0025347083776776657
SE_1_+_39743924_39745414_39745498_39748903_PPIE	4207	0.9823671	314.28583	80.54132	0.0007005579178352822	chr1_38762278_G_A_b38	-983137	27	28	0.11764706	0.00013524543458451186	-0.030232646	0.007620232	0.20467953204679531	0.20472503631102093
A3SS_1_+_39743924_39745414_39745375_PPIE	4207	1.0049715	416.8407	86.8365	0.00020540039530979621	chr1_39521911_G_A_b38	-223504	45	49	0.20762712	5.695924838696325e-05	0.0296501	0.0070573813	0.08339166083391661	0.08088874785663401
A5SS_1_+_39745498_39748767_39748903_PPIE	4207	0.9945316	463.08997	89.45627	1.8220247217352083e-40	chr1_39738050_T_C_b38	-7449	71	85	0.35714287	6.402442163398576e-46	0.23695539	0.009325067	9.999000099990002e-05	1.348814954335236e-37
ALE_1_+_39753052_39753287_39763689_PPIE	4180	1.0272727	507.08508	91.51414	0.0004963304046596141	chr1_39763647_G_A_b38	10359	85	112	0.525641	0.00023519060211737842	0.02424192	0.00635754	0.21247875212478753	0.21147391961726114
SE_1_-_39847220_39844640_39844531_39844218_TRIT1	4204	0.93363976	138.12146	57.875153	0.0019204090846523581	chr1_39370878_C_A_b38	-473763	11	12	0.05042017	3.690548362230565e-05	-0.010168019	0.0023560757	0.2635736426357364	0.2626580243436226
SE_1_-_39847548_39847297_39847220_39844640_TRIT1	4198	0.9557962	219.04071	71.100136	0.004517363739441782	chr1_39913612_G_C_b38	66314	27	32	0.13445379	0.0006624149353543214	-0.010215381	0.0029080843	0.6442355764423557	0.6482212281418449
MXE_1_-_39847548_39847297_39847220_39844640_39844531_39844218_TRIT1	4198	1.0384067	463.61172	89.410706	0.00018364305182375085	chr1_39525803_G_A_b38	-321495	49	53	0.22268908	6.42736844206024e-05	-0.036679354	0.008797888	0.07079292070792921	0.07296806540873366
AFE_1_-_39847548_39847986_39847297_TRIT1	4198	0.9522361	170.51683	65.113365	1.599669931577681e-08	chr1_39837955_C_T_b38	-9594	23	27	0.11344538	1.4250567172429435e-12	0.052659888	0.0065236813	9.999000099990002e-05	5.128075828753519e-06
AFE_1_-_39847548_39883318_39847297_TRIT1	4198	0.8162489	28.62132	25.006	0.0028884792533105576	chr1_40201069_A_C_b38	353520	4	6	0.111111104	1.3489667875571629e-09	0.008913767	0.0013365123	0.1095890410958904	0.1344357718348576
SE_1_-_39847986_39847660_39847548_39847297_TRIT1	4196	0.9519342	164.06767	63.767235	2.2693347492873644e-08	chr1_39837955_C_T_b38	-9706	23	27	0.11344538	1.4416168920332701e-12	-0.058300547	0.0072245337	9.999000099990002e-05	6.923281536921574e-06
MXE_1_-_39847986_39847660_39847548_39847297_39847220_39844640_TRIT1	4196	1.0347172	515.50946	89.80187	0.00041890826797334984	chr1_39105423_C_T_b38	-742238	12	12	0.051724136	0.00016917528998161503	0.0655324	0.0167797	0.18198180181981802	0.18111025685876297
A3SS_1_-_39847986_39847660_39847747_TRIT1	4196	1.0203253	498.541	90.41583	0.001837705074014583	chr1_39833945_C_T_b38	-13716	26	26	0.114035085	0.0009334159250056738	-0.043189514	0.012667475	0.5907409259074092	0.5911927708605
A5SS_1_-_39850123_39850119_39848097_TRIT1	4202	1.0295981	498.53836	90.384026	0.001463552414283319	chr1_39731292_G_A_b38	-118832	19	20	0.084033616	0.0007218263381011409	0.10059052	0.028846627	0.5087491250874913	0.5040744244488927
A5SS_1_+_40040783_40040801_40059337_CAP1	4223	1.0346116	443.65903	87.70233	0.0035980010469100587	chr1_39535575_T_C_b38	-505209	43	45	0.18907563	0.00168362709196079	-0.029532284	0.00915235	0.7882211778822118	0.7875613238218089
A5SS_1_+_40040783_40040801_40059334_CAP1	4223	1.0091354	494.97604	90.38646	0.0015479676179137025	chr1_40866749_G_A_b38	825965	57	67	0.28151262	0.0007687473357324162	-0.03937495	0.0113532115	0.5378462153784621	0.5311767591369546
AFE_1_+_40040801_40040467_40059334_Hypothetical	4223	0.94873273	238.91449	72.80827	0.006473776452065839	chr1_39092138_C_T_b38	-948664	19	19	0.079831935	0.001256022824814452	0.030424777	0.0091686025	0.8031196880311969	0.8037068146753383
AFE_1_+_40040965_40040801_40059334_CAP1	4223	0.95612705	28.619781	24.150448	0.016063284774028762	chr1_39044563_A_G_b38	-996403	4	4	0.05263157	6.162293228853185e-07	-0.008492096	0.0015961805	0.46295370462953706	0.39241745343271106
SE_1_+_40040783_40041429_40041493_40059337_CAP1	4220	1.023296	396.27307	84.70107	0.0016203809942460028	chr1_40022452_T_C_b38	-18978	20	21	0.0882353	0.0005384151752634317	-0.02933036	0.0082061505	0.46315368463153683	0.46279848728261375
SE_1_+_40040801_40041429_40041493_40059334_CAP1	4220	1.0254027	511.12344	91.21387	6.300496105551495e-08	chr1_40006867_C_T_b38	-34563	16	16	0.067226894	1.0490203319472523e-08	-0.08161672	0.013097348	9.999000099990002e-05	2.4492830895938904e-05
SE_1_+_40040801_40041429_40041493_40059337_CAP1	4220	1.0011084	430.03317	87.804085	3.8338156129162405e-05	chr1_40022452_T_C_b38	-18978	20	21	0.0882353	9.022112637275252e-06	-0.01989083	0.0042546475	0.016198380161983803	0.016269902416566492
SE_1_+_40040801_40057446_40057495_40059337_CAP1	4211	0.92902523	91.75276	45.3474	0.0062719273956720065	chr1_40868132_T_A_b38	810685	12	12	0.05042017	3.929618554115648e-05	0.003415493	0.00079444255	0.4647535246475352	0.4741429512990047
A3SS_1_+_40040783_40059337_40059334_CAP1	4213	1.0408015	502.4443	89.68167	0.00047352063223755507	chr1_39491997_C_G_b38	-567341	14	14	0.06086957	0.0001923365848669859	0.073337	0.018951818	0.19668033196680332	0.19574331293565728
A3SS_1_+_40040801_40059337_40059334_CAP1	4213	1.0272012	525.55334	91.43019	0.0012198999671306314	chr1_40831690_T_G_b38	772352	12	12	0.05042017	0.0006332051394236882	0.046057712	0.013061639	0.46265373462653736	0.4603253250851868
A3SS_1_+_40059458_40060070_40060067_CAP1	4211	1.0027701	406.45087	84.23263	0.001372228445559049	chr1_40665726_C_A_b38	605655	69	87	0.36554623	0.0004256768031705842	-0.008740305	0.0023992022	0.42785721427857215	0.4263606056152029
SE_1_-_40078560_40076913_40076842_40074183_PPT1	4207	1.0297812	481.648	89.87647	0.000576585582854946	chr1_40110903_C_T_b38	33989	42	47	0.197479	0.0002440473964153689	0.01197628	0.0031494608	0.22867713228677133	0.23001075091090203
A3SS_1_-_40091329_40089512_40089582_PPT1	4212	0.9656325	168.58298	64.68614	0.015277709155176615	chr1_39766299_T_A_b38	-323214	39	40	0.16806723	0.0022859541499026708	-0.0031053692	0.0009923908	0.9303069693030697	0.9299724748012013
SE_1_-_40097115_40094019_40093933_40092507_PPT1	4220	0.9640791	211.44081	71.41139	0.0017952060538868415	chr1_39097731_G_A_b38	-996289	23	23	0.9033613	0.0001875002492297088	-0.0024347566	0.0006280361	0.33096690330966905	0.33328962035226123
AFE_1_-_40096809_40097115_40092507_PPT1	4222	0.88203114	84.39386	40.495026	0.00619681371920577	chr1_39360052_T_C_b38	-736758	11	16	0.08333333	1.3001982016904605e-05	-0.002664549	0.0005813422	0.44095590440955906	0.4684777650665506
SE_1_+_40258394_40259350_40259532_40260839_ZMPSTE24	4309	0.9520393	263.2754	77.267654	0.006987815421010061	chr1_40840899_T_C_b38	581548	65	77	0.6764706	0.0019246538478821455	-0.009907021	0.0031111964	0.8467153284671532	0.8538836533760231
ALE_1_+_40260985_40262834_40267786_ZMPSTE24	4317	0.9888181	332.9606	82.97302	4.804826338654518e-08	chr1_40243181_A_G_b38	-19654	70	91	0.38235295	1.40194180153972e-09	0.032916605	0.0049414686	9.999000099990002e-05	1.8185412501463132e-05
AFE_1_+_40374708_40374223_40406736_SMAP2	4526	0.9635843	259.06042	76.626945	0.002607206234688177	chr1_39546863_G_A_b38	-827846	13	13	0.05462185	0.0005084444372986561	-0.025607519	0.007130934	0.5094490550944906	0.5093295410492917
AFE_1_+_40396890_40374223_40406736_SMAP2	4558	0.9061629	90.45983	46.140076	0.0007032849605951101	chr1_39773202_T_G_b38	-623689	4	8	0.058823537	4.36144066659255e-07	-0.0074362485	0.0013769983	0.0862913708629137	0.08292857704119
AFE_1_+_40709616_40691867_40738836_NFYC	4584	1.0113313	458.86963	89.888565	0.003792057536173773	chr1_41413316_T_C_b38	703699	71	94	0.60504204	0.0020366066412716892	0.016928593	0.0053465483	0.8235176482351765	0.8220237482059846
SE_1_+_40691867_40712687_40712821_40738836_NFYC	4580	0.9565199	213.93568	71.98158	0.006975056716134116	chr1_39964192_T_C_b38	-748496	11	12	0.05042017	0.0013045900223123495	0.014513287	0.0043891883	0.7874212578742126	0.7900605827258225
SE_1_+_40691867_40723689_40723792_40738836_NFYC	4549	1.0124593	322.54642	82.61799	0.0016219143515400364	chr1_41152242_C_G_b38	428552	12	12	0.05042017	0.00045800166317870247	0.012187217	0.003365091	0.39576042395760425	0.4015173980694852
AFE_1_+_40735750_40691867_40738836_NFYC	4532	0.9726763	243.53444	74.61559	0.0006190570051799627	chr1_40618275_C_T_b38	-117476	42	46	0.19327731	6.179787350251764e-05	-0.019776829	0.004731764	0.147985201479852	0.1492398648203484
SE_1_+_40738948_40747534_40747605_40749573_NFYC	4528	0.9173626	88.747765	47.49881	0.008911488054178624	chr1_40356405_G_T_b38	-391130	13	13	0.056034483	0.00012137372443364345	-0.0029391234	0.00073530426	0.5738426157384262	0.5873685178146167
MXE_1_+_40738948_40747534_40747605_40749573_40749686_40753151_NFYC	4528	1.0257003	410.95892	87.551735	0.0009242529532820764	chr1_40024168_G_T_b38	-723367	48	48	0.21052632	0.0003476187680359656	-0.027836997	0.0075201495	0.3066693330666933	0.30424009972753063
SE_1_+_40747605_40749573_40749686_40753151_NFYC	4521	0.9490396	207.54282	72.33679	0.00027730358583532313	chr1_39914522_T_G_b38	-835052	29	31	0.1409091	1.5500581504801865e-05	-0.003956965	0.0008717735	0.0685931406859314	0.06609018519658359
MXE_1_+_40747605_40749573_40749686_40753151_40753246_40758121_NFYC	4521	1.0323226	434.1112	88.9411	0.0029674027621426303	chr1_40060687_A_C_b38	-688887	15	15	0.063025214	0.001458179116465794	-0.04153111	0.012693208	0.716028397160284	0.712886612087962
SE_1_+_40749686_40753151_40753246_40758121_NFYC	4520	0.92298406	61.797516	34.58554	0.008360071885730758	chr1_40173094_G_T_b38	-580058	12	12	0.05128205	5.359740581689557e-06	-0.0025412887	0.0005290015	0.42215778422157785	0.4434838918799119
A3SS_1_+_40753246_40758124_40758121_NFYC	4516	0.97434574	286.2819	80.10432	0.0032821245595335362	chr1_40305076_T_C_b38	-453049	11	12	0.05084746	0.0009009234940612725	0.011470345	0.0033536607	0.618938106189381	0.6212164086059787
A3SS_1_+_40758294_40762990_40762888_NFYC	4513	1.0555296	417.19937	88.44301	0.004385976353741501	chr1_41498029_T_G_b38	735038	58	69	0.710084	0.0022082692907541236	0.009960257	0.0031717406	0.8302169783021698	0.8260764909383346
SE_1_+_40763046_40763363_40763489_40766596_NFYC	4512	0.9805811	317.34683	82.53006	5.506134334453522e-05	chr1_40797682_C_A_b38	34318	12	12	0.05042017	7.2525264077819946e-06	0.014898532	0.003150231	0.019698030196980302	0.018891725168600125
A3SS_1_+_40763046_40766602_40766596_NFYC	4507	1.044946	369.15283	85.21988	0.0014036235174492958	chr1_39999061_T_C_b38	-767542	17	17	0.071428575	0.000472464714795918	0.02357712	0.006526414	0.38836116388361164	0.382957323461624
SE_1_+_40766703_40766918_40766974_40769356_NFYC	4507	1.0494311	394.3933	86.80143	0.00014779954684047562	chr1_40928819_C_A_b38	161900	12	12	0.05042017	3.8666537476133884e-05	0.035731085	0.008302867	0.0471952804719528	0.04812027436461071
A3SS_1_+_40769415_40770397_40770323_NFYC	4510	0.9162123	88.14043	46.879986	0.013520085115642054	chr1_40843787_T_C_b38	73389	15	16	0.067226894	0.0002587678094399756	-0.008285302	0.002188379	0.7215278472152785	0.7308310076797127
A3SS_1_+_40769415_40770709_40770397_NFYC	4509	1.0472333	433.73193	89.431046	0.0014524223296368424	chr1_40141840_C_T_b38	-628870	13	13	0.05462185	0.0006699763766981767	0.058591012	0.016695606	0.45325467453254675	0.44485643726551033
A3SS_1_+_40769415_40770709_40770323_NFYC	4509	0.9150205	85.39014	46.293068	0.010681913224708246	chr1_40843787_T_C_b38	73077	15	16	0.067226894	0.00014437068617367197	-0.0037946082	0.0009608042	0.6302369763023697	0.6384916402401608
A3SS_1_+_40769415_40770712_40770709_NFYC	4509	0.9973659	409.83334	88.408066	0.002485346733549679	chr1_40947449_A_G_b38	176736	75	91	0.3846154	0.0011517573503639197	-0.010194894	0.0030476751	0.6380361963803619	0.640474407521409
A3SS_1_+_40769415_40770712_40770397_NFYC	4509	1.0195857	362.0728	85.45582	0.0019719389033162225	chr1_40555061_G_A_b38	-215652	15	15	0.063025214	0.0007187875932003028	-0.052990828	0.015190823	0.5062493750624938	0.5012741580430782
SE_1_-_41037362_41034048_41033983_41028726_SCMH1	4332	1.04833	414.44415	90.05648	0.0024549349203452624	chr1_40474988_A_C_b38	-559061	17	17	0.073913045	0.0012620364218539168	0.056519043	0.01703979	0.6251374862513749	0.6183162472309781
SE_1_-_41046407_41041565_41041311_41037541_SCMH1	4318	0.96506935	291.8932	82.41379	2.7033644382016135e-06	chr1_41078607_G_T_b38	37041	59	73	0.6932773	1.7604618159229788e-07	-0.028639838	0.0051071616	0.0012998700129987	0.0010269817928475814
A5SS_1_-_41046418_41046407_41037541_SCMH1	4318	0.9637785	302.2509	81.71542	0.0008501233345945797	chr1_41841016_G_A_b38	794597	31	32	0.13445379	0.00019201377433864075	-0.038000725	0.009818991	0.23927607239276072	0.24225088104461093
SE_1_-_41159725_41151684_41151614_41143112_SCMH1	4315	1.0440508	384.8965	88.48628	0.00622257355715386	chr1_41652314_C_T_b38	500629	69	87	0.6344538	0.003299144376550793	-0.027837537	0.009250444	0.9031096890310969	0.9023464463118862
SE_1_-_41160875_41151684_41151614_41143112_SCMH1	4315	1.0345219	427.91025	90.3125	0.0006077782243981312	chr1_40389929_A_C_b38	-761756	19	19	0.079831935	0.0002680838124602971	-0.0779039	0.020631338	0.2196780321967803	0.21493859658688677
MXE_1_-_41160875_41159933_41159725_41151684_41151614_41143112_SCMH1	4336	1.0525534	412.25775	89.566315	0.002892977929774966	chr1_40922021_G_T_b38	-237913	86	106	0.5546219	0.0014727090531403686	0.032553375	0.009958773	0.6855314468553144	0.6766651546017943
AFE_1_+_42456628_42456499_42457247_Hypothetical	3946	0.9915289	293.23264	85.697815	0.007142676614803165	chr1_41500862_T_G_b38	-955767	59	75	0.68487394	0.00332246117139529	0.009056037	0.0030116658	0.8787121287871212	0.8795036938837913
A5SS_1_+_42456628_42457073_42457247_PPCS	3946	1.0367295	305.78995	86.97951	0.0031327689045976452	chr1_42804413_G_A_b38	347784	45	52	0.2184874	0.00137100187267877	0.02749737	0.008354925	0.6094390560943905	0.6007991999179797
AFE_1_+_42457073_42456499_42457247_Hypothetical	3945	0.9645622	238.00365	80.20157	0.007447903609969341	chr1_42018623_T_C_b38	-438451	58	66	0.7226891	0.002528032334130972	-0.017214036	0.00555899	0.8404159584041596	0.840385088445285
AFE_1_+_42457073_42456628_42457247_PPCS	3945	1.0360699	305.61874	87.00248	0.0031287888581550097	chr1_42804413_G_A_b38	347339	45	52	0.2184874	0.00137100187267877	-0.02749737	0.008354925	0.6091390860913909	0.6004014306706363
A5SS_1_+_42457350_42457567_42459603_PPCS	3945	0.9691361	284.72568	85.171196	0.0023237896416052344	chr1_41483320_C_T_b38	-974031	15	15	0.063025214	0.0008551366849994613	0.021234643	0.006179952	0.49275072492750727	0.4995244422982366
AFE_1_+_42459305_42457350_42459603_PPCS	3944	0.9156314	125.00687	64.77921	0.0027989984149777896	chr1_42277563_C_T_b38	-181743	10	17	0.12878788	0.00017273567029686882	-0.005647946	0.0014483175	0.3280671932806719	0.3364149676239528
ALE_1_+_42457350_42459603_42473122_PPCS	3943	1.015956	252.45917	81.824486	0.004618674721637458	chr1_42385827_C_T_b38	-73777	23	34	0.17525773	0.001554186544551716	0.006482463	0.0019934184	0.6827317268273173	0.6829535305611489
A5SS_1_+_42659251_42659370_42659522_PPIH	3847	0.9626429	236.16624	82.77483	0.0030787136131004617	chr1_43077418_A_C_b38	418166	12	12	0.05042017	0.001011145075986461	0.04029836	0.011904656	0.5318468153184681	0.5352675419011974
SE_1_+_42667440_42675288_42675327_42676584_PPIH	3858	0.9931233	298.09787	88.256805	0.00044359470874359176	chr1_42763701_G_A_b38	88412	12	12	0.05042017	0.00015827164831970307	0.031298455	0.007976235	0.12908709129087093	0.12601727807630547
A5SS_1_+_42683365_42683466_42693490_YBX1	3860	0.9251984	175.15938	75.486046	0.004603072076827977	chr1_43628851_G_T_b38	945485	26	26	0.1092437	0.000978483356581356	-0.0041401554	0.0012194437	0.5823417658234177	0.5896468423209401
SE_1_+_42693523_42696199_42696288_42696642_YBX1	3871	0.83923584	101.584625	63.542767	0.0013276810125465977	chr1_42065034_A_G_b38	-631166	15	15	0.063025214	4.644277057080253e-05	-0.00988416	0.0023227795	0.17268273172682733	0.1858423395149465
A5SS_1_-_42747272_42747253_42746852_LEPRE1	3900	1.024967	267.58444	84.74292	0.00899254542921715	chr1_43039943_C_G_b38	292670	92	118	0.49579832	0.004138194911879287	0.018627109	0.0063495245	0.9031096890310969	0.9068475773118356
SE_1_-_42752274_42751740_42751641_42750336_LEPRE1	3915	0.9896417	269.90842	86.06688	0.0003622091332335198	chr1_43006642_G_A_b38	254901	61	73	0.3067227	0.0001027448640125235	-0.008127242	0.0020103673	0.0948905109489051	0.09586144573043404
ALE_1_-_42752274_42751834_42750336_LEPRE1	3915	0.9674067	158.3543	72.81887	0.0005880584822719625	chr1_42110191_T_C_b38	-641644	3	5	0.119047605	4.665151670697786e-05	0.012412064	0.0029176483	0.09769023097690231	0.09746221317137807
SE_1_-_42757783_42756455_42756401_42755637_LEPRE1	3924	0.9804611	262.66153	85.18917	0.011263598279791804	chr1_43290841_A_G_b38	534385	33	34	0.14285715	0.005527664136206591	-0.008941386	0.0031540378	0.9518048195180482	0.9508675940515622
A3SS_1_-_42758852_42757922_42757945_LEPRE1	3923	0.888706	92.41603	58.062805	0.003470737630219557	chr1_42575659_G_A_b38	-182264	11	12	0.05042017	0.00010410973697004164	-0.0074362275	0.0018410729	0.3194680531946805	0.32849538217110247
A3SS_1_-_42762323_42759390_42759393_LEPRE1	3924	0.9948436	255.52808	84.951065	0.0013048651979752754	chr1_41994779_A_T_b38	-764612	24	25	0.10504202	0.00042430798194290846	0.042681873	0.011713104	0.28657134286571345	0.2860471689696467
A3SS_1_-_42766507_42762346_42762475_LEPRE1	3926	0.81215495	57.362263	46.565437	0.009498739932140014	chr1_42924899_A_C_b38	162552	14	14	0.061403506	0.00011830805258410414	0.007964648	0.0019890927	0.48855114488551143	0.5194292179708726
AFE_1_+_42773649_42767390_42774737_C1orf50	3907	0.8740071	88.03788	57.91816	0.0036001948866075913	chr1_42324135_C_T_b38	-449515	8	14	0.08235294	0.0001086093100459617	0.011334074	0.0028141432	0.32016798320167983	0.33323144745278444
ALE_1_-_42816431_42813904_42807500_CCDC23	3934	0.98912835	274.00256	86.98075	0.005849171800272652	chr1_43360428_A_G_b38	546523	14	15	0.063025214	0.002827854695150506	0.0068969755	0.0022538612	0.8007199280071993	0.8027966865811151
AFE_1_-_42816754_42817190_42816580_CCDC23	3935	0.996473	212.46002	80.46071	2.0127698556272783e-05	chr1_42764888_C_T_b38	-51867	51	57	0.2394958	1.5597609829594588e-06	-0.01064055	0.0020855644	0.004399560043995601	0.0043565881785564186
SE_1_-_42930626_42930035_42929873_42929780_SLC2A1	3947	0.80503243	51.885544	44.188274	0.001123144897810454	chr1_42436892_T_C_b38	-493144	12	13	0.05462185	6.868581193561517e-07	-0.0045748395	0.00086399255	0.11208879112088792	0.10586454483495038
SE_1_+_43307572_43307796_43307924_43308986_TIE1	3898	1.0183749	340.24777	90.53637	0.0007991173049276248	chr1_44115294_C_A_b38	807497	31	33	0.8613445	0.00037064130044875025	0.03376277	0.009166809	0.22897710228977103	0.23041266880863703
A3SS_1_+_43312131_43312478_43312305_TIE1	3907	1.0063459	308.50894	88.40298	1.2980030031136074e-05	chr1_44281603_T_A_b38	969124	17	21	0.11797753	2.792496159602343e-06	0.019664196	0.0039624926	0.0029997000299970002	0.0038485213510012343
A5SS_1_-_43364615_43364542_43364460_ELOVL1	3880	0.95789003	183.40689	75.79394	0.003981443208897826	chr1_44028484_G_A_b38	663868	31	33	0.13865547	0.0008276878707033544	0.011518112	0.0033425407	0.5301469853014699	0.5392254286868078
A5SS_1_-_43364619_43364542_43364460_ELOVL1	3880	1.0276288	300.49835	87.21955	0.00043998132047693865	chr1_43057827_A_C_b38	-306793	16	17	0.071428575	0.00014318998067294693	-0.007397344	0.0018719508	0.11538846115388461	0.11564914968972537
ALE_1_-_43364738_43364647_43364137_ELOVL1	3880	0.8764223	87.4466	55.613457	0.01807341872752503	chr1_43105775_G_A_b38	-258873	15	38	0.8389831	0.0013358010807139426	0.0008424732	0.00025535273	0.8332166783321668	0.8327546773795244
SE_1_-_43365186_43365008_43364928_43364794_ELOVL1	3880	0.9277614	132.10074	66.85978	0.0036855932834203103	chr1_42417935_C_A_b38	-947074	16	16	0.06837607	0.0003290399228437379	-0.002999428	0.00080685026	0.41105889411058893	0.42228779345519796
A3SS_1_-_43365186_43365008_43365097_ELOVL1	3880	0.861556	79.37217	53.834743	0.017767232611757142	chr1_43271271_C_T_b38	-93738	15	16	0.067226894	0.0010756869804243307	-0.0031898746	0.0009476343	0.8011198880111989	0.8041901819725967
A3SS_1_-_43365564_43365008_43365376_ELOVL1	3880	1.0108775	315.26712	89.01476	0.003901223743433082	chr1_42814101_G_T_b38	-550908	82	95	0.59829056	0.0019983543966388207	0.008867979	0.0027954187	0.7057294270572942	0.7042605745685311
SE_1_-_43365186_43365097_43364928_43364794_ELOVL1	3880	0.9149315	128.04045	66.11588	0.002989833273820397	chr1_43097091_G_A_b38	-268007	9	11	0.08333333	0.00022223844446392165	-0.006495665	0.001696404	0.34976502349765026	0.36033782722352864
A5SS_1_-_43365186_43364928_43364794_ELOVL1	3880	0.9130615	125.77167	65.61864	0.002870414478177432	chr1_43097091_G_A_b38	-268096	9	11	0.08333333	0.00019767141553433902	-0.003315588	0.00085851713	0.33466653334666535	0.3457957817608924
SE_1_-_43365564_43365376_43365186_43365008_ELOVL1	3881	1.0241369	315.7627	88.84083	0.005395021371740482	chr1_42814101_G_T_b38	-551276	82	95	0.59829056	0.0028592289277772046	-0.0065128407	0.0021308463	0.8157184281571843	0.8121260932634173
MXE_1_-_43365564_43365376_43365186_43365008_43364928_43364794_ELOVL1	3881	1.0348599	359.75885	91.4726	0.0038901624817614684	chr1_43638795_G_T_b38	273418	54	66	0.71982753	0.0022930684271118412	0.011073459	0.003539907	0.7483251674832517	0.7420288125699401
AFE_1_-_43366268_43367915_43365623_ELOVL1	3880	0.9055298	121.36594	63.96205	0.004730596533521677	chr1_42385801_C_T_b38	-980468	10	12	0.06060606	0.00035375667160235385	-0.036371626	0.00983918	0.47085291470852914	0.4853150022195732
SE_1_-_43367915_43366411_43366268_43365623_ELOVL1	3880	0.88024336	99.974594	59.336132	0.00432822572236795	chr1_42385801_C_T_b38	-980611	10	12	0.06060606	0.00017868933128131534	0.023722583	0.0060980106	0.3962603739626037	0.4127461006979353
AFE_1_-_43367051_43367915_43365623_ELOVL1	3879	0.9077372	73.98311	50.17122	0.010793292248392827	chr1_42402289_A_G_b38	-964763	18	18	0.075630255	0.00026837883090452476	-0.0033923187	0.00089846435	0.5831416858314169	0.5956084259372206
AFE_1_-_43367486_43367915_43365623_ELOVL1	3881	0.9816525	258.31665	84.38147	0.003084233799074153	chr1_42371770_T_G_b38	-995717	75	97	0.40756303	0.0011332527642031057	0.010476205	0.003127108	0.5544445555444456	0.5583805053263231
A3SS_1_-_43388310_43387629_43387647_MED8	3851	0.8640716	88.87261	56.768387	0.00011012701076474073	chr1_43267010_C_T_b38	-120620	15	16	0.067226894	2.0632832440553413e-07	0.02383248	0.0042773727	0.024897510248975102	0.019224225597676014
A3SS_1_-_43389759_43388428_43388489_MED8	3849	1.0059372	224.69366	81.28697	0.004393591448874366	chr1_43905659_T_C_b38	517230	3	6	0.05999999	0.001409293971053075	-0.03931836	0.011977926	0.6262373762623737	0.625624531688721
A5SS_1_-_43451428_43451410_43451311_HYI	3739	1.0175762	357.3231	91.017494	0.005844843719329913	chr1_43496786_A_T_b38	45357	73	93	0.39130434	0.003514047284603944	0.016691588	0.0055855135	0.8715128487151285	0.8732637411904718
A5SS_1_-_43451828_43451798_43451717_HYI	3739	0.93936926	196.98206	76.949615	0.0019894656695442835	chr1_42880055_C_T_b38	-571774	82	102	0.42857143	0.00036738243321317776	-0.003278917	0.0008896307	0.34736526347365265	0.35408426879283295
A5SS_1_-_43453413_43453386_43452319_HYI	3737	1.0487776	345.40857	89.83206	0.0033056441787091806	chr1_42722533_G_A_b38	-730881	13	13	0.055084746	0.0017393610390220215	-0.03440911	0.010697852	0.6699330066993301	0.6618491168011815
SE_1_+_43598913_43602071_43602097_43603416_PTPRF	3596	1.0128901	326.10803	86.81506	0.00166705840711733	chr1_43569801_G_A_b38	-32271	82	102	0.42857143	0.0006514479761451532	0.021978281	0.0062478627	0.41625837416258377	0.4133354052182487
A5SS_1_+_43603527_43603533_43603611_PTPRF	3598	0.9012603	72.47407	48.554825	0.015134655611081233	chr1_42798748_T_G_b38	-804780	11	12	0.05042017	0.0004152887678004291	-0.003727295	0.0010211234	0.6979302069793021	0.7088722295052061
SE_1_+_43603533_43603611_43604189_43604903_PTPRF	3597	0.9211204	145.77007	67.17845	0.009656605926984868	chr1_44514409_A_G_b38	910797	25	26	0.1092437	0.001408786642502431	0.016749447	0.0051023685	0.7765223477652234	0.7832091287963937
A3SS_1_+_43606458_43606831_43606814_PTPRF	3597	0.91391474	168.58617	70.11177	0.0036132793221267333	chr1_43267010_C_T_b38	-339822	15	16	0.067226894	0.0004415743793077872	0.01871527	0.0051524253	0.48585141485851413	0.4999956009378803
SE_1_+_43609498_43612768_43612800_43613618_PTPRF	3596	0.97146845	287.14108	84.06717	0.0013159032059559027	chr1_43717869_G_T_b38	105100	57	68	0.71428573	0.00039951065809334935	-0.023454482	0.006405811	0.33056694330566944	0.3284387774784398
SE_1_+_43814933_43824731_43824892_43838219_ST3GAL3	3592	1.0013294	310.56042	85.81797	6.89795531549173e-07	chr1_43774862_T_A_b38	-49870	74	91	0.38235295	6.146443046854216e-08	0.026663622	0.0045626094	0.00019998000199980003	0.0002116893714520275
SE_1_+_43814933_43824832_43824892_43838219_ST3GAL3	3592	0.9545921	248.98042	79.72597	9.346618967762939e-05	chr1_43792670_A_T_b38	-32163	79	97	0.40756303	9.773380393832672e-06	-0.0136702955	0.0029366189	0.030896910308969103	0.0278023078813474
SE_1_+_43814933_43838219_43838311_43894383_ST3GAL3	3591	0.9044382	93.195724	55.829777	0.0035290681363864835	chr1_44566771_G_A_b38	728551	17	18	0.075630255	7.773004304101361e-05	-0.012558844	0.003049623	0.31296870312968705	0.3266145571452424
SE_1_+_43838311_43858135_43858308_43894383_ST3GAL3	3611	0.98838687	237.02043	78.71489	0.00032803707169907424	chr1_44520147_A_G_b38	662011	21	21	0.0882353	4.2777901945967444e-05	0.03260283	0.0076229093	0.07789221077892211	0.07746168425632377
SE_1_+_43838311_43879335_43879507_43894383_ST3GAL3	3613	0.8938588	141.76862	66.426735	0.006408146340426658	chr1_43961151_C_T_b38	81815	13	14	0.05882353	0.000718248120193933	0.022111624	0.0063383067	0.6338366163383662	0.6460206713543227
A3SS_1_+_43920928_43930132_43930019_ST3GAL3	3616	0.8818807	91.48709	55.09308	0.002193213010815336	chr1_43939667_T_C_b38	9534	43	46	0.8067227	2.967536678594717e-05	0.007691163	0.001759013	0.22757724227577242	0.23152261532139967
A5SS_1_+_43970270_43970322_43970596_DPH2	3591	1.0279329	340.59012	88.338165	0.003218635763460404	chr1_43856528_G_C_b38	-113743	13	13	0.05462185	0.0015409475834853997	-0.061587006	0.018922957	0.6577342265773423	0.6550157558074639
MXE_1_+_43970708_43970966_43971189_43971387_43972070_43972158_DPH2	3590	1.043251	349.5089	88.85355	0.0019849068767751926	chr1_43218705_T_C_b38	-752262	71	87	0.6344538	0.000917876276287531	0.02637277	0.007723566	0.4804519548045195	0.4799524561451805
SE_1_+_43971189_43971387_43972070_43972158_DPH2	3591	0.90700084	97.55424	57.0125	0.0029351091829777857	chr1_44406701_A_C_b38	435313	13	13	0.05462185	6.716094973734953e-05	-0.018084493	0.004349987	0.2886711328867113	0.29237183141817763
A5SS_1_+_43971540_43972070_43972158_DPH2	3591	0.972507	260.52762	83.01094	0.000282761377274368	chr1_44076819_G_A_b38	105278	14	16	0.067226894	5.6560798318170414e-05	-0.023966892	0.0057021203	0.07779222077792221	0.07721808078707121
SE_1_+_43971189_43971660_43972070_43972158_DPH2	3591	0.8989687	96.18957	56.921432	0.0031066377399340487	chr1_44406701_A_C_b38	435040	13	13	0.05462185	7.311578267503192e-05	-0.026160698	0.006327252	0.3007699230076992	0.30624923239180574
A5SS_1_+_43975107_43975307_43975800_ATP6V0B	3590	0.9448119	170.11328	72.031944	0.028461352460576746	chr1_44603361_G_A_b38	628253	19	19	0.079831935	0.009061618798634955	-0.0026009716	0.0009775915	0.9951004899510049	0.9935448438293547
A5SS_1_+_43975107_43975848_43976090_ATP6V0B	3590	1.0342246	378.21664	89.90945	0.0010055964922003396	chr1_44484901_C_T_b38	509793	31	34	0.14285715	0.00045786594064674475	-0.018615205	0.005139841	0.30746925307469253	0.30071905243689945
A5SS_1_+_43975297_43975848_43976090_ATP6V0B	3591	0.906014	107.31528	60.561184	0.01111041852896062	chr1_44096710_A_T_b38	121412	43	47	0.197479	0.0009640065793960194	-0.0014460234	0.00042534317	0.7234276572342766	0.734513178107348
SE_1_+_43975107_43975665_43975848_43976090_ATP6V0B	3596	1.0417897	372.72705	89.550674	0.0015501032137647493	chr1_44484901_C_T_b38	509235	31	34	0.14285715	0.0007271615859843125	-0.029013272	0.008325486	0.43045695430456954	0.41887241370429656
SE_1_+_43975107_43975800_43975848_43976090_ATP6V0B	3596	1.0425826	384.51532	90.21691	0.0011037389765378458	chr1_44111463_G_T_b38	135662	14	15	0.06696428	0.0005199108506842723	-0.025240635	0.0070416247	0.3304669533046695	0.3259973511989531
A3SS_1_+_43975107_43975800_43975665_ATP6V0B	3596	0.9092689	123.16865	64.22076	0.016197900375392815	chr1_43937113_G_A_b38	-38688	15	17	0.071428575	0.002408904585841215	-0.0030763736	0.0009884698	0.8852114788521148	0.8853450178375137
AFE_1_+_43975848_43974614_43976090_Hypothetical	3596	0.8116271	42.693485	36.72271	0.035442775720476806	chr1_43905625_T_C_b38	-70224	7	11	0.06470587	0.0004308105533698532	0.0011154572	0.00030648516	0.8332166783321668	0.8412262632134591
A5SS_1_+_43976379_43976659_43976773_ATP6V0B	3598	0.9456528	200.92259	76.991234	0.009318429564341722	chr1_44393517_C_T_b38	417137	56	63	0.2647059	0.0027429967200127015	-0.0019007638	0.00061913446	0.8582141785821418	0.8604675080335429
SE_1_+_43976379_43976590_43976659_43976773_ATP6V0B	3598	0.9467575	203.5362	77.36687	0.010779894538908872	chr1_44393517_C_T_b38	416926	56	63	0.2647059	0.0033903771186380013	-0.0019679277	0.0006559155	0.8983101689831017	0.899610889992225
A3SS_1_+_43981473_43981733_43981689_B4GALT2	3602	0.9017303	112.09233	61.570286	0.014241680657743085	chr1_44528707_C_T_b38	546973	51	54	0.22689076	0.0015783553438530246	-0.00898829	0.0027681112	0.8254174582541746	0.8279939189764454
SE_1_+_44214441_44214539_44214616_44214703_DMAP1	3518	0.90455514	144.44437	69.34965	0.0015976650546846427	chr1_44552566_C_T_b38	338026	8	19	0.9166667	0.00012696794333291424	-0.018392375	0.0046156463	0.24377562243775622	0.2475954696369081
A3SS_1_+_44214898_44218311_44217990_DMAP1	3510	0.94058585	169.80777	73.86031	0.013812048655760429	chr1_44457926_T_C_b38	239614	15	16	0.9327731	0.0037789676373506187	-0.018426606	0.0062165563	0.916108389161084	0.9152811794466722
A3SS_1_+_44214898_44218341_44218311_DMAP1	3510	0.9631841	244.55876	82.91466	0.0016108066234474647	chr1_44051517_C_A_b38	-166825	86	114	0.52100843	0.0004650793375518467	-0.0156966	0.0043394603	0.34356564343565643	0.3435857184820115
A3SS_1_+_44219477_44219806_44219780_DMAP1	3512	0.9615981	202.4455	78.10259	0.006077631762045625	chr1_43285725_A_C_b38	-934082	23	24	0.10084034	0.001703044923752589	-0.004517004	0.0014014377	0.7175282471752825	0.7234058264372676
A5SS_1_+_44220309_44220443_44220559_DMAP1	3513	0.86071575	76.40224	51.74668	0.002695498511373921	chr1_43422662_G_C_b38	-797648	18	18	0.075630255	2.4161841635146695e-05	0.0020454093	0.00046218242	0.23877612238776122	0.24642058664366462
SE_1_-_44247939_44230470_44230317_44221640_ERI3	3518	0.9808857	226.23259	81.22409	0.0026013473187590573	chr1_44078437_C_T_b38	-152034	30	32	0.13559322	0.0007338515055743325	0.0031699804	0.00091035716	0.45185481451854814	0.45470348801929616
SE_1_-_44247939_44242080_44241915_44221640_ERI3	3510	1.0174382	336.4707	89.982635	0.0016106611548317947	chr1_43880169_G_C_b38	-361912	51	57	0.7605042	0.000782053894659652	0.0061175753	0.0017665463	0.41285871412858716	0.4101305446082078
SE_1_-_44284835_44284069_44283986_44248038_ERI3	3534	0.8791439	91.42002	58.63533	0.0035504660522322194	chr1_44717145_G_A_b38	433075	69	86	0.36134455	0.00011701234672618403	0.00074282615	0.00018537395	0.32496750324967505	0.3363991103412586
A3SS_1_-_44352850_44339316_44339322_ERI3	3547	1.0149904	346.42096	92.00514	0.00040837212325882155	chr1_44763891_A_G_b38	424574	85	114	0.4789916	0.0001971557529271114	0.01740053	0.0045047277	0.12448755124487551	0.12724756191320052
SE_1_-_44354892_44339322_44339045_44319744_ERI3	3547	0.95402956	184.38654	75.92796	0.002454900559608115	chr1_44676492_G_A_b38	337169	12	12	0.05042017	0.00044226951542776673	-0.028005302	0.0077110003	0.3808619138086191	0.38713287441413163
SE_1_-_44354892_44352925_44352850_44339322_ERI3	3550	1.0236709	308.05182	89.55333	0.004711824397083136	chr1_45336998_A_C_b38	984072	69	83	0.6512605	0.0025518115000527845	0.016654987	0.0053837416	0.7592240775922408	0.7587704557429131
AFE_1_+_44632208_44626398_44632343_RNF220	3590	0.93320364	176.3561	75.171814	0.021328529210944778	chr1_44084928_G_A_b38	-547281	95	115	0.51282054	0.007275356716685483	-0.017401988	0.006353486	0.9842015798420158	0.9806923244237267
A5SS_1_+_44632208_44632212_44632343_RNF220	3590	1.0304421	356.61215	91.73775	0.004305058165460236	chr1_44487568_C_T_b38	-144641	12	13	0.9453781	0.0026024537228900683	0.05153804	0.016694207	0.7797220277972203	0.7758036118062275
AFE_1_+_44632895_44632385_44635545_RNF220	3590	0.82011694	51.177395	40.722492	0.02199372896278254	chr1_44259691_C_A_b38	-373205	16	16	0.067226894	0.00027449737127722843	-0.0012068095	0.0003201704	0.7324267573242675	0.750439507995375
A5SS_1_+_44635588_44635666_44636030_RNF220	3585	1.0073076	294.41525	86.453545	0.012224930032109178	chr1_44034852_G_C_b38	-600737	23	24	0.10084034	0.006474085458550735	0.037192255	0.013378541	0.971002899710029	0.9728455167976175
A5SS_1_+_44775473_44775600_44776034_RPS8	3636	0.9788961	266.66458	84.66556	0.00293194217978571	chr1_43900669_A_G_b38	-874805	21	25	0.89495796	0.0010878295705192733	0.000385412	0.00011461384	0.5494450554944506	0.5529536601184005
AFE_1_+_44775600_44775473_44776034_Hypothetical	3636	0.97889555	266.66525	84.66558	0.002932105496326715	chr1_43900669_A_G_b38	-874932	21	25	0.89495796	0.001087903192174546	-0.00038540823	0.00011461343	0.5494450554944506	0.5529745912214624
A5SS_1_+_44776714_44776774_44777614_RPS8	3639	1.0391647	305.38803	86.92745	0.00029739321103922105	chr1_45151640_G_A_b38	374925	16	16	0.067226894	8.843787936527807e-05	-0.0019563723	0.00047910973	0.07839216078392161	0.07764533578761285
A5SS_1_+_44777737_44777789_44778000_RPS8	3637	1.0076464	355.86682	90.57848	0.001104917292665206	chr1_44532118_A_G_b38	-245620	38	40	0.16806723	0.0005342072937920218	0.00082450046	0.00023053249	0.32826717328267174	0.3216520088644279
A5SS_1_+_44804501_44804779_44805266_PLK3	3618	1.0225221	338.58044	90.40352	0.003714745330011409	chr1_44731001_C_T_b38	-73501	49	56	0.23529412	0.002050225127495148	-0.04538993	0.0143451365	0.7085291470852915	0.7079557505440639
SE_1_+_44804501_44804650_44804779_44805266_PLK3	3617	1.0107098	362.57318	92.141106	0.004662786979816874	chr1_44438788_G_A_b38	-365863	53	63	0.7352941	0.002903698746558641	-0.034654662	0.011356979	0.8126187381261873	0.8133370772742265
SE_1_-_44874678_44857807_44857704_44851003_EIF2B3	3582	0.990827	297.9426	87.38199	0.0006406821113096318	chr1_43908626_A_C_b38	-949182	12	12	0.05042017	0.0002244459667189521	-0.028965978	0.0075702444	0.1770822917708229	0.17724163817453042
SE_1_-_44941506_44937348_44937257_44926739_EIF2B3	3584	0.97246647	250.29282	83.466866	0.006404234742450678	chr1_44022278_A_G_b38	-915071	12	12	0.05042017	0.002565726343662399	0.011145422	0.0036048286	0.8058194180581941	0.8078138480810322
SE_1_-_44978315_44970044_44969978_44941665_EIF2B3	3598	0.9621702	268.75638	85.67419	0.001176631877711591	chr1_45629471_C_A_b38	659426	50	55	0.23109244	0.00039743681627358744	-0.013660427	0.0037293534	0.2852714728527147	0.2886200282006777
A3SS_1_+_45012285_45012907_45012857_UROD	3638	1.0041726	304.61545	88.474594	0.001333705208357781	chr1_44796249_A_T_b38	-216659	94	75	0.31914896	0.0005680183180944413	-0.030830547	0.008664176	0.3354664533546645	0.33206626044143805
SE_1_+_45013019_45013136_45013215_45013292_UROD	3639	0.9683969	219.22096	81.49397	0.001052538426622286	chr1_44536605_G_C_b38	-476532	18	19	0.079831935	0.00024502827998237105	-0.009270271	0.0024385764	0.21747825217478253	0.21915508019115584
MXE_1_+_45013019_45013136_45013215_45013292_45013354_45013594_UROD	3639	1.002176	268.6962	85.14275	0.003165115747698158	chr1_45092552_G_C_b38	79415	75	73	0.30701753	0.0012303340785763117	-0.021093074	0.006344234	0.5722427757224278	0.5723538311424355
A5SS_1_+_45013215_45013354_45013594_UROD	3639	1.0160598	261.9955	84.715935	0.0011790130356371833	chr1_44022278_A_G_b38	-990938	12	12	0.05042017	0.00036910920091535305	-0.011442731	0.0031057657	0.256974302569743	0.2588061564985677
SE_1_+_45013215_45013292_45013354_45013594_UROD	3639	0.99710506	268.35486	85.672295	0.0010886221969429119	chr1_44022278_A_G_b38	-991015	12	12	0.05042017	0.0003625840715170513	-0.01182893	0.003206105	0.25617438256174385	0.2547210898673198
A3SS_1_+_45013019_45013292_45013136_UROD	3639	0.93804145	184.75688	76.94738	0.00085417157399662	chr1_44536605_G_C_b38	-476688	18	19	0.079831935	0.0001218864210539166	0.010242205	0.0025631161	0.1695830416958304	0.16828387157138916
A3SS_1_+_45013354_45013594_45013575_UROD	3639	1.0483347	328.2134	90.274864	0.002645840099010248	chr1_45703383_C_T_b38	689788	25	25	0.18382354	0.0013914576658461113	-0.016025143	0.00487599	0.5643435656434357	0.5588925612489887
SE_1_+_45013791_45013909_45014070_45014439_UROD	3639	0.9552442	180.30157	76.22126	1.2879917876547026e-05	chr1_45044779_A_G_b38	30869	3	4	0.06060606	4.412148910870492e-07	-0.021929234	0.0040627266	0.004299570042995701	0.003098820915829908
SE_1_+_45014070_45014439_45014576_45014736_UROD	3640	0.9890362	238.69327	83.382774	0.0020453255372156623	chr1_44016640_C_T_b38	-997800	19	22	0.09243698	0.0006440983498074598	0.0037644056	0.0010690973	0.3935606439356064	0.39195463615296106
A3SS_1_+_45013791_45014439_45013909_UROD	3640	0.96372324	164.96463	74.27585	7.533107366753318e-06	chr1_45044779_A_G_b38	30339	3	4	0.06060606	1.5018170501704786e-07	0.02384093	0.0042243185	0.0027997200279972004	0.0016067117473847871
SE_1_+_45014836_45014940_45015006_45015337_UROD	3641	0.97189564	203.44655	78.77373	0.002057646768344033	chr1_44746218_A_G_b38	-268723	13	13	0.05462185	0.0004492659780638355	-0.0070838085	0.0019529234	0.35276472352764726	0.3559671184228699
SE_1_-_45330516_45330068_45329889_45329437_MUTYH	3494	0.9689512	260.82864	86.391884	4.003182282099242e-10	chr1_45384647_T_C_b38	54578	89	117	0.49159664	1.0586766521612409e-11	-0.06849312	0.008931482	9.999000099990002e-05	1.7420456304013337e-07
SE_1_-_45332023_45331849_45331661_45331556_MUTYH	3494	0.92044556	150.63069	71.52407	0.008282429585235803	chr1_44618265_G_A_b38	-713585	43	51	0.78571427	0.0015976702256494135	0.00945572	0.0029154995	0.7367263273672633	0.7438166838407771
A3SS_1_-_45332023_45331849_45331872_MUTYH	3494	0.85017335	78.33267	54.244152	0.059827651237033104	chr1_44910658_A_T_b38	-421192	27	37	0.18137254	0.00969950733669504	-0.01089974	0.004134984	0.9981001899810019	0.9944630538040359
SE_1_-_45332023_45331872_45331661_45331556_MUTYH	3494	0.9498605	159.81293	73.176605	0.010529002000932344	chr1_44618265_G_A_b38	-713608	43	51	0.78571427	0.002503708442247169	0.013849361	0.0044678957	0.8257174282571743	0.829527621449136
A5SS_1_-_45332023_45331661_45331556_MUTYH	3495	0.94188744	150.42076	71.58608	0.009813157102325576	chr1_44618265_G_A_b38	-713759	43	51	0.78571427	0.002030983716412424	0.0074901027	0.0023649347	0.7871212878712128	0.7916397733592425
AFE_1_-_45332763_45334391_45332687_MUTYH	3493	0.7424632	36.187176	35.95525	0.0025967209166306805	chr1_45625194_T_C_b38	292430	6	6	0.059999995	3.483380591871478e-07	0.019496944	0.0035760477	0.16918308169183083	0.18072795659312713
AFE_1_-_45332918_45340219_45332834_MUTYH	3494	0.8945317	86.929016	56.931442	0.007740156255020599	chr1_45625194_T_C_b38	292275	6	6	0.059999995	0.00035482409013763846	0.02897173	0.007839217	0.5248475152484752	0.5433956109043777
A5SS_1_-_45333285_45332918_45332834_MUTYH	3494	1.0065242	319.20804	90.321014	0.006804071914515707	chr1_44385673_A_C_b38	-947613	41	44	0.19642857	0.004016782080527398	-0.026764613	0.009092331	0.8868113188681132	0.8856324853716656
SE_1_-_45334391_45333561_45333413_45333324_MUTYH	3494	0.92291164	101.393295	60.4302	0.01693179540886786	chr1_45085548_G_T_b38	-248014	14	14	0.061946902	0.0018842011045698095	-0.031002905	0.009715506	0.8429157084291571	0.843309346004517
AFE_1_-_45521829_45521858_45519054_PRDX1	3761	0.9140621	111.487595	64.21188	0.0366057521942922	chr1_46360251_T_A_b38	838421	17	25	0.21186444	0.00833749475181822	0.0007198836	0.00026756414	0.9908009199080092	0.9871124608806091
AFE_1_-_45521829_45522778_45519054_PRDX1	3761	0.6652149	25.555851	33.03794	0.016279992146587433	chr1_45710221_G_A_b38	188391	16	18	0.083333336	2.206869084667227e-05	0.003173269	0.00071328	0.47365263473652636	0.5281014581199622
A5SS_1_-_45521829_45521609_45519054_PRDX1	3761	0.9621322	223.0398	82.3849	5.8751307306060685e-05	chr1_45710587_C_G_b38	188757	8	11	0.067073174	7.708614291416067e-06	0.0027254769	0.00057813904	0.015998400159984	0.015582242020359063
A5SS_1_-_45521858_45521829_45519054_PRDX1	3761	0.91406345	111.487274	64.21179	0.03660584420707066	chr1_46360251_T_A_b38	838392	17	25	0.21186444	0.008337479654314589	-0.0007198847	0.0002675645	0.9908009199080092	0.9871124010218092
SE_1_+_45551155_45552436_45552563_45561789_AKR1A1	3764	1.0327095	319.88785	91.2478	3.1661351774435e-08	chr1_45555123_T_C_b38	2686	84	110	0.46218488	4.901233246931066e-09	-0.03878108	0.006063975	9.999000099990002e-05	6.855298026767393e-06
SE_1_+_45551155_45561789_45561878_45566569_AKR1A1	3749	0.9819047	256.19006	86.306465	0.004962825362188831	chr1_44700841_T_A_b38	-860949	47	51	0.21428572	0.0022464636210651214	0.006751317	0.0021536713	0.7221277872212779	0.7271278682899999
A3SS_1_+_45567020_45567982_45567961_AKR1A1	3734	0.85905176	63.411613	48.0802	0.005868384033791555	chr1_45497687_A_G_b38	-70296	12	13	0.06842105	5.72959812198206e-05	-0.0021487211	0.00051163405	0.3588641135886411	0.38254781666692494
SE_1_+_45568177_45568485_45568684_45568927_AKR1A1	3735	1.0066783	311.38998	91.14341	0.0005274764773766479	chr1_46494173_A_C_b38	925687	14	16	0.067226894	0.00024435626700053755	-0.026611013	0.0069986866	0.15228477152284772	0.14922733591846374
A5SS_1_+_45568999_45569006_45569143_AKR1A1	3735	0.91264045	113.92004	66.56588	0.0012017049989645158	chr1_44992916_C_T_b38	-576084	46	57	0.24152543	5.9706691424858e-05	0.00096451404	0.00023026245	0.15428457154284572	0.1580711806607116
SE_1_+_45584205_45588651_45588948_45591223_NASP	3719	0.93937427	126.958275	68.22845	0.007595848954790107	chr1_46509366_C_T_b38	920714	11	12	0.05042017	0.0010833475032301573	0.004483754	0.0013328766	0.6380361963803619	0.6467435142489162
SE_1_+_45584205_45591223_45591270_45602255_NASP	3718	0.9281394	127.861465	69.31066	0.0009054361280101119	chr1_44796538_A_T_b38	-794686	16	18	0.12857144	5.574298171839521e-05	-0.006621557	0.0015739296	0.1362863713628637	0.1316616043693412
MXE_1_+_45584205_45591223_45591270_45602255_45602365_45604936_NASP	3718	1.0270027	314.60754	91.17883	0.003744918853879848	chr1_45975494_C_A_b38	384270	25	54	0.7712766	0.002162409833933016	0.0136516625	0.004337914	0.686031396860314	0.6822682558264918
SE_1_+_45591270_45594694_45594773_45602255_NASP	3714	0.96584177	206.59192	81.36423	0.00047264366064919336	chr1_46540385_A_G_b38	945690	14	14	0.06603774	8.984970644521031e-05	0.02511311	0.0061565866	0.09909009099090091	0.10225094660708241
SE_1_+_45591270_45600385_45600457_45602255_NASP	3705	1.0003779	269.54184	87.66734	0.0018756292955907597	chr1_45068107_C_T_b38	-532279	27	27	0.12385322	0.000793280545203908	-0.017046394	0.004928523	0.39846015398460155	0.39693403255185306
SE_1_+_45591270_45602255_45602365_45604936_NASP	3706	0.9681287	219.7489	83.18676	0.0003251191064428089	chr1_45238168_A_G_b38	-364088	21	21	0.9117647	6.823839991339743e-05	0.008164163	0.0019657956	0.07799220077992201	0.07604498238172742
SE_1_+_45591270_45602255_45602365_45606482_NASP	3706	0.9451708	141.62868	72.04047	0.0005313815937149294	chr1_45420677_C_T_b38	-181579	24	26	0.1092437	3.683784907676974e-05	-0.009967373	0.0023093265	0.08599140085991401	0.08551607504945224
MXE_1_+_45591270_45602255_45602365_45604936_45605016_45606482_NASP	3706	1.0064585	299.30383	90.62078	0.0015030073776213448	chr1_45270841_C_A_b38	-331415	17	19	0.079831935	0.0007557215369543337	-0.02903039	0.008358125	0.36336366363363665	0.3593806416481579
SE_1_+_45602365_45604917_45605016_45606482_NASP	3703	0.93519413	99.56119	61.42621	0.006733189080323689	chr1_45571701_A_G_b38	-33217	15	15	0.063025214	0.00046975068018297283	-0.0039552287	0.0010943414	0.5145485451454854	0.5215254077066099
SE_1_+_45591270_45604936_45605016_45606482_NASP	3703	0.94047534	157.08798	75.00094	0.00042180727012453516	chr1_45420677_C_T_b38	-184260	24	26	0.1092437	3.861763909812023e-05	-0.0056913192	0.0013223956	0.07949205079492051	0.0772664182209594
SE_1_+_45602365_45604936_45605016_45606482_NASP	3703	0.9417978	99.26301	61.29296	0.0058748091668927305	chr1_45571701_A_G_b38	-33236	15	15	0.063025214	0.00037182049119500256	-0.0020979946	0.000569761	0.46735326467353266	0.47185685970710006
A3SS_1_+_45602365_45604936_45604917_NASP	3703	0.8957256	87.49075	58.85406	0.009136591068642935	chr1_46529308_G_A_b38	924371	12	12	0.05042017	0.0005859754980540305	-0.00279547	0.00078763714	0.5856414358564144	0.6014823801435775
SE_1_+_45591270_45606482_45606591_45613169_NASP	3703	0.9429769	224.10738	84.92938	0.0004442643520352146	chr1_46162091_C_A_b38	555608	21	21	0.08898305	0.00011764009114941037	-0.01245332	0.0031088907	0.1121887811218878	0.11078290624478405
SE_1_+_45606591_45607321_45608337_45613169_NASP	3704	1.0197204	275.30478	89.2581	8.865154502125563e-05	chr1_45497577_C_T_b38	-109745	46	50	0.21008404	2.7697852897055352e-05	-0.04829182	0.010999677	0.020897910208979104	0.02221876587067043
A3SS_1_+_45616393_45616701_45616626_NASP	3698	0.69531816	37.08212	38.520348	0.00013996451758906784	chr1_44699742_G_A_b38	-916960	19	20	0.084033616	4.933041290945339e-10	0.0014089518	0.00020477771	0.0344965503449655	0.02826288144840119
SE_1_+_45616703_45617463_45617591_45618061_NASP	3697	0.99556834	265.8411	88.163795	0.008496937884732608	chr1_45402091_G_A_b38	-215373	18	18	0.92436975	0.004629837207386409	-0.004997217	0.0017257861	0.8969103089691031	0.8973185196323451
SE_1_-_45686412_45685620_45685576_45661225_GPBP1L1	3690	0.9756605	254.72014	85.82831	0.013883698989928115	chr1_46529441_C_T_b38	843820	60	67	0.28151262	0.007290539277176006	-0.027210768	0.009937356	0.975002499750025	0.9730035195530713
SE_1_-_45686993_45685620_45685576_45661225_GPBP1L1	3690	0.9909981	256.9692	86.21808	0.0008050215415301183	chr1_46465257_C_A_b38	779636	56	65	0.27310926	0.00026583736658556133	-0.050234873	0.0132953115	0.18988101189881013	0.19041378738040252
AFE_1_-_45686412_45686993_45685620_Hypothetical	3691	0.9849319	240.61716	85.815094	0.00047937754688727946	chr1_45113341_T_C_b38	-573072	13	13	0.05462185	0.00013961581686513396	-0.06689303	0.016897932	0.11578842115788421	0.11332921873567704
AFE_1_-_45686412_45687983_45685620_Hypothetical	3691	0.9333915	134.67928	70.99397	0.01210629774955082	chr1_45937177_C_T_b38	250764	14	14	0.05882353	0.002607105667184632	0.021190178	0.006865217	0.8191180881911809	0.8249908756055095
SE_1_+_45688275_45690974_45691110_45693204_TMEM69	3693	0.92793226	164.9677	75.83649	0.0011278953698259213	chr1_45323212_T_C_b38	-367763	48	54	0.7711865	0.0001569109741194817	0.032586817	0.008299503	0.1952804719528047	0.19800135639780764
SE_1_+_46008371_46010730_46010939_46019596_MAST2	3704	0.96248794	183.35063	78.55492	0.000829814450965276	chr1_46169506_G_A_b38	158775	15	15	0.063025214	0.0001380149147482762	-0.021218916	0.005355834	0.15208479152084792	0.15408674471288916
A3SS_1_+_46034266_46034827_46034538_MAST2	3731	0.974887	265.13803	86.97496	1.9313219337435415e-07	chr1_45851547_C_T_b38	-183281	14	14	0.05882353	1.7014243941895847e-08	0.09813828	0.0160185	9.999000099990002e-05	6.630854960310873e-05
A3SS_1_-_46189458_46188980_46189357_POMGNT1	3952	1.0093896	283.03296	87.71604	0.0005239964593311	chr1_46795641_T_C_b38	606660	14	14	0.05882353	0.0001830020694954125	-0.03851942	0.009918581	0.13388661133886612	0.13483461587131748
SE_1_-_46189458_46189357_46189242_46188980_POMGNT1	3951	1.0193006	306.48785	89.49433	0.00032017484277613507	chr1_46795641_T_C_b38	606283	14	14	0.05882353	0.00012158822611323953	0.06548421	0.016384698	0.08789121087891211	0.08861096528056434
A5SS_1_-_46189484_46189458_46189357_POMGNT1	3951	0.91652095	83.47604	54.56259	0.0013721686922572478	chr1_46352830_A_G_b38	163345	14	15	0.063025214	1.1596675678841793e-05	-0.006594238	0.0014297253	0.1367863213678632	0.13439542009229388
SE_1_-_46195811_46194961_46194844_46194651_POMGNT1	3956	0.9419598	153.55933	72.83141	0.00401220959745215	chr1_46617353_A_C_b38	422391	57	64	0.26890758	0.0006537811383907893	-0.008288687	0.002356975	0.48305169483051696	0.48949292440976944
A5SS_1_-_46196779_46196731_46196077_POMGNT1	3957	0.981968	237.46504	83.89017	0.0018114535941468693	chr1_46776139_A_T_b38	579359	4	7	0.10294119	0.0005782915661471834	-0.018096909	0.0050932844	0.35306469353064696	0.3585895594727671
AFE_1_-_46198336_46219705_46197871_POMGNT1	3953	0.7335377	11.2213745	19.142742	0.04905866003606935	chr1_46857604_T_C_b38	659267	17	18	0.075630255	4.420979196237148e-06	0.0015606597	0.0003217134	0.5593440655934406	0.5699845944573813
A5SS_1_-_46198336_46198287_46197871_POMGNT1	3953	0.9163208	113.64484	64.406235	0.002293657992585672	chr1_47079640_G_A_b38	881303	99	113	0.47478992	0.00012162139848699542	-0.015993051	0.0040016705	0.26037396260373963	0.26711957772110606
A5SS_1_+_46309127_46309143_46310155_UQCRH	3998	0.958883	216.99248	80.00554	0.006311267212884402	chr1_46768663_G_A_b38	459535	19	20	0.084033616	0.002029615312842725	0.0018787785	0.00059316756	0.7572242775722428	0.7610388119590393
SE_1_+_46309127_46309897_46310044_46310155_UQCRH	3999	1.0355788	309.35925	88.06298	2.7586731152210177e-07	chr1_46330048_G_A_b38	20150	26	27	0.11344538	3.146869596965979e-08	0.034876674	0.0058205724	9.999000099990002e-05	6.021395726800232e-05
SE_1_+_46345144_46346921_46347075_46352868_NSUN4	4060	0.9995186	260.09726	84.49344	0.004103837878290159	chr1_46337934_C_A_b38	-8988	13	16	0.067226894	0.0016049774060417016	-0.06316506	0.019484425	0.6583341665833417	0.6570521447384186
A3SS_1_+_46405505_46405619_46405588_FAAH	4111	0.9774102	270.00964	85.0125	0.017151218143897005	chr1_46888957_T_A_b38	483337	26	26	0.1092437	0.00900094233367028	0.02294984	0.008617996	0.9913008699130087	0.991114483130652
SE_1_+_46410854_46411612_46411651_46412143_FAAH	4118	0.9115572	137.78757	68.43523	0.0012107379270812977	chr1_46045644_T_C_b38	-365969	13	14	0.07291667	7.629328321446789e-05	-0.017677879	0.004287438	0.18388161183881613	0.187171399221069
A3SS_1_+_46412251_46413123_46413075_FAAH	4118	1.0225686	301.11807	88.20712	0.009778926995341487	chr1_46800294_C_T_b38	387170	23	47	0.8012049	0.005448146244080702	0.02423129	0.008532449	0.9456054394560544	0.9458568351198701
SE_1_-_46561478_46560277_46560234_46558800_MKNK1	4162	1.0085468	355.11057	90.522484	0.0008352454168297263	chr1_46800317_T_C_b38	240039	11	20	0.9157305	0.0003890380708624844	0.057145257	0.01557457	0.25407459254074594	0.2530197736897643
SE_1_-_46562649_46561642_46561478_46558800_MKNK1	4163	0.95573115	234.25919	82.0029	0.004281973878615644	chr1_45826118_C_T_b38	-735525	15	17	0.071428575	0.0014335205809518422	-0.012924086	0.0039435807	0.6462353764623537	0.653098766551939
ALE_1_-_46562649_46561642_46558800_MKNK1	4163	0.9492106	199.44452	77.69027	0.002775836141249901	chr1_45826118_C_T_b38	-735525	15	17	0.071428575	0.0006027778636243317	-0.010691547	0.0030195226	0.44385561443855615	0.45095046993818055
A3SS_1_-_46562649_46561642_46561673_MKNK1	4163	0.991884	235.24045	80.40654	0.014016229590491012	chr1_47441386_A_C_b38	879743	55	55	0.23305085	0.005623566493634654	0.014434458	0.005102388	0.965003499650035	0.96445255158491
A5SS_1_-_46568443_46568317_46565136_MKNK1	4164	0.9551119	252.60799	83.66993	0.004646396397683232	chr1_46851199_C_A_b38	282755	18	18	0.075630255	0.0017662619433519296	-0.012043112	0.0037498886	0.7037296270372962	0.7091748863772298
SE_1_-_46572063_46571539_46571417_46568498_MKNK1	4170	1.0110949	315.7817	88.03664	0.0002545329233424292	chr1_45900622_C_T_b38	-670918	5	8	0.07142856	8.19710419880963e-05	0.015217205	0.003708027	0.0731926807319268	0.07474061630385641
SE_1_-_46576575_46575020_46574947_46572167_MKNK1	4168	0.9328277	181.68979	75.04434	0.00015240933625157693	chr1_47416226_G_T_b38	841205	15	15	0.063025214	9.915300345900908e-06	-0.06339067	0.013627979	0.03849615038496151	0.0357135529608396
SE_1_-_46583228_46580627_46580530_46576654_MKNK1	4180	0.952096	183.82652	75.042015	0.0036726886712622167	chr1_46240990_G_A_b38	-339638	75	75	0.31512606	0.0006995039972149226	-0.014750795	0.0042187506	0.5072492750724927	0.5150406361226563
SE_1_-_46583228_46582905_46582814_46580627_MKNK1	4181	0.94548583	197.51198	76.42504	0.0005301451785418541	chr1_46399368_T_C_b38	-183538	72	89	0.6260504	6.16798489699325e-05	-0.006020907	0.0014403744	0.11678832116788321	0.11512037768052347
SE_1_-_46583228_46582923_46582814_46580627_MKNK1	4181	0.9320369	190.80794	75.70834	0.003273244193073604	chr1_45703369_G_T_b38	-879555	104	97	0.40789467	0.0006346078522685444	-0.009005406	0.0025543456	0.48775122487751227	0.4989114948339011
AFE_1_-_46585496_46594113_46583329_MKNK1	4182	0.769957	43.10018	36.37641	0.008789756412118615	chr1_46254451_T_G_b38	-331046	13	13	0.05462185	1.0501905870485071e-05	-0.008371638	0.0018053519	0.39576042395760425	0.4380346333810189
AFE_1_-_46585874_46594113_46583329_MKNK1	4181	1.0056249	303.67404	86.69315	0.008739895447236162	chr1_47057343_T_A_b38	471468	6	8	0.0851064	0.00443608318664295	-0.062719956	0.021552281	0.9299070092990701	0.929730081246211
SE_1_-_46594113_46585974_46585874_46583329_MKNK1	4181	0.989887	291.63773	85.98899	0.0027709483673143535	chr1_47057343_T_A_b38	471368	6	8	0.0851064	0.0011132701551895897	0.046219457	0.013773836	0.5563443655634437	0.559537403710648
SE_1_-_46658127_46653867_46653817_46652628_ATPAF1	4198	0.92536443	137.75185	65.25587	0.002775830108695029	chr1_47385069_T_G_b38	731201	74	91	0.38260868	0.00018024371222717295	-0.008908916	0.0022915055	0.3477652234776522	0.35466234570732946
SE_1_-_46665256_46663923_46663833_46658737_ATPAF1	4192	0.9576452	182.74158	73.6782	0.00042893488339422285	chr1_46131622_A_C_b38	-532302	13	13	0.05462185	3.362834184798744e-05	0.014202101	0.0032724296	0.08709129087091291	0.08552366608390652
AFE_1_-_46665647_46668057_46665364_ATPAF1	4186	0.69763815	38.275497	31.970097	0.025129188659555362	chr1_47276001_A_G_b38	610353	11	13	0.055084746	5.788919823150432e-05	-0.002754094	0.00065620785	0.7372262773722628	0.7536251189834307
AFE_1_-_46668057_46673554_46665364_EFCAB14	4182	0.71894383	44.26388	33.374123	0.0023328642625824207	chr1_46540380_C_T_b38	-127678	12	13	0.057522126	8.8838091026425e-08	0.00200498	0.0003479793	0.1815818418158184	0.20500791814013825
SE_1_-_46686784_46685144_46685083_46684602_EFCAB14	4165	0.94637305	193.06938	74.36134	0.0022097393466410575	chr1_46399715_A_G_b38	-285430	35	38	0.84033614	0.0003336826119432583	-0.003545265	0.00095471507	0.3718628137186281	0.37402370440294197
SE_1_-_46689587_46688544_46688353_46686870_EFCAB14	4166	1.0600086	358.89697	88.788345	0.00013575380866058553	chr1_46436789_T_C_b38	-251756	68	84	0.3529412	4.289583130683199e-05	-0.050711628	0.011858956	0.036196380361963806	0.03860820409203615
SE_1_+_47334116_47368469_47368615_47372955_CMPK1	4121	0.9700069	262.70004	80.64972	0.018108070771347597	chr1_47984690_G_C_b38	616220	16	16	0.9327731	0.00782337299631502	-0.0046894723	0.0017283813	0.993000699930007	0.9923320968986347
SE_1_+_47373107_47374909_47374985_47375197_CMPK1	4110	0.8478241	146.65404	66.626656	0.003680297228385636	chr1_48206665_T_C_b38	831755	19	21	0.9117647	0.00032045725824796247	0.007988994	0.0021446738	0.47215278472152783	0.4963558341214451
SE_1_-_50475464_50452193_50451793_50441523_FAF1	2257	0.8890607	55.10567	55.984264	0.006846426828071451	chr1_50318222_C_T_b38	-133972	24	25	0.10504202	0.0002547675582192607	0.001979569	0.0005222496	0.3528647135286471	0.37028156629792797
AFE_1_-_50959672_50959767_50857997_FAF1	2390	0.89078534	54.997063	49.343838	0.021659972192593125	chr1_51559294_T_C_b38	599621	11	12	0.05042017	0.000932818550846876	-0.0120629165	0.0035378488	0.7325267473252675	0.7415944707402432
SE_1_+_51236879_51269956_51270125_51271151_RNF11	2415	0.92369366	85.40026	65.42128	0.012966014750170486	chr1_51991487_G_T_b38	721530	12	12	0.05042017	0.001891617548931336	-0.0035205935	0.0011036949	0.694930506949305	0.702730861249486
AFE_1_+_51270125_51236879_51271151_RNF11	2415	0.92141914	86.45287	65.75075	0.013477669119453022	chr1_51991487_G_T_b38	721361	12	12	0.05042017	0.002058456109234145	0.0030480486	0.0009637026	0.7122287771222878	0.7212033293386342
SE_1_-_51399032_51397211_51397111_51394447_EPS15	2246	0.90733176	58.508457	51.872593	0.0093390288760742	chr1_51633680_G_T_b38	236468	13	13	0.05462185	0.000258604076592857	0.0031440074	0.00083038054	0.45795420457954206	0.46925171253710835
SE_1_-_51471690_51468568_51468473_51465326_EPS15	2199	0.9083493	96.94095	70.16308	0.006986572891855915	chr1_50576644_G_C_b38	-891925	22	22	0.09243698	0.0011299703578705328	-0.012259998	0.003658589	0.5281471852814719	0.5385012215394803
SE_1_+_51617221_51651991_51652041_51669434_OSBPL9	2359	0.90106595	59.477734	50.762417	0.004805068607251406	chr1_52272694_G_T_b38	620702	12	12	0.05084746	6.151689946803472e-05	-0.009746719	0.0023313027	0.27957204279572045	0.2950212029439223
MXE_1_+_51617221_51651991_51652041_51669434_51669512_51714003_OSBPL9	2359	1.0180482	246.01654	91.55437	0.03979679874957865	chr1_51099502_C_A_b38	-552490	12	12	0.057692308	0.029963864579836373	-0.040230613	0.018275278	0.9998000199980002	0.9999516881658169
SE_1_+_51652041_51669434_51669512_51714003_OSBPL9	2345	1.0146188	262.60748	93.43631	0.002740933573326472	chr1_51350474_A_C_b38	-318961	28	28	0.11764706	0.0017459979698218283	-0.053753126	0.016718205	0.5088491150884912	0.5066284067855376
A5SS_1_+_51669512_51669814_51714003_OSBPL9	2345	0.6998081	19.013111	29.002981	0.006466116088461121	chr1_51580965_A_G_b38	-88548	8	12	0.051282052	2.7808683420075896e-07	0.0011802646	0.00021444877	0.33466653334666535	0.24076570249070497
AFE_1_+_51729378_51714079_51745536_OSBPL9	2423	0.9222466	52.28113	46.112293	0.10303259270086777	chr1_51150210_G_T_b38	-579169	17	17	0.0720339	0.015018907772240346	-0.001036029	0.00041879932	0.9987001299870013	0.9971984013624193
AFE_1_+_51729709_51714079_51745536_OSBPL9	2423	0.91038394	62.40926	52.093292	0.015337303144974734	chr1_52545378_C_A_b38	815668	16	16	0.06837607	0.000673296672205284	-0.008232964	0.0023469832	0.6483351664833517	0.6581277286782872
AFE_1_+_51730001_51714079_51745536_OSBPL9	2425	1.0105311	250.94481	91.36975	0.0025040972768233653	chr1_50943724_C_A_b38	-786278	14	14	0.9411765	0.0013994921363758965	0.025103964	0.007642589	0.45965403459654036	0.46183929353760084
AFE_1_+_51730124_51714079_51745536_OSBPL9	2426	0.9408269	184.13431	84.51077	0.004514964182130751	chr1_52041338_G_A_b38	311213	14	14	0.05882353	0.001800266392211207	0.03442727	0.010739901	0.5864413558644136	0.5929823024610062
SE_1_+_51714079_51740143_51740211_51745536_OSBPL9	2442	0.93021697	83.2894	62.140778	0.02945667217169135	chr1_52466682_A_T_b38	726538	32	50	0.78828835	0.0052075018644103755	0.0012315616	0.00043130366	0.9294070592940706	0.9270824940444005
SE_1_+_51730124_51745536_51745631_51746710_OSBPL9	2458	0.80606747	52.10333	44.023064	0.05252172562444913	chr1_51912558_T_A_b38	167021	104	100	0.5757577	0.0030695934648562774	0.001494616	0.00049276254	0.972002799720028	0.9594365291873718
AFE_1_+_51745631_51730124_51746710_OSBPL9	2457	0.8106755	51.641445	43.532875	0.05211009498748786	chr1_51912558_T_A_b38	166926	104	100	0.5757577	0.002857194846184126	-0.0008002032	0.00026178744	0.9693030696930307	0.9569265237682174
SE_1_+_51748398_51749502_51749588_51750145_OSBPL9	2460	0.91806114	169.57533	82.18791	0.008925129410993809	chr1_51320891_G_T_b38	-428612	14	14	0.059322037	0.003559268075383473	-0.010563511	0.0035399152	0.8045195480451954	0.8066532547117673
MXE_1_+_51750195_51752503_51752725_51756320_51756358_51760690_OSBPL9	2459	0.94562185	164.75558	80.51143	6.279630314244469e-05	chr1_52648478_G_A_b38	895974	11	12	0.05042017	6.560464732239834e-06	0.023291484	0.004899187	0.014598540145985401	0.013491380530454216
SE_1_+_51750195_51756320_51756358_51760690_OSBPL9	2451	1.0243355	280.65	93.26257	0.0004861502964637815	chr1_52690040_G_A_b38	933719	22	22	0.09243698	0.0002634207351825165	-0.06343018	0.0167761	0.11858814118588142	0.12017188337050312
SE_1_+_51756358_51756941_51756995_51760690_OSBPL9	2452	0.9291077	155.5185	79.50968	0.0001789182990327565	chr1_51318915_C_T_b38	-438027	33	36	0.15126051	2.166972750177818e-05	0.008078752	0.0018140142	0.039896010398960104	0.03640455213074192
ALE_1_+_51756358_51759517_51760690_OSBPL9	2452	0.9289865	125.012375	74.07241	0.007326372387153407	chr1_51221078_G_T_b38	-538440	13	13	0.05462185	0.0016343801402857834	0.0114922365	0.003551254	0.6237376262373763	0.6330855819056989
A3SS_1_+_51756358_51760690_51760666_OSBPL9	2451	0.90945005	74.57664	57.5211	0.01305940836066521	chr1_51019017_G_A_b38	-741674	10	12	0.05042017	0.0009278607957063428	-0.008475111	0.0024844254	0.6514348565143485	0.6642012870463466
SE_1_+_51765981_51772070_51772182_51772605_OSBPL9	2453	0.9223018	76.37956	57.004585	0.0007953069795998847	chr1_51029904_G_T_b38	-742167	17	17	0.0720339	6.936946914750516e-06	-0.0031629598	0.0006672405	0.0780921907809219	0.07564949183142855
SE_1_+_51772723_51776833_51776918_51781164_OSBPL9	2460	0.9170337	138.89424	75.06278	0.005226595295368932	chr1_52717150_G_A_b38	940316	36	37	0.15546219	0.0011207119092157705	-0.0102999415	0.0030713554	0.5436456354364564	0.5574339720152054
SE_1_-_51792046_51791661_51791578_51790990_NRD1	2464	0.8985273	84.78161	61.337532	0.00588929502326521	chr1_50846947_T_C_b38	-944715	24	26	0.1092437	0.0003751537490131089	-0.0024170277	0.00065686234	0.4330566943305669	0.4454784501579495
SE_1_-_51809315_51806913_51806794_51805561_NRD1	2475	0.6437999	16.882404	25.852602	0.046804734947307566	chr1_52715190_A_T_b38	908276	23	27	0.13636363	6.974963785286326e-05	-0.00036618827	8.829678e-05	0.6648335166483351	0.7243081419171742
SE_1_-_51840226_51836438_51836369_51836212_MIR761/NRD1	2486	0.95932585	241.00058	89.24641	0.000297688688196102	chr1_52797403_A_T_b38	960964	6	7	0.060344815	0.00010951801044926995	0.07234898	0.017973714	0.0795920407959204	0.078418769327974
ALE_1_-_51878275_51862418_51840514_NRD1	2519	0.9191886	100.48668	65.61901	0.0039893242287243535	chr1_51568184_G_T_b38	-294235	75	87	0.36554623	0.0003252951832398489	0.0025005988	0.00067207037	0.36346365363463656	0.370764116201981
AFE_1_-_51877983_51878275_51840514_NRD1	2540	0.9482355	159.42809	78.15755	0.0022243708302169996	chr1_51579778_C_T_b38	-298206	10	12	0.05042017	0.00047121832944568463	-0.01675429	0.004636785	0.3224677532246775	0.3235008631340016
SE_1_-_52041537_52030548_52030367_52028630_TXNDC12	2622	0.95384157	151.352	76.267456	0.015894836722494827	chr1_51389894_G_A_b38	-640655	27	27	0.11344538	0.005256371337208465	0.0041045947	0.001439082	0.9214078592140786	0.9185916363775666
SE_1_+_52056379_52059835_52059901_52064825_BTF3L4	2660	0.99761766	314.0269	93.85746	0.0015208464715530104	chr1_52705078_G_A_b38	645242	21	21	0.096330285	0.0009462209449188821	-0.030786805	0.009040757	0.38046195380461956	0.3811085997034933
SE_1_+_52059901_52060428_52060659_52064825_BTF3L4	2660	0.8799229	82.28845	58.514442	0.012858186971669242	chr1_52741325_G_A_b38	680896	19	19	0.081196584	0.0010005310210272043	0.0056244144	0.0016599435	0.6878312168783122	0.7050707212320722
MXE_1_+_52064938_52065287_52065408_52083340_52083541_52086112_BTF3L4	2665	0.78365993	49.565773	40.28312	0.000608335775298033	chr1_52391312_C_A_b38	326024	12	12	0.05263158	4.384901261359719e-08	0.0009244943	0.00015619585	0.0634936506349365	0.06835904941380795
SE_1_+_52064938_52071150_52071327_52083340_BTF3L4	2668	0.9005522	113.41829	67.23423	0.01704001006782858	chr1_52003246_T_A_b38	-67905	12	13	0.05462185	0.003257396317636603	0.005587812	0.0018542388	0.8768123187681232	0.8796077591530672
SE_1_+_52064938_52083340_52083541_52086112_BTF3L4	2668	0.98538285	315.43442	93.706375	0.003849111695625054	chr1_52715044_C_T_b38	631703	73	87	0.6344538	0.0025603894229463933	0.018103525	0.005854047	0.7073292670732927	0.7093206107960313
SE_1_+_52263872_52266655_52266831_52268463_ZFYVE9	2962	0.93832225	162.20708	73.59213	0.0028642207045685717	chr1_53161062_C_G_b38	894406	54	60	0.25210086	0.0004415590249490004	-0.020837909	0.005736784	0.39816018398160186	0.4027925530244143
ALE_1_-_52353518_52353223_52346203_CC2D1B	3047	0.953534	225.53667	81.96188	0.010777952165256038	chr1_52948961_G_T_b38	595737	12	12	0.05042017	0.004424788852129251	-0.021502279	0.007386575	0.9205079492050795	0.9201988897353803
A5SS_1_-_52353603_52353518_52353223_CC2D1B	3049	0.9300792	170.73111	74.18157	0.0020832323783199712	chr1_52132703_T_A_b38	-220901	11	12	0.05042017	0.0003030440562464655	-0.019078389	0.005099752	0.32866713328667135	0.3332440405110245
SE_1_-_52354608_52354454_52354365_52353647_CC2D1B	3047	0.9381527	228.62	81.40327	0.004668975851505506	chr1_52205791_A_G_b38	-148664	20	20	0.9159664	0.0015311386995376314	-0.028906737	0.008876293	0.6792320767923208	0.6826675011982682
ALE_1_-_52354608_52354454_52353647_CC2D1B	3047	0.9987122	284.75772	86.61464	0.0030827114485840173	chr1_51996488_G_T_b38	-357967	15	15	0.93697476	0.0013142370400600033	-0.041773226	0.012642038	0.5848415158484151	0.5854639817524436
A3SS_1_-_52357526_52357126_52357174_CC2D1B	3052	0.8634954	73.159325	50.683895	0.008186716706105221	chr1_52616698_G_A_b38	259571	22	24	0.10084034	0.00016963091876818676	-0.0045025237	0.001153101	0.49855014498550143	0.5213835606970779
A3SS_1_-_52358331_52357898_52357916_CC2D1B	3046	1.0252715	336.8748	91.364204	0.004184251807463517	chr1_51984409_G_T_b38	-373490	17	17	0.090425536	0.0024708257544793655	-0.06767084	0.021800904	0.7491250874912508	0.7478948767524409
A3SS_1_-_52360074_52359820_52359883_CC2D1B	3049	0.9124729	97.30766	58.97555	0.0027951963094292034	chr1_53136153_A_C_b38	776332	21	26	0.13265306	8.203992987170861e-05	0.01638068	0.0039917557	0.27187281271872815	0.2782063071986706
A3SS_1_-_52360074_52359836_52359883_CC2D1B	3049	1.0225403	351.55402	92.88009	0.0008981530450102754	chr1_51959615_T_C_b38	-400222	18	18	0.075630255	0.0005001680870335425	-0.05752009	0.015996167	0.265973402659734	0.26091063340517645
A3SS_1_-_52425349_52423913_52424002_ZCCHC11	3077	1.0399921	373.80713	92.64928	0.0014521140175406781	chr1_53130458_G_A_b38	706544	28	30	0.12605043	0.0008326016287539494	0.0339512	0.009857708	0.40205979402059794	0.39977300530835097
ALE_1_-_52425349_52424002_52408460_ZCCHC11	3077	0.6566527	14.000341	22.295925	0.013150475091854321	chr1_52817779_A_G_b38	393776	6	10	0.12820514	8.831934347184247e-08	-0.0013589102	0.00023579542	0.3361663833616638	0.3389694885106082
A3SS_1_-_52438220_52436963_52436975_ZCCHC11	3102	0.9925186	281.46304	86.059975	0.00745700880270816	chr1_52577544_T_C_b38	140580	49	55	0.23109244	0.0035648109469602856	0.03927932	0.013165093	0.8799120087991201	0.87987752248409
A3SS_1_-_52438220_52436963_52436978_ZCCHC11	3102	1.0346941	373.94922	91.95387	0.0037398534666648236	chr1_52255090_C_A_b38	-181874	19	19	0.08050847	0.0022551567779735215	0.073233694	0.023370834	0.7421257874212579	0.7418026644747291
SE_1_-_52461134_52458449_52458336_52446667_ZCCHC11	3119	0.9829167	250.93468	83.621185	0.00672152117639343	chr1_51597427_G_A_b38	-861023	65	72	0.30341882	0.002744428441002155	0.044811573	0.014597253	0.8206179382061793	0.8206435036189572
SE_1_-_52899174_52897484_52897437_52896597_ECHDC2	3472	1.0373498	388.70758	90.856895	0.00011912611117611619	chr1_52957856_T_G_b38	60371	69	86	0.36134455	4.5372654906886485e-05	-0.013196989	0.0030968243	0.037696230376962306	0.039681308753738445
A3SS_1_-_52904646_52897484_52899224_ECHDC2	3472	0.9870099	251.23643	81.5491	0.002434585722194239	chr1_53127345_T_A_b38	229860	83	112	0.5294118	0.0006931351632442025	0.0010095437	0.00028850543	0.46535346465353467	0.4643383337546039
A5SS_1_-_52899174_52897437_52896597_ECHDC2	3475	1.0414578	387.65433	90.88837	0.0004724981945284737	chr1_52957856_T_G_b38	58681	69	86	0.36134455	0.00021179598755303113	-0.01181069	0.0030736004	0.15608439156084392	0.15295717344430287
SE_1_-_52904646_52899224_52899174_52897484_ECHDC2	3475	0.98767734	248.52531	81.27771	0.0019081621456314782	chr1_53173708_C_T_b38	274483	18	18	0.07692308	0.000502183606620213	-0.0024629917	0.0006851757	0.38306169383061695	0.3839450667783782
ALE_1_-_52904646_52899224_52897484_ECHDC2	3475	0.9870107	251.23651	81.549095	0.002434636179063	chr1_53127345_T_A_b38	228120	83	112	0.5294118	0.0006931525367528989	-0.0010095407	0.0002885052	0.46535346465353467	0.4643448782289149
AFE_1_-_52904646_52911566_52899224_ECHDC2	3470	0.8408592	119.12401	64.10013	0.020206300119561565	chr1_53224836_T_C_b38	320189	12	13	0.06372549	0.0033469619831052225	0.0033702261	0.001121707	0.9418058194180582	0.9350746107755963
SE_1_-_52907868_52905090_52905034_52904833_ECHDC2	3468	1.0148244	299.1753	85.40808	0.003290421185061471	chr1_52263760_C_G_b38	-641331	69	92	0.38655463	0.0013109732703270025	-0.0075988816	0.0022991495	0.6203379662033797	0.6205173953343079
A3SS_1_-_52907868_52905090_52906611_ECHDC2	3468	1.0311502	385.7202	91.29748	0.004374171893857493	chr1_53755767_A_C_b38	850676	45	45	0.19736843	0.0025858820355529177	0.044856813	0.014520248	0.81001899810019	0.8069082051114316
SE_1_-_52907868_52906611_52905034_52904833_ECHDC2	3467	0.9948824	314.24704	87.00481	0.0014127026595842339	chr1_52263760_C_G_b38	-642852	69	92	0.38655463	0.0005449440546561069	-0.0078036254	0.0021854986	0.3584641535846415	0.36117337057108045
SE_1_-_52907868_52906611_52906519_52905090_ECHDC2	3467	1.0173433	429.55817	93.724785	0.0023698865460120787	chr1_53392043_T_C_b38	485431	17	17	0.071428575	0.0015165269168258783	-0.06000524	0.018408606	0.6340365963403659	0.6317160658207954
ALE_1_-_52907868_52906611_52904833_ECHDC2	3467	0.96089834	227.2306	78.926384	0.001608507091001181	chr1_53534043_G_A_b38	627431	20	20	0.9159664	0.0003326377343660747	0.03314997	0.008924888	0.32456754324567544	0.3249752228184269
ALE_1_-_52907868_52907649_52906611_ECHDC2	3463	0.9630274	201.67566	75.935104	0.006703350913473186	chr1_52623656_G_A_b38	-283994	42	48	0.20168068	0.0016613895921825082	0.005280766	0.0016344369	0.7512248775122488	0.7553251540117992
SE_1_-_52911566_52907954_52907868_52899224_ECHDC2	3465	0.8954017	153.55661	69.36651	0.009684141849427546	chr1_53224836_T_C_b38	316881	12	13	0.06372549	0.0016864301956567708	-0.007774759	0.0024098677	0.804019598040196	0.8083454576933752
A3SS_1_-_52913895_52911790_52912021_ECHDC2	3458	1.041626	394.23093	91.592155	0.003193897735632785	chr1_53245335_C_T_b38	333544	15	15	0.063025214	0.0018563268807289559	0.09002222	0.028168797	0.7037296270372962	0.7011059566613146
AFE_1_-_52912754_52921553_52911790_ECHDC2	3450	0.97707075	275.3797	83.94017	0.000105950433666479	chr1_52632886_A_C_b38	-279869	35	38	0.84033614	1.907209287450911e-05	0.027090738	0.006038674	0.0314968503149685	0.031486512733179345
AFE_1_-_52913895_52921553_52911790_ECHDC2	3450	0.99607056	299.72812	85.73246	0.002117000209579984	chr1_52886735_C_T_b38	-27161	78	102	0.5689655	0.0007971793794230463	-0.028349923	0.008200148	0.47485251474852513	0.4720904171363337
SE_1_-_52921553_52914095_52913895_52911790_ECHDC2	3450	1.0292928	308.9145	85.88459	0.0017345172858122292	chr1_52864786_A_G_b38	-49310	78	101	0.57563025	0.0006376222633013758	0.028645089	0.00812831	0.40355964403559647	0.40086590732819233
AFE_1_-_52921483_52921553_52911790_ECHDC2	3464	0.97456664	270.31714	83.62911	0.00040484202435082256	chr1_53272728_T_C_b38	351244	11	12	0.05042017	9.298952676525379e-05	-0.02773507	0.0068149134	0.11128887111288871	0.11091710417264572
SE_1_+_52927465_52941796_52941853_52948009_SCP2	3461	0.8650261	77.02338	50.14297	0.0014524710145998913	chr1_52818811_G_T_b38	-122986	12	12	0.05084746	5.300679345198268e-06	-0.0059401393	0.0012358156	0.14978502149785022	0.15029043911700496
MXE_1_+_52927465_52941796_52941853_52948009_52948080_52950755_SCP2	3461	1.0312412	368.14505	89.01329	0.011322201656975119	chr1_53893357_C_T_b38	951560	21	21	0.0882353	0.006687495925635938	-0.036584705	0.013213998	0.9832016798320168	0.9838193595745701
AFE_1_+_52941853_52927465_52948009_SCP2	3460	0.87035257	76.681145	49.96974	0.0015489563313223524	chr1_52818811_G_T_b38	-123043	12	12	0.05084746	5.794511883233566e-06	0.0050900024	0.0010637944	0.15408459154084592	0.15570701528621694
SE_1_+_52941853_52948009_52948080_52950755_SCP2	3454	0.9216573	98.857025	56.701805	0.010017868864937196	chr1_51984409_G_T_b38	-963601	17	17	0.090425536	0.0005388926709586841	-0.0033543499	0.00093856035	0.6555344465553444	0.6642378426281603
MXE_1_+_52941853_52948009_52948080_52950755_52950886_52954740_SCP2	3454	1.0151995	395.75394	91.88144	0.00017744019673257683	chr1_53529060_G_A_b38	581050	12	12	0.05042017	7.774599901460095e-05	0.05289664	0.012844891	0.06379362063793621	0.0646981886828579
SE_1_+_52948080_52950755_52950886_52954740_SCP2	3453	1.0009251	267.8182	82.306244	0.008185020307893082	chr1_53245335_C_T_b38	294579	15	15	0.063025214	0.0032246886884448617	-0.025095023	0.008318227	0.8882111788821118	0.8891467689964281
SE_1_+_52961629_52974769_52974832_52976683_SCP2	3439	0.82077706	57.335545	42.679737	0.004851245824033469	chr1_52803099_C_T_b38	-171671	4	6	0.076923095	1.2475360658430868e-05	-0.004577249	0.000996383	0.2947705229477052	0.33066223123234545
SE_1_+_52974832_52976683_52976769_52978217_SCP2	3439	0.8827257	119.9791	63.239838	0.008986652281923399	chr1_52131995_C_T_b38	-844689	38	38	0.16101694	0.0008908603942638264	-0.009312826	0.002720142	0.7010298970102989	0.709663221553236
SE_1_+_52988136_52993258_52996000_53014890_SCP2	3435	0.89931756	165.07526	72.34119	0.0026099251002808677	chr1_52803089_T_C_b38	-190170	3	5	0.10000003	0.00034614615947536957	0.010363416	0.0027987466	0.38976102389761025	0.40116738382120953
SE_1_+_53015043_53027969_53028071_53038917_SCP2	3479	0.8830434	106.78733	59.952976	0.01636678749076719	chr1_53233457_G_C_b38	205487	27	32	0.13445379	0.0017091273634320938	-0.0017782643	0.00055191404	0.8608139186081392	0.858128054568009
MXE_1_+_53015043_53027969_53028071_53038917_53039046_53047858_SCP2	3479	1.0189162	367.1593	89.98224	0.0003604684593839258	chr1_53539750_T_C_b38	511780	77	94	0.394958	0.00014501941681531913	0.017584773	0.004453905	0.11878812118788121	0.11829776851959048
SE_1_+_53015043_53027978_53028071_53038917_SCP2	3479	0.88543165	107.644745	60.20256	0.01493738071170891	chr1_53233457_G_C_b38	205478	27	32	0.13445379	0.0015065659884693845	-0.0034314597	0.0010520477	0.8356164383561644	0.8346792423329232
A3SS_1_+_53015043_53027978_53027969_SCP2	3479	0.91786313	209.86871	77.106384	0.0018415361853115627	chr1_52447204_C_T_b38	-580775	22	24	0.10084034	0.00033689565628234035	0.0069120415	0.0018627464	0.3488651134886511	0.3612671267511214
SE_1_+_53028071_53038917_53039046_53047858_SCP2	3479	1.010872	370.3945	90.018105	4.422662278158851e-05	chr1_53855232_C_T_b38	816314	65	74	0.31092438	1.3680043861191478e-05	0.0074362988	0.0016269814	0.015398460153984602	0.015465584160478465
SE_1_+_53062308_53066812_53066867_53069801_PODN	3478	0.9887507	333.63162	87.83259	0.0016351809241451176	chr1_53097435_C_G_b38	30622	17	18	0.077586204	0.0006852673598083455	0.01916719	0.0054722275	0.4253574642535746	0.4262799666249559
A3SS_1_+_53079022_53080728_53080693_PODN	3474	0.8879919	124.26092	64.33489	0.004681200444365958	chr1_53224840_T_C_b38	144111	15	17	0.07522124	0.00036223752430435005	-0.011240737	0.0030464535	0.48425157484251574	0.49866328926644793
A3SS_1_+_53079022_53080806_53080728_PODN	3474	1.021041	329.61218	86.78982	0.0038527815269765973	chr1_53551019_A_T_b38	470212	24	26	0.8907563	0.0017224967560646094	-0.012094373	0.0037565625	0.7125287471252875	0.7120344903100042
SE_1_-_53235577_53233652_53233542_53228954_MAGOH	3650	1.0294174	430.2379	92.4909	0.0040702105010622745	chr1_53408445_T_C_b38	174792	85	107	0.55042017	0.0025488413620124214	0.018284481	0.0059097544	0.8215178482151785	0.8191687224794154
SE_1_-_53860056_53855051_53855001_53852270_YIPF1	4488	1.019831	476.8227	88.87296	0.002173612229595202	chr1_54182860_G_A_b38	327808	25	25	0.10504202	0.001019103558124912	-0.05177439	0.01530566	0.635036496350365	0.637290271019243
ALE_1_-_53860056_53855051_53852270_YIPF1	4488	1.0014583	473.30603	89.04702	0.0027194385623886923	chr1_53458217_C_T_b38	-396835	14	14	0.05882353	0.0013293905360788497	-0.07562938	0.022912798	0.7197280271972802	0.7238863045573415
SE_1_-_53883113_53883031_53882943_53878722_YIPF1	4517	0.9947114	418.66147	84.5813	0.0004528895951898721	chr1_53845075_G_C_b38	-37957	25	28	0.11764706	0.00011651893835582492	-0.01813952	0.004525453	0.1723827617238276	0.1747092346438803
SE_1_-_53888907_53883276_53883113_53878722_YIPF1	4517	0.9544211	308.04242	78.84832	0.008258837471969047	chr1_54811525_G_A_b38	928248	22	23	0.09663866	0.002644504948208243	-0.020123515	0.006529449	0.9304069593040696	0.9285521871657749
SE_1_-_53889713_53888986_53888907_53883276_YIPF1	4523	0.9931159	370.07297	82.80887	0.0004281417594842412	chr1_53939390_C_A_b38	50403	17	17	0.07522125	9.184919063091739e-05	-0.039540157	0.009707622	0.14928507149285072	0.14889852355006403
MXE_1_-_53889713_53888986_53888907_53886721_53886667_53883276_YIPF1	4523	0.8216677	98.40661	51.648083	0.0007586466232308955	chr1_53234419_G_A_b38	-654568	14	15	0.06355932	2.1012018868125246e-06	-0.0073127123	0.0014535512	0.1126887311268873	0.12230648658995928
SE_1_-_53889713_53889463_53889244_53888986_YIPF1	4525	1.0386885	489.27927	88.73768	0.0008293552705103827	chr1_54148058_C_G_b38	258594	48	61	0.74369746	0.000336805413449965	-0.046206146	0.012451972	0.3183681631836816	0.3156102464309422
ALE_1_-_53923904_53921767_53917116_HSPB11	4611	0.8279612	173.40738	66.04113	0.005940788439256182	chr1_54400188_T_C_b38	478420	15	16	0.067226894	0.0006183461382394585	-0.033911016	0.009597714	0.7031296870312969	0.7169503982975652
AFE_1_-_54047267_54053356_54045786_TMEM59	4826	0.9627923	385.24667	81.349846	0.008105250123843534	chr1_53339313_C_G_b38	-707955	15	15	0.063025214	0.003011650947757671	0.0029539948	0.0009718979	0.9613038696130387	0.9596280889477136
SE_1_-_54053356_54047372_54047267_54045786_TMEM59	4826	0.9710372	401.55038	82.30202	0.008874696706388657	chr1_53339313_C_G_b38	-708060	15	15	0.063025214	0.0035578784770764734	-0.0055200057	0.0018497164	0.974002599740026	0.9737558772019815
SE_1_-_54053000_54048682_54048650_54047372_TMEM59	4826	0.93841815	300.46927	75.29204	0.007656216820753746	chr1_54313462_C_T_b38	264779	56	56	0.24561402	0.0018917922820695435	0.0009964249	0.00031237895	0.9148085191480851	0.9110024656070629
AFE_1_-_54053000_54053356_54047372_TMEM59	4825	1.0054455	480.50516	86.50524	0.0038160197725171804	chr1_54974283_T_C_b38	921282	21	22	0.09243698	0.0016735213275859584	0.009013249	0.0027916518	0.8386161383861613	0.8393622904553846
A5SS_1_-_54053356_54053000_54047372_TMEM59	4828	1.0039368	485.08832	86.666214	0.003783275772149302	chr1_54974283_T_C_b38	920926	21	22	0.09243698	0.001673522843957465	-0.009013251	0.002791653	0.8392160783921608	0.8399927067978844
A5SS_1_+_54200241_54200589_54205018_MRPL37	4482	0.9755418	356.91272	81.166595	0.0023034547820294676	chr1_54130726_A_G_b38	-69516	28	34	0.22368424	0.0006284740072223315	0.0049981805	0.0014165526	0.5676432356764324	0.5723454224893443
AFE_1_+_54200589_54184300_54205018_Hypothetical	4481	0.8886632	140.68379	59.409473	0.009361090630108669	chr1_54013369_G_C_b38	-187221	12	12	0.05042017	0.0006475896172783858	0.0045360574	0.0012888368	0.7679232076792321	0.7729719511820028
SE_1_+_54205410_54207360_54207504_54209946_MRPL37	4476	0.9466049	231.27794	70.343544	0.0057674332248005425	chr1_54985225_G_A_b38	777864	17	17	0.0720339	0.0008746850610123742	0.0044848905	0.0013078498	0.7534246575342466	0.7563851516171407
ALE_1_+_54216344_54218172_54220611_MRPL37	4479	0.9030135	183.62752	66.05405	0.0011276268714657909	chr1_53888071_C_T_b38	-330102	16	17	0.071428575	5.075299419667924e-05	-0.004682002	0.0011063655	0.22027797220277973	0.22757613878975705
ALE_1_+_54216344_54218172_54225125_MRPL37	4479	0.8598623	205.87372	69.34613	3.8992539960292457e-17	chr1_54224092_C_G_b38	5919	33	35	0.14705883	1.6545411023366495e-24	-0.039921492	0.0029497077	9.999000099990002e-05	7.991920453577121e-13
A3SS_1_-_54251616_54243299_54243323_SSBP3	4535	0.96855927	329.1254	79.63404	0.00028504150929034436	chr1_53567025_G_A_b38	-676275	17	18	0.075630255	3.9672813641794106e-05	-0.008374808	0.0019491109	0.09469053094690531	0.09780665135248677
SE_1_-_54257127_54255685_54255597_54251860_SSBP3	4551	0.81014824	114.72218	56.338802	0.015050341997466278	chr1_55229775_T_A_b38	974089	38	47	0.802521	0.0010466632927636666	-0.0016980824	0.00050320564	0.8759124087591241	0.8725798850215306
SE_1_-_54258069_54257186_54257127_54251860_SSBP3	4550	0.8455232	79.27969	44.71675	0.029293236243878733	chr1_54595815_C_T_b38	338628	12	13	0.05462185	0.0009599990801436934	-0.0038203204	0.0011233157	0.9384061593840616	0.9290590238994862
SE_1_-_54281438_54258149_54258069_54257186_SSBP3	4553	0.83827966	125.43299	58.04279	0.004816408829620014	chr1_53695493_C_A_b38	-562657	13	13	0.05462185	0.00018116631844284655	0.017479224	0.004497564	0.5146485351464853	0.5371345243940235
MXE_1_-_54281438_54258149_54258069_54257186_54257127_54251860_SSBP3	4553	0.9426192	237.77443	72.03743	0.002604621113048848	chr1_55042209_C_T_b38	784059	47	59	0.7521008	0.0003352887847519768	-0.0047693253	0.0012848235	0.48155184481551844	0.49066027995046496
AFE_1_-_54405953_54413356_54404930_Hypothetical	4702	0.99572	362.86533	82.02649	0.0011786966088119942	chr1_54232438_T_A_b38	-173516	81	102	0.5714286	0.0002950803233504922	-0.0113753	0.0030345018	0.35266473352664734	0.35022297126421686
ALE_1_-_55071814_55071490_55069107_USP24	5120	1.0146674	400.20267	83.34901	0.0014795843271460543	chr1_54555389_C_T_b38	-516102	12	13	0.05462185	0.00043436651561659293	-0.014011996	0.0038524978	0.4430556944305569	0.4399340453543414
SE_1_-_55085942_55084421_55084393_55083888_USP24	5120	0.85452676	68.35556	40.301254	0.010064339334787804	chr1_54626976_G_T_b38	-457446	12	18	0.084905654	3.9649893454379775e-05	0.001264032	0.0002941741	0.5520447955204479	0.5714793920995447
ALE_1_-_58506060_58481174_58415485_OMA1	4873	0.88811755	198.78621	72.263885	0.00033474248686613493	chr1_58588073_C_T_b38	106898	40	45	0.18907563	1.993694076430035e-05	0.021899391	0.0048938603	0.09269073092690731	0.09119409788207207
ALE_1_-_58506060_58481174_58462794_OMA1	4873	0.87314665	150.33017	65.59433	0.012622440429435944	chr1_58045802_T_A_b38	-435373	76	95	0.40254238	0.0018423826456832537	-0.00979285	0.0030619795	0.8855114488551145	0.8805661061972876
ALE_1_-_58506060_58481174_58473968_OMA1	4873	0.6683631	34.551487	34.20967	0.01359056587796082	chr1_57964992_C_T_b38	-516183	13	14	0.05882353	1.853499216749987e-05	-0.006264524	0.0013941306	0.5168483151684832	0.5595694803617643
SE_1_-_61694697_61686895_61686792_61683546_TM2D1	4392	1.0199889	466.43567	86.94062	0.0005020259951180646	chr1_61278751_A_G_b38	-408145	18	19	0.079831935	0.00016286184169888188	0.028291095	0.007224435	0.20167983201679832	0.2008774166197558
SE_1_-_61694697_61686921_61686792_61683546_TM2D1	4392	1.0221193	483.48065	87.93657	0.0012570133253746955	chr1_61278751_A_G_b38	-408171	18	19	0.079831935	0.0005102157371539681	0.033384535	0.009299248	0.44165583441655837	0.44486112167499675
ALE_1_-_61700934_61700274_61694770_TM2D1	4383	0.5593396	14.250806	21.391659	0.04833942169239404	chr1_61997990_G_A_b38	297715	12	25	0.89240503	1.3574664355026118e-05	-0.0005192262	0.00011355252	0.6813318668133187	0.7299254851251372
SE_1_-_61724288_61723772_61723713_61709437_TM2D1	4361	0.9505457	255.51294	72.32342	0.004763021651364372	chr1_61777266_C_T_b38	53493	21	24	0.89915967	0.0007924085336942849	0.009189141	0.0026565476	0.7233276672332767	0.7235637554685479
MXE_1_-_61724920_61724425_61724288_61723772_61723713_61709437_TM2D1	4362	0.9459919	225.1154	70.5975	0.0025777700041669234	chr1_62717227_C_T_b38	992801	7	21	0.91071415	0.00028693734087881006	-0.0090650385	0.002413069	0.46135386461353867	0.4676522325734646
A5SS_1_-_62513471_62513444_62510673_DOCK7	4843	1.0245756	514.0783	90.39114	0.0034878289843963974	chr1_62373822_G_A_b38	-139650	14	14	0.05882353	0.0019092588121736745	0.060125895	0.018866753	0.827917208279172	0.8276869409589467
SE_1_-_63453918_63447614_63447565_63446856_ITGB3BP	4811	1.0222893	357.71658	87.34316	0.0013702429454784323	chr1_63633886_G_C_b38	186271	14	15	0.073529415	0.0005393565457705805	0.084333986	0.023598656	0.37616238376162386	0.37689507569923125
SE_1_-_63478764_63458373_63457134_63454968_ITGB3BP	4821	0.94624513	180.1027	69.53207	0.0006130999918857902	chr1_63400208_T_A_b38	-58166	6	10	0.08620688	3.2689321412026244e-05	0.016728567	0.0038480358	0.11908809119088092	0.12048226858272067
AFE_1_+_63594144_63593734_63629425_PGM1	4878	0.8160223	62.5304	40.503273	0.00037325770916277375	chr1_63849662_A_G_b38	255517	12	12	0.05042017	1.4512622199859802e-08	-0.005304449	0.00086094916	0.053894610538946106	0.04922522292664006
AFE_1_+_63623760_63593734_63629425_PGM1	4887	0.85671806	82.7325	48.822758	0.012310848461215489	chr1_64549804_A_T_b38	926043	37	41	0.8277311	0.00028611041106796917	0.0024176985	0.00064343854	0.690930906909309	0.7019739627884751
SE_1_+_65420740_65421328_65421459_65425303_LEPROT	4242	0.9668446	235.06694	81.29997	0.0016304413505588557	chr1_65428277_A_G_b38	6948	20	21	0.0882353	0.00041409614413054856	0.005460066	0.0014954878	0.33066693330666935	0.3344675299871725
ALE_1_+_65425378_65427782_65429862_LEPROT	4255	0.97872436	284.80487	85.144104	0.003947430221952839	chr1_66041404_G_A_b38	613621	76	95	0.60084033	0.0015979410217823041	-0.009289568	0.0028643166	0.6814318568143186	0.6843997485682477
SE_1_+_65425378_65429862_65430048_65431803_LEPROT	4257	0.97584665	241.42427	81.801605	0.00022650830766769343	chr1_65527665_G_A_b38	97802	52	62	0.7394958	3.787510159648767e-05	0.015335901	0.0035591414	0.0598940105989401	0.057683791397953724
ALE_1_+_65425378_65429862_65431803_LEPROT	4257	0.98106635	271.10562	84.50769	5.560098962904936e-05	chr1_65527665_G_A_b38	97802	52	62	0.7394958	9.401043049646e-06	0.018119194	0.0038842235	0.015998400159984	0.016326728998455046
SE_1_+_65425378_65429931_65430048_65431803_LEPROT	4258	0.9488302	241.97072	81.994576	0.0006833448734160333	chr1_65527665_G_A_b38	97733	52	62	0.7394958	0.00015056759705320285	0.02432517	0.006177368	0.17328267173282672	0.17102162338554802
A3SS_1_+_65425378_65429931_65429862_LEPROT	4258	0.92814726	131.4486	66.73527	0.0002781664250026871	chr1_65031979_C_T_b38	-397953	15	15	0.063025214	6.813025905057632e-06	0.004783955	0.0010082484	0.04939506049395061	0.046891634985191215
A3SS_1_-_67424888_67424277_67424322_SERBP1	5039	1.0141293	444.32312	89.27498	0.00606277996833374	chr1_67652976_G_A_b38	228698	22	24	0.89915967	0.003341302790108723	0.018562565	0.006176996	0.9307069293070693	0.93116221458566
A3SS_1_-_67425083_67424959_67424977_SERBP1	5038	1.0335675	476.93176	89.68492	0.0013471497629102003	chr1_67341513_G_A_b38	-83447	18	18	0.07826087	0.0006264381036803819	-0.03258327	0.00923202	0.4637536246375362	0.4580199934392214
AFE_1_-_67429436_67429988_67426285_SERBP1	5036	0.8753442	90.26842	49.982582	0.008736296638431411	chr1_67656508_T_A_b38	227071	13	15	0.06756757	0.00017309022267257988	-0.00088838313	0.00022784376	0.5888411158884111	0.6066407328160665
SE_1_+_67685538_67686025_67686126_67686350_GADD45A	4568	1.0003104	316.50934	82.64162	0.0025885274020580424	chr1_67455491_C_T_b38	-230535	58	64	0.73109245	0.0008109863397917738	-0.004871013	0.0014110421	0.5602439756024398	0.5595802289184382
AFE_1_+_67686126_67685538_67686350_GADD45A	4569	0.99556553	321.1213	83.08103	0.004141911979751554	chr1_67455491_C_T_b38	-230636	58	64	0.73109245	0.0014797508424939899	0.0047014086	0.0014389185	0.7357264273572642	0.7378458998944929
SE_1_+_67686126_67686350_67686587_67687661_GADD45A	4570	0.83495635	69.93613	44.728577	0.0032318631188344975	chr1_66843222_T_G_b38	-843129	7	7	0.07608695	8.170309705631354e-06	-0.0021364517	0.00045458594	0.2556744325567443	0.277676702972594
A3SS_1_+_67685538_67686350_67686025_GADD45A	4570	0.9781418	296.15863	80.90674	0.0022361734449443667	chr1_67455491_C_T_b38	-230860	58	64	0.73109245	0.0005935729020359418	0.0051289466	0.0014466608	0.49335066493350666	0.4953891211804912
ALE_1_-_68137780_68126335_68098753_WLS	4304	1.0178838	285.38974	81.548485	0.0007607184506736971	chr1_68162857_T_C_b38	36521	34	38	0.15966387	0.000164845738583652	-0.034946077	0.008931527	0.18788121187881213	0.18833070959383316
SE_1_-_68193955_68186649_68186540_68159247_WLS	4261	0.96923584	224.43141	76.33665	0.009747817743972093	chr1_69059197_G_A_b38	872547	28	29	0.12184874	0.0027885730734740935	0.004252607	0.0013876332	0.8956104389561044	0.8947458679478228
SE_1_-_68232194_68194221_68193955_68159247_WLS	4251	0.8649466	140.14557	65.14021	0.0007941903595917228	chr1_67229696_G_C_b38	-964526	15	15	0.063025214	2.6252679014163447e-05	-0.013463227	0.0030569443	0.1493850614938506	0.14970267592761197
A3SS_1_-_68232194_68194221_68194227_WLS	4251	0.92160505	125.10645	61.21252	0.0024072144739201475	chr1_68515478_G_C_b38	321256	22	23	0.09663866	8.716766570462675e-05	0.0040126755	0.0009817518	0.2920707929207079	0.2967751195325353
SE_1_-_68232194_68194227_68193955_68159247_WLS	4251	0.87667584	142.81006	65.76126	0.0012641506912875172	chr1_67229696_G_C_b38	-964532	15	15	0.063025214	5.8056195515539354e-05	-0.0068681226	0.001636741	0.21057894210578942	0.2151558861103531
SE_1_-_68232194_68228255_68228221_68194227_WLS	4218	0.7276937	56.923542	45.357285	0.0015130161967064023	chr1_67533986_C_T_b38	-694270	14	15	0.063025214	1.8303133396364939e-06	0.0053215097	0.0010508688	0.1630836916308369	0.17699990456435974
AFE_1_-_68231703_68232194_68194227_WLS	4221	0.75968665	50.384895	39.724297	0.001856264295450866	chr1_68765077_A_T_b38	533373	1	2	0.10000003	5.55786208982406e-07	-0.011590478	0.0021687797	0.16228377162283772	0.17219246819444048
AFE_1_-_68232194_68232660_68194227_Hypothetical	4218	0.94966316	234.50491	77.34606	0.006877367908423665	chr1_67682590_G_A_b38	-549605	70	77	0.67521363	0.0018955460673714287	-0.0071344837	0.002237101	0.8106189381061893	0.8163644128341778
AFE_1_-_68232194_68233053_68194227_Hypothetical	4218	0.6587216	35.09168	34.60391	0.020880790573936308	chr1_68738329_C_T_b38	506134	7	43	0.818182	6.750255110328881e-05	-0.0034759005	0.00083635526	0.6484351564843516	0.6932703710661019
SE_1_+_70221839_70222766_70222798_70228422_SRSF11	4345	1.0107346	236.63823	83.56169	0.004547515777047068	chr1_70579964_A_C_b38	357197	84	113	0.47478992	0.0017092404055651118	0.0027731955	0.00086071313	0.6565343465653435	0.6554760681957091
A3SS_1_+_70221839_70228465_70228422_SRSF11	4341	0.9742711	184.44084	77.604355	0.0023642685688891195	chr1_69781786_A_G_b38	-446680	8	11	0.053398065	0.0004864597839647242	0.00372353	0.0010331605	0.3638636136386361	0.36630085564875947
SE_1_+_70228555_70231095_70231203_70232268_SRSF11	4335	1.0134274	277.79904	88.01385	0.0015173506295842417	chr1_70647132_T_C_b38	416036	12	16	0.09195402	0.0006369956463326025	0.05474065	0.015531878	0.3401659834016598	0.33777026967303664
MXE_1_+_70228555_70231095_70231203_70231859_70231975_70232268_SRSF11	4335	1.041751	260.45663	85.569046	0.0083606721924234	chr1_70647132_T_C_b38	416036	12	16	0.09195402	0.003969522406105049	0.019704496	0.0066848733	0.8843115688431157	0.8796578119850251
A5SS_1_+_70231203_70231975_70232268_SRSF11	4335	0.97894037	128.05472	68.277855	0.008786075218153222	chr1_69718136_A_G_b38	-513068	30	31	0.14351851	0.0013437488405538156	-0.0053221146	0.00161403	0.6846315368463154	0.6854433689156325
SE_1_+_70228555_70231859_70231975_70232268_SRSF11	4334	1.0325601	279.7046	86.35897	0.0005377773993345249	chr1_70395756_C_T_b38	163896	26	26	0.1092437	0.00016771810603208125	-0.056963023	0.014576514	0.12888711128887112	0.12934330523324805
SE_1_+_70231203_70231859_70231975_70232268_SRSF11	4334	0.9744942	130.81049	68.938194	0.009942553763666007	chr1_69718136_A_G_b38	-513724	30	31	0.14351851	0.0016936731096409841	-0.008925205	0.0027676215	0.7373262673732627	0.7385859532068833
SE_1_+_70246907_70247117_70247149_70249952_SRSF11	4337	1.0216699	240.95615	84.09748	0.0008897634782559903	chr1_70520864_A_G_b38	273746	89	118	0.49579832	0.00025044480336003984	0.005629207	0.0014831983	0.1842815718428157	0.1847747059978316
A3SS_1_+_70246907_70249952_70249931_SRSF11	4331	1.0129405	253.67987	84.708786	0.011280739137209698	chr1_70599202_G_A_b38	349249	57	57	0.2394958	0.005404570634598239	-0.004678578	0.0016458419	0.942905709429057	0.942358294795948
A3SS_1_+_70250503_70250611_70250608_SRSF11	4327	1.0117171	261.97656	86.271515	0.00036941937052210595	chr1_70947815_G_A_b38	697203	64	78	0.6722689	0.0001071709379016985	-0.012378422	0.0030706727	0.09099090090990901	0.08929878765555273
A3SS_1_-_70270856_70262803_70262847_ANKRD13C	4311	0.9944938	211.19035	79.78999	0.0029161621996434076	chr1_70443899_C_G_b38	181095	15	15	0.063025214	0.0007583409676856915	0.057454083	0.016546529	0.4624537546245375	0.46301114690615297
SE_1_-_71066776_71065752_71065678_71065137_ZRANB2	3563	0.9822563	203.0829	81.72499	0.010019578346211333	chr1_70791372_G_T_b38	-274381	45	46	0.8067227	0.003993893583341424	-0.031277742	0.010618578	0.8753124687531247	0.8743764479979528
A5SS_1_-_71066776_71065678_71065137_ZRANB2	3563	0.99502736	167.55238	76.59811	0.008070197095349351	chr1_72006769_G_C_b38	939992	23	25	0.10504202	0.002217471304624495	0.0321488	0.010241814	0.7434256574342566	0.744479295378714
SE_1_-_74710098_74707204_74707103_74706994_CRYZ	3982	0.96401304	172.24461	78.639275	0.013736908671451166	chr1_73990388_C_A_b38	-716817	17	17	0.071428575	0.004979972167978274	-0.039257027	0.013674824	0.9138086191380862	0.9134180545248943
SE_1_-_74723118_74719372_74719209_74714630_CRYZ	3987	0.72810507	30.78527	36.858505	0.0468376126968165	chr1_74632101_G_A_b38	-87272	13	13	0.05462185	0.0008971739611382424	-0.057331894	0.016756305	0.8648135186481352	0.8537267382999314
SE_1_-_74732956_74724834_74724711_74723270_CRYZ	3977	0.9921799	192.2656	82.440025	0.002830540484033893	chr1_75564599_T_A_b38	839764	12	16	0.9304348	0.0008910966540651763	0.022466611	0.006562327	0.42455754424557546	0.42399810824680856
SE_1_-_74732956_74730420_74730382_74724834_CRYZ	3987	0.9572506	161.3986	77.47365	0.00028967979453539824	chr1_73939859_T_C_b38	-790562	94	104	0.4375	3.156809212641863e-05	0.03879222	0.008904696	0.05579442055794421	0.053013692142986846
AFE_1_-_74732767_74732956_74724834_CRYZ	3988	0.9688204	138.98325	73.88541	0.003240288544189711	chr1_75072775_T_C_b38	340007	12	12	0.05084746	0.0005357260849478395	-0.022099856	0.0061806235	0.38166183381661833	0.3783482189010933
SE_1_+_74733418_74734118_74734182_74736542_TYW3	3987	0.78199464	45.268738	46.638744	0.022329004656299795	chr1_74141984_C_T_b38	-592135	85	105	0.44491526	0.0007026757250114666	0.0028561747	0.0008171867	0.7131286871312869	0.7323765841346777
SE_1_+_74736622_74738690_74738788_74748751_TYW3	3996	0.81128454	72.679184	58.880424	0.018023192371139016	chr1_73939961_C_T_b38	-798730	112	91	0.61538476	0.0018177805135285302	-0.028787386	0.0089891	0.7975202479752025	0.7989814077239638
AFE_1_+_74751442_74748822_74752292_TYW3	3995	0.7293243	37.243042	40.881165	0.039851118801991714	chr1_74322479_G_T_b38	-428964	23	23	0.09745763	0.0011208992083751193	-0.0031510305	0.000939625	0.8633136686331366	0.8596398924648387
SE_1_+_74752425_74761659_74761759_74763894_TYW3	4004	0.843305	61.031174	53.67817	0.0027435745860838034	chr1_75280183_G_A_b38	518523	106	75	0.6842107	3.5083910884084884e-05	-0.0051613958	0.0011923171	0.20637936206379362	0.21776627735043974
SE_1_+_75724817_75728389_75728488_75732644_ACADM	4826	1.037123	306.25146	88.376175	2.0631828426585966e-15	chr1_75753470_A_G_b38	25080	60	69	0.28991598	1.4583366768193153e-17	0.115942486	0.011215762	9.999000099990002e-05	2.1915828991857205e-13
SE_1_+_75724817_75728401_75728488_75732644_ACADM	4826	1.009223	312.2051	88.7757	9.704674113574906e-16	chr1_75753470_A_G_b38	25068	60	69	0.28991598	7.251509856170784e-18	0.083371475	0.007959351	9.999000099990002e-05	2.313469941899151e-13
MXE_1_+_75724817_75728401_75728488_75732644_75732741_75732853_ACADM	4826	1.0174334	340.3432	90.074165	7.828000965112848e-08	chr1_75753470_A_G_b38	25068	60	69	0.28991598	1.0818640697871986e-08	0.043353852	0.0069646146	9.999000099990002e-05	2.200808923112454e-05
A3SS_1_+_75724817_75728401_75728389_ACADM	4826	0.84511745	94.34774	59.848766	0.016677931524162224	chr1_76724069_T_C_b38	995667	36	38	0.15966387	0.001746040676556895	-0.0062234807	0.0019356209	0.8373162683731626	0.8400793607478427
SE_1_+_75728488_75732644_75732741_75732853_ACADM	4827	0.5344336	10.42852	19.936193	0.015671477601280338	chr1_76251963_A_G_b38	519318	14	15	0.063025214	3.3925609175319257e-08	-0.0021013187	0.00035166016	0.290970902909709	0.40183332146549106
A3SS_1_+_75732741_75732853_75732838_ACADM	4826	0.92943573	110.2425	61.923805	0.006091111325833011	chr1_76507560_G_T_b38	774706	17	18	0.075630255	0.0004222686226887771	-0.0065879016	0.0018072099	0.5165483451654834	0.5248794754611076
SE_1_+_75732922_75733051_75733149_75733528_ACADM	4827	0.938821	134.5536	66.51315	0.0005693284421122462	chr1_75378411_G_C_b38	-354641	17	22	0.11578946	1.9315587444034478e-05	0.0018984214	0.0004234745	0.0903909609039096	0.08856079679034853
SE_1_+_75732922_75733528_75733628_75734791_ACADM	4827	0.93724	160.67523	72.43882	0.0009295881382556787	chr1_75729356_T_C_b38	-4173	54	65	0.27310926	8.395499468875496e-05	0.021975838	0.005363357	0.16468353164683533	0.16075301563547015
SE_1_+_75732922_75734791_75734871_75739980_ACADM	4821	0.8701503	89.28478	58.4816	0.009861248519390686	chr1_76389698_A_T_b38	654906	14	14	0.05882353	0.0006393981806623089	-0.015526584	0.004406847	0.6303369663033697	0.6466885122870447
SE_1_+_75750546_75750770_75750891_75761122_ACADM	4844	0.99933875	238.0406	81.43446	0.00019554481272332215	chr1_75729356_T_C_b38	-21415	54	65	0.27310926	3.0310717551588412e-05	-0.005589609	0.0012799846	0.0446955304469553	0.04559060258800124
SE_1_+_75750546_75754933_75755089_75761122_ACADM	4846	0.94812775	149.63329	69.44108	0.0021722487485798646	chr1_76508235_A_T_b38	753301	81	96	0.5966387	0.00019949697441887514	0.0017291405	0.00044803147	0.29177082291770823	0.3019620317356657
ALE_1_+_75761370_75762692_75763293_ACADM	4843	0.48492914	9.3320465	20.157124	0.0014463234222157932	chr1_75902677_A_G_b38	139984	7	8	0.05714285	4.701485318099609e-13	-0.0029746667	0.0003586769	0.05579442055794421	0.1375397492656347
A3SS_1_+_75761370_75763293_75762692_ACADM	4844	0.48492572	9.332002	20.157124	0.0014463781990362843	chr1_75902677_A_G_b38	139383	7	8	0.05714285	4.702346674585151e-13	0.0029746655	0.00035867834	0.05579442055794421	0.13754396235256106
SE_1_+_75787604_75789159_75789356_75789952_RABGGTB	4822	0.97387934	233.9959	80.92861	0.0013828688015553473	chr1_76529216_G_A_b38	740056	19	19	0.079831935	0.00032718326745179713	-0.029906075	0.008041261	0.2880711928807119	0.28859452015679776
SE_1_+_75789356_75789952_75790057_75790152_RABGGTB	4824	0.96786684	160.94922	71.40393	0.006478069794720409	chr1_75280156_T_A_b38	-509797	7	10	0.20833336	0.0011245128266925994	-0.018255504	0.0054453276	0.6574342565743425	0.6621931568135497
A3SS_1_+_75787604_75789952_75789159_SNORD45B/RABGGTB	4824	0.9787582	240.5179	81.76178	0.0008291152225609884	chr1_76529216_G_A_b38	739263	19	19	0.079831935	0.00018696922659614982	0.036184132	0.00933165	0.18538146185381463	0.18901735739204836
A5SS_1_+_75790057_75790517_75791285_RABGGTB	4824	1.001037	312.1691	87.61691	0.0004720077552872701	chr1_76382254_A_G_b38	592196	12	12	0.05042017	0.00016082984280913244	-0.066904105	0.017069487	0.138986101389861	0.13669800684690164
A3SS_1_+_75789356_75790152_75789952_RABGGTB	4825	0.92252237	122.50043	65.413734	0.007782125100940144	chr1_76357147_A_T_b38	566994	12	12	0.068965524	0.0008752267583197595	0.013918118	0.004058918	0.6358364163583642	0.650139709643315
A3SS_1_-_77581979_77581888_77581891_ZZZ3	3949	1.0376697	336.55304	88.33542	0.010141778995280593	chr1_78370415_G_A_b38	788526	41	45	0.18907563	0.005714978975223904	0.043564793	0.015429988	0.9643035696430357	0.9650892170525094
SE_1_-_77711747_77701471_77701369_77697931_USP33	3774	0.95242935	187.68146	73.35943	0.010179387455652875	chr1_77687154_T_C_b38	-14318	49	49	0.23557691	0.002421897943715599	0.024228567	0.0077892398	0.8637136286371363	0.8644025581543404
SE_1_-_77715742_77714783_77714614_77713281_USP33	3802	0.92385584	142.14662	66.18467	0.005526101126700274	chr1_78666120_T_C_b38	951336	81	99	0.4159664	0.0005625542299601744	-0.0035417902	0.0009945356	0.5768423157684232	0.581354867890182
A3SS_1_-_77722024_77721901_77721925_USP33	3799	0.99800336	326.27228	87.596016	0.0022979920723376454	chr1_78524165_A_C_b38	802263	36	40	0.8319328	0.0009976568906075426	0.042817272	0.012633462	0.531046895310469	0.5288845107272523
A3SS_1_-_77741376_77740934_77740939_USP33	3868	0.9738055	269.8396	82.84178	0.0021539098267755845	chr1_78629841_G_A_b38	888906	23	24	0.10084034	0.0006582640395970648	0.028386086	0.008076559	0.44715528447155284	0.45409423572331925
AFE_1_-_77745421_77759643_77741748_USP33	3861	1.030088	360.78964	90.08436	0.0031903246719803264	chr1_77547293_G_T_b38	-198129	9	9	0.05696202	0.0016966819271516987	0.12932168	0.0401084	0.6792320767923208	0.6723034210521586
SE_1_-_77759643_77745599_77745421_77741748_USP33	3859	1.022137	369.9467	89.769394	0.0027481924711763453	chr1_77280836_A_T_b38	-464764	69	85	0.64285713	0.0014074080613312651	0.03558325	0.010838684	0.6298370162983702	0.6292599500909501
AFE_1_-_77945506_77946530_77944269_FUBP1	4150	0.93264914	122.154144	62.43238	0.002601557159939851	chr1_78282189_C_T_b38	336682	7	10	0.0515464	0.00011578439740480659	0.009764002	0.002434875	0.30216978302169784	0.30409248207622314
SE_1_-_77946530_77945642_77945506_77944269_Hypothetical	4150	0.9303938	124.30415	62.742203	0.0011369887709028821	chr1_78282189_C_T_b38	336546	7	10	0.0515464	3.2454968502229225e-05	-0.010485604	0.0024109425	0.1558844115588441	0.1557315336262944
A3SS_1_-_77949155_77948774_77948914_FUBP1	4164	1.0057524	333.94443	88.00632	0.0030536554076239365	chr1_78243838_A_G_b38	295063	15	18	0.92201835	0.0014210276155857782	0.020553585	0.0062663746	0.6353364663533647	0.6374238929179783
A3SS_1_-_77967627_77967098_77967101_FUBP1	4206	0.99963945	353.8599	89.98011	0.001589516393594923	chr1_78524165_A_C_b38	557066	36	40	0.8319328	0.0007703834264976918	-0.028888684	0.00833118	0.4293570642935706	0.4306298629716026
SE_1_-_77969925_77969084_77969022_77968203_FUBP1	4209	0.9968704	330.3501	87.701454	0.0016678600740787604	chr1_78603775_A_T_b38	634690	64	76	0.32075474	0.0006945647080590975	-0.033538166	0.009586159	0.4196580341965803	0.4254174442219915
SE_1_+_78005321_78013051_78013619_78016014_DNAJB4	4215	0.91027814	127.59279	63.8386	3.406095437165183e-05	chr1_77444283_C_T_b38	-568769	4	6	0.10714283	1.5523134011809035e-07	-0.018848507	0.0033441514	0.010298970102989701	0.007316320431839318
SE_1_+_78649905_78650186_78650652_78654243_IFI44	4202	0.96482617	259.2781	85.11386	0.0005925002192358745	chr1_78690880_A_T_b38	40693	16	17	0.071428575	0.000168445218109753	-0.06653331	0.01703074	0.15528447155284472	0.15456544308474623
SE_1_+_78659483_78660554_78660654_78662704_IFI44	4223	1.0170212	346.3837	91.497734	0.0012876931707772193	chr1_77687154_T_C_b38	-973401	49	49	0.23557691	0.0006754296661327737	0.061643586	0.017577557	0.3545645435456454	0.35186318074334905
SE_1_+_78659483_78660554_78660691_78662704_IFI44	4223	1.0401106	304.51178	88.42708	0.0014545201662198334	chr1_77687154_T_C_b38	-973401	49	49	0.23557691	0.000625076105896859	0.066219196	0.018758858	0.34596540345965404	0.33905269965200713
SE_1_+_78659483_78662704_78662878_78663765_IFI44	4222	0.9656202	228.1662	81.56831	0.00016838358781857485	chr1_79157090_G_T_b38	494385	20	22	0.09243698	2.5571102636052367e-05	-0.053570133	0.012144848	0.042695730426957304	0.0427753584646967
A5SS_1_+_78662878_78662917_78663765_IFI44	4222	0.9559132	180.95195	75.46142	0.002276677805753536	chr1_79154312_A_T_b38	491433	14	16	0.081632644	0.00038404519097416694	0.010172567	0.0027696437	0.35406459354064596	0.3594749327053709
SE_1_+_81952142_81952987_81953025_81955877_LPHN2	5106	1.016237	439.81448	90.1975	0.011209203418328564	chr1_81558720_G_T_b38	-394268	15	15	0.063025214	0.006980023923251096	-0.084179096	0.030570718	0.9928007199280072	0.9927005591754725
SE_1_+_81979960_81980795_81980839_81981808_LPHN2	5120	0.8011614	75.04724	50.96786	0.01727246014772112	chr1_81940031_C_T_b38	-40765	13	13	0.055555556	0.0007346870070245221	0.010448204	0.0030008166	0.7956204379562044	0.799268626564507
SE_1_+_81984711_81985259_81985355_81990391_LPHN2	5122	0.9258919	135.8828	61.33738	0.0024013838231640838	chr1_81535421_G_T_b38	-449839	28	32	0.13445379	8.829054656991878e-05	-0.0050139898	0.0012277756	0.3056694330566943	0.31379558829349946
ALE_1_+_81984711_81985259_81990391_LPHN2	5122	0.9266032	138.24257	61.58728	0.0037671814761558835	chr1_81302097_A_G_b38	-683163	14	14	0.05882353	0.00018831435675212724	-0.0057826387	0.0014920756	0.43775622437756223	0.44347945831683844
SE_1_+_81985355_81986901_81987029_81990391_LPHN2	5123	0.7699925	99.50426	58.742775	0.0029072562254108653	chr1_81391537_T_A_b38	-595365	113	113	0.47478992	8.4824641466e-05	-0.045968525	0.011226562	0.3251674832516748	0.3687193085508324
SE_1_+_81985355_81987260_81987341_81990391_LPHN2	5124	1.0514208	392.62582	86.51305	0.001626438912816794	chr1_82744674_T_A_b38	757413	3	3	0.05999999	0.0006192251006342122	0.1855933	0.052534085	0.4490550944905509	0.4474919767002599
SE_1_+_81985355_81987289_81987341_81990391_LPHN2	5123	1.0722188	441.48032	88.63522	0.0014469148982886838	chr1_82744674_T_A_b38	757384	3	3	0.05999999	0.0006306435886694257	0.19177814	0.05436833	0.4453554644535546	0.4377721441425427
AFE_1_-_84503646_84506011_84501970_GNG5	4442	0.93719184	194.44907	73.20314	0.010462222587740858	chr1_84182902_T_A_b38	-320745	21	25	0.10504202	0.0024867050454438155	-0.0008356414	0.00026939134	0.8878112188781122	0.8836837263401705
SE_1_-_84570582_84570139_84569931_84566012_CTBS	4482	1.073711	398.1244	88.52169	0.004622656890275282	chr1_84862413_G_A_b38	292273	77	106	0.5546219	0.0023554144056985834	-0.028816978	0.009237634	0.8309169083091691	0.8232273084762297
A5SS_1_-_84574239_84573916_84570720_CTBS	4476	0.8759487	160.13478	68.66419	0.005382696512733912	chr1_83976041_G_C_b38	-598199	18	18	0.07692308	0.0006833501834987844	0.04784531	0.01365656	0.6231376862313769	0.6361139148359184
ALE_1_-_85258524_85257471_85252702_C1orf52	4942	0.739927	53.484207	39.175743	0.00037499144299486684	chr1_86216100_G_A_b38	958628	15	16	0.067226894	8.330588782783379e-09	0.0040725158	0.00064835197	0.06459354064593541	0.05985485343666071
SE_1_-_85259358_85259061_85258935_85258722_C1orf52	4941	1.0310719	404.61392	86.06424	0.0015517039607959625	chr1_84382695_T_C_b38	-876367	50	57	0.7605042	0.0005669520541360824	-0.042591132	0.011967335	0.44985501449855014	0.45146022447422646
A3SS_1_-_86352859_86348878_86352208_ODF2L	4806	1.0214893	386.8068	90.048294	0.0028478567262082443	chr1_86600487_C_T_b38	251608	17	19	0.079831935	0.001490308797065756	0.04267543	0.013070197	0.6599340065993401	0.6593890030894285
ALE_1_-_86352859_86352208_86348878_ODF2L	4804	1.0221496	386.64612	90.01186	0.0028534959525351056	chr1_86600487_C_T_b38	248278	17	19	0.079831935	0.0014903006899730602	-0.04267545	0.013070196	0.6602339766023397	0.6597005326820771
SE_1_-_86356444_86355383_86355345_86354859_ODF2L	4807	0.98608065	279.4516	81.530365	0.002545643496774388	chr1_85567779_G_A_b38	-787605	34	39	0.16386555	0.0007312893554935685	0.036886938	0.010590027	0.5110488951104889	0.5162004962731291
SE_1_-_86358787_86356602_86356444_86354859_ODF2L	4811	0.9280712	160.31816	68.615974	3.6438405748824937e-13	chr1_86344970_G_A_b38	-11633	31	35	0.14705883	7.216925171125384e-19	-0.16895491	0.015459948	9.999000099990002e-05	3.273432947357528e-10
ALE_1_-_86358787_86358105_86356602_ODF2L	4808	0.9625674	207.36897	75.450195	0.001252139359951764	chr1_86496451_A_G_b38	138345	13	13	0.05462185	0.00017338556496242173	0.023296276	0.005975527	0.24467553244675533	0.24497038217977804
SE_1_-_86371018_86368722_86368636_86360536_ODF2L	4830	0.86203784	125.19068	63.093754	0.004750630553978799	chr1_86452202_A_T_b38	83479	17	17	0.07943925	0.0003239684084126449	0.048210196	0.012953071	0.5016498350164984	0.5194682398405065
SE_1_-_86382931_86382358_86382242_86376418_ODF2L	4837	0.980727	252.64223	79.927895	1.2368922277585073e-05	chr1_86357515_C_T_b38	-24844	50	58	0.24369748	7.77093126317959e-07	-0.06139953	0.0116592	0.0030996900309969004	0.0035149641554765754
SE_1_+_86704971_86715724_86715865_86719507_SH3GLB1	4699	1.0049711	281.3385	82.821304	0.017055681404385004	chr1_87217442_A_T_b38	501717	77	100	0.42105263	0.008077039260656073	-0.0073789763	0.0027310846	0.9918008199180082	0.9919998418146301
SE_1_+_86724405_86728403_86728489_86734602_SH3GLB1	4690	0.87353957	115.92955	61.574703	0.0067972536973191595	chr1_87711720_G_A_b38	983316	70	89	0.6260504	0.00048459031586559287	-0.0061576474	0.0017080153	0.5925407459254075	0.6069768520696552
SE_1_-_86880662_86868102_86868053_86863605_SEP15	4654	1.0128613	317.29282	85.96654	0.001702189133986895	chr1_86470564_T_C_b38	-397539	47	52	0.7815126	0.0006274520886875068	-0.00708979	0.0020090677	0.4176582341765823	0.41129137252115017
ALE_1_-_86880662_86868102_86863605_SEP15	4654	1.0051528	335.46924	87.3783	0.0013200666798310304	chr1_87124118_C_T_b38	256015	12	12	0.05042017	0.0005179239680305277	0.014738996	0.0041105887	0.3574642535746425	0.3554973370313833
SE_1_-_86903281_86887196_86887156_86880725_SEP15	4627	0.97192824	246.09831	80.12935	0.010860923635148324	chr1_86165670_T_C_b38	-721527	18	18	0.075630255	0.0040311263753289245	0.0071741603	0.0024381604	0.9362063793620637	0.9354267280287711
AFE_1_-_86914028_86914315_86903448_SEP15	4609	0.98478484	216.59398	76.25408	0.0023464166139209076	chr1_86780863_G_A_b38	-133166	15	15	0.063025214	0.0004288047982060722	0.0060468605	0.001660827	0.40135986401359863	0.4062842022270254
A5SS_1_-_86914028_86913806_86903448_SEP15	4609	0.9824621	274.92114	83.118034	0.004669237785222111	chr1_86496451_A_G_b38	-417578	13	13	0.05462185	0.0017147777185041867	0.0027457739	0.0008524728	0.7276272372762723	0.7302328091856614
A5SS_1_-_86914315_86914028_86903448_SEP15	4609	0.9847846	216.59415	76.254105	0.002346395706527861	chr1_86780863_G_A_b38	-133453	15	15	0.063025214	0.00042880067705478	-0.0060468647	0.0016608268	0.40135986401359863	0.4062818303349134
SE_1_+_87329244_87331227_87331309_87332013_LMO4	4070	0.8950574	63.971962	42.668686	0.0005362324620468633	chr1_87295704_T_G_b38	-35524	12	12	0.05042017	7.852590975952851e-08	0.071023665	0.012267965	0.05319468053194681	0.0500627552926552
SE_1_+_87329244_87331227_87331814_87332013_LMO4	4070	0.9198381	162.5117	68.731895	0.00020763116740849246	chr1_87295704_T_G_b38	-35524	12	12	0.05042017	6.060550885056229e-06	0.07763808	0.016263688	0.047295270472952705	0.04496853720195559
AFE_1_+_87331814_87329244_87332013_LMO4	4065	1.0241936	343.70355	86.85712	0.002084591956458285	chr1_87365482_G_T_b38	33667	67	80	0.33613446	0.00084733181093303	0.02801078	0.008145447	0.506049395060494	0.5003272071021129
A5SS_1_-_88857373_88857206_88853346_GTF2B	3690	0.87478465	60.068203	46.778896	0.01816005315140067	chr1_88641301_A_G_b38	-216073	13	13	0.055555552	0.0004681811446141828	-0.001904471	0.0005267905	0.710928907109289	0.7181553724397192
SE_1_-_88859882_88858787_88858681_88857487_GTF2B	3692	0.97874475	212.79689	80.317955	0.00037551748373083947	chr1_88016906_G_C_b38	-841882	18	19	0.92016804	6.052366789394368e-05	-0.018585848	0.0044409134	0.0846915308469153	0.08180261502489743
A5SS_1_-_88887276_88887261_88864114_GTF2B	3664	0.9349105	148.74187	71.57801	0.01092654517342501	chr1_88856305_G_A_b38	-30972	16	16	0.067226894	0.002355897158547488	-0.00636282	0.002039723	0.819018098190181	0.8234459023434557
SE_1_-_88891483_88887367_88887261_88864114_GTF2B	3663	0.9405917	155.76015	72.85843	0.0020107771842587875	chr1_88176944_A_G_b38	-710424	73	89	0.3739496	0.0002541561055378832	-0.005226044	0.0013784863	0.2913708629137086	0.2967148479777715
SE_1_-_88891483_88887367_88887276_88864114_GTF2B	3663	0.9465617	160.22626	73.49439	0.0016926326067555415	chr1_88176944_A_G_b38	-710424	73	89	0.3739496	0.000213915487979488	-0.011155371	0.0029051777	0.258974102589741	0.2614009275058836
AFE_1_-_88887692_88891483_88887367_GTF2B	3663	0.5651976	21.17361	32.74736	0.04405098347849017	chr1_89646683_C_T_b38	758990	32	35	0.14705883	0.00035425026755448146	-0.0007800123	0.00021103032	0.7472252774722528	0.8032787831885166
AFE_1_-_88891483_88891607_88887367_GTF2B	3667	0.8980326	114.9794	65.6443	0.0031612092559716695	chr1_89364667_T_G_b38	473183	15	15	0.06756757	0.00022941963840295793	0.014862016	0.003890466	0.34326567343265674	0.3553525921687313
A5SS_1_-_88891607_88891483_88887367_GTF2B	3667	0.89803225	114.979485	65.64432	0.0031612332178994436	chr1_89364667_T_G_b38	473059	15	15	0.06756757	0.00022942259705791096	-0.01486201	0.0038904683	0.34326567343265674	0.3553549709796883
SE_1_-_88964829_88964712_88964556_88962145_CCBL2	3597	0.9158789	134.07777	69.802475	0.0009067963052232966	chr1_88975959_A_G_b38	11246	85	119	0.5	5.936709284878817e-05	-0.012877117	0.0030730937	0.14358564143585642	0.14170014097106726
AFE_1_-_88988252_88992585_88969467_CCBL2/RBMXL1	3595	1.0285901	305.19174	89.9018	0.00027114046103284966	chr1_89856825_C_T_b38	868572	50	58	0.75630254	0.0001044712470998611	0.049739446	0.01231745	0.07119288071192881	0.07301993580426239
SE_1_-_88992585_88988351_88988252_88969467_CCBL2/RBMXL1	3595	1.0419242	316.65463	90.38001	0.00046576982920355553	chr1_89856825_C_T_b38	868473	50	58	0.75630254	0.0001999814213103953	-0.04213402	0.01091912	0.11948805119488051	0.12410686761966623
A3SS_1_-_91716236_91712296_91712542_TGFBR3	4481	0.9962377	290.09674	83.63604	0.0014548275749444264	chr1_91090801_C_A_b38	-621496	16	17	0.071428575	0.000435476045397714	0.00856074	0.0023541953	0.3371662833716628	0.34630055643445545
A3SS_1_-_91721955_91720227_91720230_TGFBR3	4485	0.96167636	263.91113	80.77747	0.0002879728945005509	chr1_91105299_T_C_b38	-614929	12	12	0.05042017	4.5612891962175225e-05	0.083347075	0.019564731	0.0862913708629137	0.08212662921272572
SE_1_-_91861471_91801055_91800959_91797471_TGFBR3	4494	0.97051185	292.16537	83.98685	0.0018880664030169738	chr1_91242271_T_G_b38	-558785	22	22	0.09243698	0.0006122575488539268	0.01408945	0.0039843735	0.43695630436956306	0.4389181469112807
A5SS_1_+_92832117_92832251_92833389_RPL5	3359	0.86798525	64.08997	53.040592	0.026806236449455012	chr1_92821308_T_A_b38	-10810	10	13	0.14130434	0.0020867310863834274	0.00010488423	3.3207147e-05	0.8574142585741426	0.8586508814646574
SE_1_+_92833660_92833796_92833949_92834779_RPL5	3355	0.7805302	81.51006	63.496548	0.016179671480753038	chr1_92408394_C_A_b38	-425403	40	45	0.18907563	0.002269679184138663	-0.0002787407	8.901238e-05	0.8056194380561944	0.8109411190362472
SE_1_+_93127299_93129278_93129448_93133703_MTF2	3342	0.9937247	244.01842	87.644775	0.00828177300506272	chr1_93820877_A_C_b38	691598	28	28	0.11764706	0.004378358755632448	-0.06656072	0.022837259	0.8685131486851315	0.8699232091372373
SE_1_-_93156300_93156084_93156036_93154888_TMED5	3385	0.7534015	80.516716	61.81085	0.018667725726154147	chr1_92967195_A_C_b38	-188890	24	27	0.8853211	0.0024757559375234743	-0.008535596	0.0027504084	0.8572142785721428	0.8538909699489282
SE_1_-_93160129_93158885_93158815_93156483_TMED5	3384	0.8910584	132.63869	72.66463	0.0010679435024537358	chr1_93203661_T_C_b38	44775	57	68	0.71428573	0.00010429242165311596	-0.02711117	0.00671302	0.16568343165683433	0.17116712012531168
SE_1_-_93876268_93875783_93875645_93873214_DNTTIP2	3750	0.85852265	126.956764	66.4522	0.004831226266372726	chr1_93511953_G_A_b38	-363831	67	85	0.64102566	0.0004724258306147004	0.0087855365	0.0024319198	0.508049195080492	0.5312499866962223
A3SS_1_-_93879077_93877489_93877862_DNTTIP2	3756	0.94113404	180.5317	74.39812	0.00459988629495627	chr1_94857794_T_C_b38	980304	27	27	0.11344538	0.0008967121716909868	0.016209215	0.0047372263	0.5825417458254175	0.5924550472288767
A3SS_1_-_93879077_93877862_93877883_DNTTIP2	3756	0.65279156	11.952071	21.843168	0.030291539875703134	chr1_94843881_G_T_b38	966018	13	15	0.063025214	2.3282095520999456e-06	-0.0019509839	0.00038970303	0.5047495250474953	0.4989911966253004
A5SS_1_-_93879077_93878548_93877862_DNTTIP2	3760	0.7966645	64.5261	48.540115	0.012494206432010818	chr1_93082290_C_T_b38	-796788	18	18	0.076271184	0.0002827594110625042	0.01855582	0.004933975	0.6261373862613738	0.6526730849864403
SE_1_-_94533090_94532480_94532321_94530596_F3	4097	0.9569154	218.70898	77.767365	0.0031952456722237023	chr1_94090511_A_G_b38	-441970	74	87	0.36554623	0.000727217570442266	0.022591967	0.0064829076	0.517948205179482	0.524380036836765
SE_1_-_94541537_94541066_94540572_94540368_F3	4102	1.0404512	353.75238	88.35496	0.0013170345524664635	chr1_94085894_A_C_b38	-455173	41	44	0.18487395	0.0005550587352136254	-0.05867874	0.016458698	0.36096390360963904	0.35332722393906285
SE_1_-_94903122_94902258_94902121_94901785_CNN3	4321	0.9903469	261.73434	80.76746	0.008301661977379162	chr1_94116349_C_T_b38	-785910	52	58	0.24369748	0.0029957564141594724	-0.0007733959	0.00025431046	0.8884111588841116	0.8890079656530261
AFE_1_-_94924174_94926838_94903524_CNN3	4332	0.85678744	85.480255	53.466423	0.008213745251633705	chr1_95612008_C_A_b38	687833	18	18	0.07964602	0.0002534086084450337	-0.0007556887	0.00019928595	0.553944605539446	0.5768188720173645
AFE_1_-_94925633_94926838_94903524_CNN3	4333	1.0059224	284.5737	82.86026	0.016074770766810836	chr1_94854725_G_C_b38	-70909	52	58	0.75630254	0.0075332239823719645	0.0010529237	0.0003861619	0.9902009799020098	0.989929498660993
ALE_1_-_95027129_94983633_94983306_ALG14	4343	0.94550943	166.78333	70.07371	0.00014236721940399702	chr1_95224972_C_T_b38	241338	1	2	0.09090909	4.337129905351064e-06	0.093348965	0.019224368	0.031096890310968902	0.029418807378356247
SE_1_+_95234315_95239777_95239909_95244211_RWDD3	4421	0.98187476	237.3848	79.764336	0.0006360277917534873	chr1_94546142_G_A_b38	-693636	18	19	0.079831935	0.00011097821680637616	-0.06950267	0.017282125	0.1411858814118588	0.14626232721251883
AFE_1_+_95246657_95234315_95246756_RWDD3/TMEM56-RWDD3	4464	0.96661705	216.23672	77.599365	0.0011680305243933653	chr1_96208356_A_G_b38	961698	15	17	0.071428575	0.00019530938467789827	0.041547287	0.010748616	0.23247675232476753	0.2375441764373178
SE_1_+_96804939_96806419_96806452_96806866_PTBP2	4116	1.0072842	187.53264	79.0956	0.000282055226767023	chr1_96344186_C_T_b38	-462234	31	32	0.13445379	3.6829971553639686e-05	0.07024585	0.01627495	0.04939506049395061	0.0502757539656341
A3SS_1_+_96813106_96813276_96813273_PTBP2	4096	1.0401436	273.9742	88.97268	0.0020204193743212657	chr1_96726292_G_T_b38	-86985	21	22	0.10000002	0.0009440668591605572	0.056162372	0.016489109	0.40745925407459255	0.4059891055496529
SE_1_+_98691185_98691535_98691699_98695518_SNX7	3934	0.925811	135.22989	70.64086	0.011094901112916227	chr1_98512504_G_T_b38	-179032	37	40	0.17391305	0.002250004671105549	-0.0055100108	0.0017579788	0.8006199380061993	0.8019354226861697
SE_1_+_98701903_98738237_98738389_98760054_SNX7	4008	1.0314096	294.61273	89.443184	0.0012919361579172993	chr1_98113018_C_G_b38	-625220	89	111	0.53361344	0.0005873502950185167	0.019914674	0.0056121526	0.3006699330066993	0.3022277308823252
ALE_1_+_100011533_100015302_100022386_SLC35A3	3969	0.98086363	216.3069	82.96105	0.0006907698671321613	chr1_100854362_C_T_b38	839059	13	13	0.05462185	0.00016683270075951433	-0.02744374	0.0070200535	0.1434856514348565	0.14523049076690991
SE_1_+_100015420_100017682_100017815_100022386_SLC35A3	3967	0.9674872	202.13696	81.31399	0.0014892302824602154	chr1_100146307_G_A_b38	128624	12	12	0.05042017	0.0003706035922243773	-0.042747464	0.011606118	0.27217278272172785	0.27478076929872836
SE_1_+_100068586_100069614_100069685_100077165_HIAT1	3892	0.9572065	177.97617	78.27365	0.0006728493508737827	chr1_100789524_C_A_b38	719909	53	62	0.26050422	0.00010251423296375186	-0.01174831	0.0029056408	0.125987401259874	0.12596052944885247
SE_1_+_100266624_100267166_100267245_100268152_RTCA	3802	0.919179	117.105286	65.42067	0.01860943812083568	chr1_100527343_A_G_b38	260176	26	26	0.1092437	0.003256624874434537	-0.017100582	0.005674446	0.9072092790720928	0.9038534264513858
SE_1_+_100266624_100267500_100267538_100268152_RTCA	3803	0.98431623	189.47652	77.82282	0.006804457325273217	chr1_99496923_T_C_b38	-770578	86	105	0.5588235	0.0019313218473801905	0.023786398	0.007472455	0.7316268373162683	0.7314554328056724
A3SS_1_+_100266624_100268152_100268074_RTCA	3806	1.0228441	260.92633	85.68422	0.00014439420526449366	chr1_100206310_T_A_b38	-61843	77	89	0.37711868	3.3464544093650346e-05	0.033960782	0.007822906	0.031996800319968	0.033968347285185205
A3SS_1_-_100992637_100990628_100990631_DPH5	4390	1.0527184	317.9544	87.64943	0.0028376162073428224	chr1_101639094_A_T_b38	648465	12	12	0.05042017	0.0012766761899135931	0.038794458	0.011708668	0.5803419658034197	0.5712207354216456
SE_1_-_100995110_100992740_100992637_100990631_DPH5	4390	1.023946	308.2286	86.76259	0.0008966461898199459	chr1_101401857_T_C_b38	409116	79	99	0.5818966	0.00031520938277595356	0.02065265	0.00553724	0.23477652234776522	0.23146172100409704
SE_1_-_100995110_100992740_100992637_100990628_DPH5	4390	0.7325222	65.07099	51.144432	0.020804551563088	chr1_101267085_G_A_b38	274344	65	80	0.66386557	0.0010669634791984342	0.013089986	0.0038858338	0.8343165683431657	0.8338967597228095
SE_1_-_101013710_101001587_101001467_100995149_DPH5	4385	0.9759765	210.23357	78.41868	0.0024748498806798887	chr1_100178354_G_A_b38	-823234	20	20	0.9159664	0.0005521556427054006	0.024550416	0.0068831146	0.41675832416758324	0.4179184146125758
SE_1_-_101013710_101011649_101011591_101001587_DPH5	4394	0.7200433	40.474163	36.807064	0.0031307349572710255	chr1_101657891_T_C_b38	646241	2	2	0.16666663	7.833695249848705e-07	0.07002402	0.01330166	0.20077992200779923	0.23466368770952434
SE_1_-_101021641_101013818_101013710_101001587_DPH5	4389	0.9911143	306.7619	86.622055	0.004682688000096407	chr1_101211204_C_A_b38	197385	30	35	0.14705883	0.002139172927166726	0.023850052	0.007570182	0.7606239376062394	0.7659815706807865
MXE_1_-_101021641_101013818_101013710_101001544_101001467_100995149_DPH5	4389	1.0294473	326.22504	87.74334	0.0005875206349911681	chr1_101838677_G_A_b38	824858	48	52	0.2184874	0.0002093037637258477	0.03453629	0.008979911	0.16468353164683533	0.16385446212383162
MXE_1_-_101021641_101013818_101013710_101001587_101001467_100995149_DPH5	4389	1.0626656	303.77286	85.41641	0.0001603285983220576	chr1_101838677_G_A_b38	824858	48	52	0.2184874	3.681619855809065e-05	0.037627183	0.008717478	0.036196380361963806	0.038237858429192986
SE_1_-_101025309_101023329_101022935_101021765_DPH5	4391	0.9818344	218.36647	78.84604	0.006539272131457236	chr1_100319697_A_G_b38	-703633	15	15	0.063025214	0.001966288952603805	0.014173707	0.004460662	0.7654234576542346	0.7673633356294471
AFE_1_-_101025309_101025640_101021765_DPH5	4393	0.8884611	127.98192	65.87868	0.006696312795687352	chr1_101265905_C_T_b38	240595	18	19	0.079831935	0.0007287337557922608	-0.021784006	0.0062521785	0.6155384461553844	0.6284844857235513
AFE_1_-_101025309_101025683_101021765_DPH5	4393	1.0089437	330.1892	88.99947	0.0023487201317058427	chr1_101253582_A_T_b38	228272	1	2	0.058823537	0.00112217652125836	0.06175592	0.018417299	0.5368463153684632	0.535734724796385
SE_1_-_101025640_101025466_101025309_101021765_DPH5	4393	0.9124597	151.68034	69.81664	0.00400333810798927	chr1_101265905_C_T_b38	240438	18	19	0.079831935	0.0004968940538125153	0.040432997	0.011238273	0.48635136486351366	0.4997661980089919
SE_1_-_101025683_101025466_101025309_101021765_DPH5	4393	1.0269347	311.94293	87.94999	0.0020591516486832204	chr1_101713980_T_C_b38	688513	14	14	0.05882353	0.0009005691396784768	-0.040454537	0.011827548	0.4634536546345365	0.46124365778612403
AFE_1_-_101025683_101025805_101025466_DPH5	4393	0.9141901	141.2786	67.52939	0.012104225808245063	chr1_100326807_G_A_b38	-698877	19	19	0.079831935	0.0020183739793945012	0.01330585	0.004198567	0.844015598440156	0.843825467252577
A5SS_1_-_101025683_101025640_101025466_DPH5	4393	0.8890768	126.204056	66.53049	0.0020336327839393263	chr1_100739560_C_A_b38	-286124	45	49	0.20588236	0.00013071186471798064	0.015337341	0.0038567027	0.2575742425757424	0.2769686871829093
A5SS_1_-_101025683_101025665_101025466_DPH5	4393	1.0119748	293.71555	85.96514	0.0012971414076357996	chr1_100056713_G_A_b38	-968971	22	22	0.90756303	0.00045597104654776966	-0.042746942	0.011798904	0.3147685231476852	0.3113934140806598
A5SS_1_-_101025805_101025683_101025466_DPH5	4393	0.9141915	141.2787	67.52938	0.012104152876052193	chr1_100326807_G_A_b38	-698999	19	19	0.079831935	0.002018354793196392	-0.013305863	0.004198567	0.844015598440156	0.84382361844291
A5SS_1_+_101236991_101237099_101238822_S1PR1	4744	1.0393535	368.2995	89.58055	0.00030153851732748956	chr1_101261322_T_A_b38	24330	61	73	0.6932773	0.00011447719945831633	-0.023306677	0.00580755	0.0927907209279072	0.09468219613218405
AFE_1_+_101238251_101237099_101238822_S1PR1	4748	0.9661441	173.91017	71.77712	0.015446588568107553	chr1_101138998_G_A_b38	-99254	30	31	0.13025211	0.0038539689752485106	-0.0037550845	0.0012696662	0.9378062193780622	0.9373910856878734
A5SS_1_+_103525823_103526262_103527695_RNPC3	4267	0.9318515	127.10925	68.65428	0.016929250462874607	chr1_104342177_G_T_b38	816353	22	24	0.10084034	0.003563076162994991	0.004254864	0.0014260084	0.895010498950105	0.8986057405938817
SE_1_+_103525823_103526067_103526262_103527695_RNPC3	4267	0.942266	139.06618	70.7398	0.015587470826185895	chr1_104342177_G_T_b38	816109	22	24	0.10084034	0.003647223866652527	0.0070110476	0.002355882	0.8952104789521048	0.8982189996999471
AFE_1_+_103526262_103525823_103527695_Hypothetical	4267	0.9318512	127.10943	68.65431	0.01692929969729304	chr1_104342177_G_T_b38	815914	22	24	0.10084034	0.003563098708165281	-0.004254864	0.0014260093	0.895010498950105	0.898606761994866
A3SS_1_+_103541475_103543299_103543296_RNPC3/AMY2B	4268	1.0087278	276.25247	88.1866	0.003651113854641005	chr1_103107976_C_T_b38	-435324	13	13	0.05462185	0.0017635816024613486	-0.03853861	0.01199805	0.6339366063393661	0.6322123937358515
A3SS_1_+_103543447_103544977_103544941_RNPC3/AMY2B	4275	1.0132947	267.94827	87.953835	0.0029730766103159803	chr1_102687156_G_A_b38	-857822	24	25	0.10504202	0.0013735037832872355	0.019920109	0.0060536605	0.5417458254174583	0.5434626258088019
ALE_1_+_103551792_103553274_103555034_RNPC3/AMY2B	4294	0.9938479	214.69135	82.83426	0.00016322840561075127	chr1_102754201_A_G_b38	-799074	38	44	0.18487395	2.841147698467833e-05	-0.02779281	0.00634002	0.037696230376962306	0.035249492364995576
A3SS_1_+_103551792_103555034_103553274_RNPC3/AMY2B	4294	0.9936638	214.643	82.83457	0.0001632228646509086	chr1_102754201_A_G_b38	-800834	38	44	0.18487395	2.8411315807705392e-05	0.027792817	0.0063400194	0.037696230376962306	0.03526508898491997
AFE_1_+_103562094_103555109_103565435_RNPC3/AMY2B	4333	0.8471876	76.58759	57.587402	0.010288316757602823	chr1_103714717_T_C_b38	152622	4	8	0.05128205	0.0006230050798015412	-0.013292315	0.0037644524	0.5962403759624038	0.620277568859252
SE_1_+_103555109_103565435_103565594_103571557_AMY2B	4356	1.0165526	274.69867	87.26786	0.000370284542128254	chr1_102723571_A_G_b38	-841865	2	2	0.125	0.00011773808015206652	-0.081131466	0.020255098	0.09269073092690731	0.09244684730727454
AFE_1_+_103565594_103555109_103571557_RNPC3/AMY2B	4356	1.0210737	259.24625	86.978035	0.0041962268217883856	chr1_102723571_A_G_b38	-842024	2	2	0.125	0.0019240169688606883	0.11010977	0.034577675	0.6537346265373463	0.6551629120322537
SE_1_-_108185828_108182028_108181941_108161293_SLC25A24	4624	0.61131275	8.66538	13.670687	0.08305908202015934	chr1_109032305_G_C_b38	850276	9	12	0.054054055	1.5222984443170786e-06	-0.0016525098	0.00032352828	0.6953304669533047	0.7171107641474821
SE_1_+_108692867_108693590_108693642_108695702_PRPF38B	4572	1.0286413	431.76785	89.282265	0.0011465680835829018	chr1_109177207_T_C_b38	483616	31	31	0.13025211	0.0005071594160749156	0.048085127	0.013387509	0.37836216378362164	0.37680190048903855
SE_1_+_109090882_109091660_109091748_109092890_TMEM167B	4295	0.8971401	112.47843	53.980732	0.0013138737885316162	chr1_109607153_T_A_b38	515492	71	87	0.6344538	9.598658452037406e-06	-0.0017818209	0.000382396	0.1770822917708229	0.17479790938470788
SE_1_+_109236548_109236805_109236870_109237244_SARS	4094	0.9764246	310.78384	77.81169	0.0012600773434628283	chr1_109775773_C_T_b38	538967	57	59	0.24789916	0.00021981809320928566	0.005647728	0.0014737701	0.3341665833416658	0.3354883031931195
SE_1_-_109314672_109314384_109314261_109314057_SORT1	4304	0.5939616	19.887127	22.658098	0.0063697599172936655	chr1_108772016_G_A_b38	-542369	1	2	0.25	5.323354002113997e-09	-0.004633214	0.0007264798	0.2555744425557444	0.31217899874464766
ALE_1_-_109415237_109414904_109413135_PSMA5	4251	0.96673065	255.29422	73.59434	0.00023292766223017422	chr1_109815546_T_G_b38	400641	84	109	0.5420168	1.4457028021850283e-05	-0.002070239	0.00045433434	0.0658934106589341	0.06432584473938711
AFE_1_-_109425326_109426302_109421926_PSMA5	4274	0.7432675	73.98891	49.825233	0.01801873249025037	chr1_109699278_A_G_b38	273951	3	4	0.117647074	0.0006919216669592406	-0.022280823	0.0063664173	0.8238176182381762	0.8262115048645415
SE_1_+_109629490_109629796_109629916_109630233_AMPD2	4324	0.9721591	355.59506	80.056	3.696551408513089e-06	chr1_109639007_T_C_b38	9210	76	104	0.4369748	1.7221605071371029e-07	0.043723855	0.007790076	0.0017998200179982	0.001598360073893221
A3SS_1_+_109629490_109629800_109629796_AMPD2	4324	0.9990461	413.50546	82.81338	0.0008706816651154902	chr1_109130089_T_C_b38	-499712	44	47	0.197479	0.00021819429230777115	-0.022389147	0.0058392487	0.3057694230576942	0.30289813730453846
A5SS_1_+_109630406_109630439_109630683_AMPD2	4326	0.8581579	80.35825	43.497078	0.014068745972183853	chr1_110325010_A_G_b38	694603	26	28	0.11764706	0.00016164368311729664	0.0018123187	0.0004625488	0.7170282971702829	0.735903362898779
SE_1_+_109630406_109630683_109630793_109630943_AMPD2	4325	0.9042074	170.93816	65.07537	0.007874870063349313	chr1_109763065_T_C_b38	132381	36	38	0.15966387	0.0008636664738806372	-0.00840369	0.0024478794	0.76992300769923	0.7743662697882622
A5SS_1_+_109657279_109657671_109657772_GSTM4	4362	0.9756353	384.666	82.2059	1.2003985814099165e-09	chr1_109638544_C_A_b38	-18736	61	78	0.6722689	1.2303057760796096e-11	0.04866445	0.006371094	9.999000099990002e-05	6.655040744363577e-07
SE_1_+_109657279_109657533_109657671_109657772_GSTM4	4363	0.9954528	504.98343	88.32601	2.6350573018205755e-10	chr1_109638544_C_A_b38	-18990	61	78	0.6722689	1.0993081260119626e-11	0.069040485	0.009011813	9.999000099990002e-05	1.4327261563880135e-07
SE_1_+_109657279_109657590_109657671_109657772_GSTM4	4364	0.98399234	394.5286	82.59925	1.5108649891691841e-09	chr1_109639783_T_C_b38	-17808	61	78	0.6722689	1.8268344167883704e-11	0.053970177	0.007140648	9.999000099990002e-05	7.548166615497802e-07
A3SS_1_+_109657279_109657590_109657350_GSTM4	4364	0.8269288	162.55202	64.542564	0.001717212644256478	chr1_109657738_T_C_b38	147	62	79	0.33193278	7.917098576955689e-05	-0.018201578	0.004425142	0.3094690530946905	0.32798704142415974
A3SS_1_+_109657279_109657590_109657533_GSTM4	4364	0.52913404	8.233944	16.07742	0.0999169682634993	chr1_108771650_A_C_b38	-885941	2	3	0.06818183	2.6948465518593485e-05	0.00067965436	0.00015455869	0.7490250974902509	0.7923223470714461
SE_1_+_109659110_109659790_109659959_109661165_GSTM4/GSTM2	4360	1.0208843	633.0168	92.62727	0.0003630709350919317	chr1_109529816_A_C_b38	-129975	43	50	0.21008404	0.00018217449890324807	0.025746085	0.006627344	0.19618038196180382	0.19714206455591984
ALE_1_+_109659110_109661165_109665011_GSTM4	4362	1.0456287	579.54596	91.232475	3.6065989449082164e-05	chr1_109698694_G_A_b38	37528	82	91	0.3828125	1.2448644256796849e-05	-0.050823845	0.011062117	0.016298370162983702	0.016992788728808512
A5SS_1_+_109668483_109668500_109668925_GSTM2	4367	0.97919995	545.14545	89.8759	0.00014972383168453872	chr1_110479332_A_G_b38	810848	72	83	0.3487395	5.333915599676843e-05	0.0021171756	0.00050185306	0.08509149085091491	0.08333025167627252
A3SS_1_+_109669371_109669636_109669471_GSTM2	4365	0.5780642	25.711617	32.561916	0.0010053323518142967	chr1_109689124_A_G_b38	19487	5	8	0.0625	4.891260854200974e-09	0.033559818	0.005247198	0.1217878212178782	0.13375105753403102
A3SS_1_+_109669571_109671314_109671287_GSTM2	4364	0.92483807	135.28372	56.259495	0.00026168392956492587	chr1_109482872_C_G_b38	-188443	15	15	0.06880735	8.435252903450026e-07	0.005598078	0.0010669112	0.047595240475952406	0.046095223719339995
SE_1_+_109671382_109671473_109671583_109674747_GSTM2	4364	0.53886396	8.070701	15.560385	0.1907417830420713	chr1_109222010_A_T_b38	-449464	8	16	0.1509434	0.000685559129810968	-8.2320345e-05	2.3503288e-05	0.9575042495750425	0.923923989451584
ALE_1_+_109671382_109671473_109674747_GSTM2	4364	0.53893787	8.069978	15.558596	0.190776176399371	chr1_109222010_A_T_b38	-449464	8	16	0.1509434	0.0006857138116144588	-7.306588e-05	2.0861447e-05	0.9575042495750425	0.9239261981101804
ALE_1_+_109671583_109673203_109674747_GSTM2	4365	0.9668956	265.5744	73.772766	0.0001702758701620317	chr1_108826718_C_A_b38	-846486	16	18	0.077586204	9.659871448557432e-06	0.0018651622	0.00040041836	0.0524947505249475	0.04967865536930189
ALE_1_+_109671583_109674747_109708481_GSTM2	4364	0.9274417	135.0409	55.429817	0.006294863219615045	chr1_109762566_G_T_b38	87818	53	57	0.2394958	0.0002043317366826888	-0.0008049967	0.00020894346	0.5965403459654035	0.6073748644616852
SE_1_-_109740240_109739908_109739833_109739493_GSTM3	4408	0.9186027	184.185	64.57249	0.00114674191921732	chr1_109958975_G_A_b38	219066	83	109	0.5420168	4.263895781190697e-05	0.009567282	0.002236491	0.22097790220977903	0.2242443801971343
A5SS_1_-_109740240_109739833_109739493_GSTM3	4408	0.91191226	183.96994	64.55818	0.0009333078892119096	chr1_109958975_G_A_b38	218734	83	109	0.5420168	3.096275489922753e-05	0.009325111	0.0021380964	0.18938106189381063	0.19156193709760339
SE_1_+_109911062_109914259_109914381_109915634_CSF1	4443	0.9511323	257.08856	72.070274	4.0303317936066414e-05	chr1_110460182_C_A_b38	545922	12	13	0.05462185	1.011989168192179e-06	-0.030410113	0.005843306	0.016298370162983702	0.013146726306574968
ALE_1_+_109921994_109922336_109923166_CSF1	4441	0.9949911	528.6907	90.034805	0.004623863969726102	chr1_110780359_C_T_b38	858022	20	21	0.0882353	0.002566174295435942	0.009243696	0.0029897972	0.9169083091690831	0.9144963491594202
SE_1_+_109921994_109923166_109923711_109924060_CSF1	4443	1.0040212	478.01962	86.99149	0.003841080201746021	chr1_109105830_C_T_b38	-817337	21	23	0.09663866	0.0017379426715437654	-0.052776154	0.016406883	0.8366163383661633	0.8401223651366504
A3SS_1_+_109921994_109924060_109923166_CSF1	4443	0.96872723	361.7576	80.72192	0.004308097193848697	chr1_109995242_C_T_b38	71181	16	16	0.067226894	0.0013227801313429577	0.04608045	0.013954056	0.7954204579542046	0.7997428365847957
ALE_1_+_109925202_109926063_109928852_CSF1	4439	1.018467	441.65268	85.23929	0.0005572994268037236	chr1_110637921_A_G_b38	711857	70	80	0.66386557	0.00015840287563039673	0.033593375	0.008561584	0.21057894210578942	0.2107454387843808
AFE_1_+_110004451_109985172_110009034_AHCYL1	4363	0.71982783	76.24701	49.996124	0.01479237639827977	chr1_110472162_G_C_b38	467710	12	12	0.05042017	0.0004825388795246653	-0.018229915	0.005054892	0.7737226277372263	0.7886190138381931
A3SS_1_+_110011357_110012387_110012362_AHCYL1	4362	0.9238962	264.78815	74.234695	0.00454843789592436	chr1_109824473_G_A_b38	-187915	53	57	0.2394958	0.0008716821263336776	0.013121881	0.0038253411	0.7271272872712728	0.7300685051014222
SE_1_-_110407586_110407128_110407033_110406379_LAMTOR5	4678	1.018547	394.11005	83.46516	0.0003162905238478928	chr1_110308870_C_T_b38	-98259	18	21	0.0882353	6.788449371990032e-05	-0.008876778	0.0021366656	0.1121887811218878	0.11181919899182421
A5SS_1_-_110407586_110407033_110406379_LAMTOR5	4679	0.996552	398.67276	83.702805	0.001860444695295822	chr1_110308870_C_T_b38	-98717	18	21	0.0882353	0.0005886807377503022	-0.013051137	0.0036786348	0.5274472552744726	0.5256777438864507
SE_1_-_111119877_111119681_111119615_111118897_DRAM2	5113	0.94258153	216.27066	70.398415	0.0003349161068954369	chr1_111016696_T_C_b38	-102986	65	74	0.31092438	1.5464363891491727e-05	-0.0020776512	0.00045767514	0.0816918308169183	0.0832370567313073
SE_1_-_111126227_111124881_111124742_111120693_DRAM2	5107	1.0145259	436.33527	86.29393	0.00025275950818489225	chr1_112097627_A_C_b38	972745	63	79	0.33193278	6.882603552725149e-05	-0.023206918	0.0055909324	0.096990300969903	0.10048018162682032
MXE_1_-_111126227_111124881_111124742_111122643_111122616_111120693_DRAM2	5107	0.9834852	333.41953	79.8789	0.00211586753211559	chr1_110216845_T_A_b38	-908037	75	98	0.5882353	0.0005100968544851992	0.008642886	0.0024074265	0.5153484651534846	0.5144842093472455
SE_1_-_111140038_111139666_111139501_111137586_DRAM2	5108	0.9783178	329.8066	80.981255	8.44591951176382e-54	chr1_111139496_C_T_b38	-171	50	59	0.24789916	2.3560067239336345e-67	-0.44450212	0.010295192	9.999000099990002e-05	3.507143838609173e-50
SE_1_-_111140038_111139711_111139501_111137586_DRAM2	5109	0.98612076	362.18414	83.44513	3.1923735041124035e-54	chr1_111139496_C_T_b38	-216	50	59	0.24789916	6.287573514117901e-66	-0.39767712	0.009529241	9.999000099990002e-05	5.922749276968906e-51
A5SS_1_-_111140038_111139501_111137586_DRAM2	5109	0.96669656	243.55867	73.59847	1.0796851257164294e-36	chr1_111139496_C_T_b38	-543	50	59	0.24789916	2.9680704969688846e-50	-0.40584895	0.014286098	9.999000099990002e-05	3.5007761793291593e-33
SE_1_-_111442025_111441604_111441499_111441389_WDR77	5253	1.0273373	464.68567	86.8943	0.0005572903465131627	chr1_111589599_T_C_b38	147994	26	28	0.11764706	0.00018316995739493761	0.05033261	0.01296128	0.21547845215478453	0.2169742145405285
A3SS_1_-_111442653_111442093_111442129_WDR77	5254	0.93338114	214.21326	68.774376	0.00046439604115594384	chr1_112104766_T_A_b38	662672	1	2	0.06666667	1.9724939925785556e-05	-0.017960837	0.0040112603	0.11528847115288471	0.1136217143595128
SE_1_+_111449581_111449837_111449873_111456086_ATP5F1	5251	0.8957111	135.17351	58.35249	0.027083088955443202	chr1_111538969_G_A_b38	89131	58	66	0.27731094	0.0034156034051946622	-0.0026603106	0.0008874163	0.9849015098490151	0.9805337988158687
SE_1_+_111449873_111454211_111454356_111456086_ATP5F1	5244	1.0003326	443.9691	85.52179	0.003974155913961546	chr1_110857334_A_T_b38	-596878	16	16	0.06779661	0.0016498812538850228	-0.012809449	0.003961933	0.8285171482851715	0.8292244284285765
SE_1_+_111704486_111706663_111706777_111709149_RAP1A	5049	0.9952281	310.77356	79.57145	0.0023974627933793387	chr1_110743425_G_C_b38	-963239	12	12	0.05042017	0.0005823853705759774	0.01611275	0.004537519	0.5311468853114688	0.528001189800745
SE_1_+_112619883_112646755_112646794_112647210_CAPZA1	4392	0.8488488	110.40256	56.109932	0.009867192159830743	chr1_112004261_C_T_b38	-642495	15	16	0.067226894	0.0004901567760772382	0.008315386	0.0023086756	0.7134286571342866	0.7269649972954542
SE_1_+_112675049_112685035_112685162_112688935_MOV10	4334	0.91820735	132.18147	58.679802	0.003616021689915151	chr1_112420164_G_T_b38	-264872	12	12	0.051724136	0.00012139884111593072	0.005850542	0.0014636981	0.40915908409159085	0.42170228753233535
AFE_1_+_112697890_112696846_112697994_MOV10	4313	0.70242965	42.732227	34.083683	0.020204329606315234	chr1_112372281_T_C_b38	-325610	10	12	0.059999995	5.4093150101230055e-05	-0.0013185664	0.00031282753	0.6935306469353064	0.7196018288794572
ALE_1_+_112698478_112698638_112698715_MOV10	4311	1.0158792	445.02136	88.555374	0.0086021975230986	chr1_111970581_T_C_b38	-728058	37	39	0.16386555	0.004788571375953	0.024287531	0.008421071	0.9761023897610239	0.9778751447904075
A3SS_1_+_112698789_112699685_112699458_MOV10	4308	1.0240505	479.7721	90.26969	0.004690823795911989	chr1_112183116_C_T_b38	-516570	68	83	0.6512605	0.002641970809966023	0.027341262	0.008870482	0.8865113488651135	0.8908425391781709
SE_1_-_112703644_112703457_112703384_112703119_RHOC	4304	1.0007805	388.0234	85.57744	0.0007672836552879349	chr1_112599079_T_A_b38	-104379	93	76	0.32222232	0.00023813107125737035	0.0017674098	0.0004639375	0.25437456254374563	0.2572353270653
AFE_1_-_112704939_112707078_112703806_RHOC	4301	0.7502404	60.25939	43.748047	0.017957438963590745	chr1_111745299_T_A_b38	-959641	11	11	0.067073174	0.0002887761723708689	-0.0057149525	0.0015220308	0.7519248075192481	0.7653619537062178
A5SS_1_-_112705100_112705053_112703806_RHOC	4301	1.0458994	419.34128	86.792946	0.0001167945207190958	chr1_113380753_A_T_b38	675652	21	22	0.90756303	2.935242496625757e-05	-0.013586421	0.0031052772	0.0382961703829617	0.04077186468912045
SE_1_-_112707078_112705123_112705100_112703806_RHOC	4301	0.99772376	421.0235	87.19174	6.917213599647621e-11	chr1_112705091_G_A_b38	-33	35	38	0.15966387	1.6962340967708683e-12	-0.07664131	0.009535772	9.999000099990002e-05	3.032541453317124e-08
A3SS_1_-_112707078_112705123_112705168_RHOC	4301	1.0145787	328.33932	81.249054	0.0023838188382847335	chr1_112521342_C_T_b38	-183782	18	18	0.075630255	0.0006599404887603619	0.016892442	0.0048073633	0.5349465053494651	0.5363982861910823
SE_1_-_112707078_112705168_112705053_112703806_RHOC	4301	1.0381259	422.9424	87.36892	8.127523191826674e-12	chr1_112705091_G_A_b38	-78	35	38	0.15966387	1.4744465414209807e-13	-0.07465326	0.008758176	9.999000099990002e-05	1.6083075845360337e-09
SE_1_-_112707078_112705168_112705100_112703806_RHOC	4301	1.0185121	481.31567	90.38942	1.9990976991141802e-13	chr1_112705091_G_A_b38	-78	35	38	0.15966387	5.768081940488982e-15	-0.08102913	0.008842456	9.999000099990002e-05	6.22866739491621e-11
SE_1_-_112710460_112705168_112705100_112703806_RHOC	4301	0.87118906	105.93719	54.16003	0.0026310510998784078	chr1_111719660_T_G_b38	-985509	12	12	0.05042017	3.524944255889262e-05	-0.0040925136	0.0009456665	0.29357064293570645	0.3042538339864812
A3SS_1_-_112707078_112705168_112706252_RHOC	4301	0.9137553	141.3729	60.320484	5.524494470268787e-07	chr1_112706864_C_G_b38	1695	45	55	0.23109244	6.947306812265328e-11	-0.0075200493	0.0010321699	0.000999900009999	0.00018261348395382125
A3SS_1_-_112707078_112705168_112705201_RHOC	4301	1.0181718	447.33975	88.91926	0.000271064749625562	chr1_113038245_A_G_b38	333076	59	70	0.7058824	9.558330620332995e-05	0.010286513	0.0025321892	0.10988901109889011	0.10900306935707456
SE_1_-_112707078_112705201_112705100_112703806_RHOC	4301	1.0059171	416.51834	86.81765	3.816629974254681e-11	chr1_112705091_G_A_b38	-111	35	38	0.15966387	7.568759894432933e-13	-0.07887824	0.009621011	9.999000099990002e-05	1.4258729019100014e-08
SE_1_-_112707078_112705733_112705605_112705168_RHOC	4299	0.7601034	72.834045	48.985012	0.003509069246926449	chr1_112706169_C_A_b38	435	46	56	0.23529412	2.405603737590775e-05	0.0044303117	0.0010008215	0.31286871312868714	0.34559005569206874
SE_1_-_112707078_112706252_112705100_112703806_RHOC	4299	0.99633443	413.61237	86.7476	1.7544360789075013e-10	chr1_112705091_G_A_b38	-1162	35	38	0.15966387	4.434410257137674e-12	-0.07605177	0.009695138	9.999000099990002e-05	7.719156538541627e-08
AFE_1_-_112706833_112707078_112705168_RHOC	4300	0.9292111	181.72672	68.094185	0.0015348631536275506	chr1_113220131_C_A_b38	513297	51	54	0.22689076	0.00010360315519429455	-0.0035011785	0.00086654234	0.2656734326567343	0.2756243529698101
A5SS_1_-_112707078_112706732_112705168_RHOC	4300	0.9120177	200.24304	70.03989	0.001878651322779657	chr1_113221988_T_C_b38	514909	11	17	0.15178569	0.00017282380184768844	0.007380037	0.0018925511	0.34636536346365365	0.3570559963214532
SE_1_-_113901755_113901383_113901236_113900400_AP4B1	3650	0.9717242	238.40929	79.46895	3.609160148763597e-08	chr1_113901277_G_A_b38	-107	47	51	0.21428572	4.225452215918353e-10	-0.03883271	0.00561761	0.00019998000199980003	1.2106154435975365e-05
SE_1_+_113979630_113979975_113980126_113980332_OLFML3	3707	0.9325423	176.27208	71.34434	0.008134137111360967	chr1_113342870_C_T_b38	-637106	12	13	0.05462185	0.0015367453005197822	0.009404541	0.0028888378	0.7841215878412159	0.7851209641755694
AFE_1_+_113980126_113979630_113980332_OLFML3	3708	0.9478829	171.5341	71.02298	0.0032314447859651428	chr1_113416330_A_G_b38	-563797	19	22	0.1692308	0.00041118983269102676	-0.008959443	0.002452577	0.45145485451454853	0.4520804375380102
A3SS_1_+_113979630_113980332_113980203_OLFML3	3708	0.9571782	254.974	79.99751	0.0012396335549809778	chr1_113416330_A_G_b38	-564003	19	22	0.1692308	0.0002630369772747996	-0.010641074	0.0028140573	0.28677132286771323	0.29086934647946966
A3SS_1_-_114399457_114397860_114397990_TRIM33	3953	1.057764	299.72778	84.19028	0.0019690124976681363	chr1_114783857_A_C_b38	385996	21	21	0.0882353	0.0006537599745497864	-0.08409458	0.02391311	0.42625737426257376	0.41828585369177024
SE_1_-_114399457_114397990_114397940_114397860_TRIM33	3953	1.0206829	335.313	87.20466	0.0030647345522242155	chr1_114113352_T_C_b38	-284639	74	93	0.6092437	0.001356018844104663	0.035896838	0.010895729	0.6355364463553644	0.6339321806036928
SE_1_-_114581299_114576758_114576688_114575751_BCAS2/DENND2C	4054	0.984878	267.145	81.826355	0.0014218426578658564	chr1_114541220_G_A_b38	-35539	56	64	0.26890758	0.00036535322059463843	0.022647655	0.006142061	0.3231676832316768	0.32337551666323266
SE_1_-_114737963_114737563_114737471_114736855_CSDE1	4302	1.0174891	309.4626	82.676186	0.002757165432158297	chr1_114136164_T_C_b38	-601400	84	113	0.47478992	0.0008779646050500966	0.0069565135	0.002029277	0.5683431656834317	0.5664439916703624
SE_1_-_114749821_114739890_114739692_114738072_CSDE1	4316	1.031917	356.54608	85.73458	0.0008381690413624202	chr1_114108454_G_A_b38	-631437	88	107	0.44957983	0.00026779243955876513	-0.0033056631	0.0008753692	0.24737526247375263	0.24466271839612688
SE_1_-_114757925_114739890_114739692_114738072_CSDE1	4316	0.94696635	144.06798	64.144905	0.010762280245891594	chr1_114058281_C_G_b38	-681610	79	103	0.5672269	0.0012792153106534346	-0.0010990173	0.0003317593	0.8053194680531947	0.8056515469756651
A3SS_1_-_114749821_114739890_114739922_CSDE1	4316	0.9268332	159.37083	66.50607	0.0006262833712758208	chr1_113988858_C_T_b38	-751033	20	21	0.0882353	2.2269220966354165e-05	-0.0007934547	0.00017844404	0.11638836116388361	0.11599657949298929
SE_1_-_114749821_114741673_114741527_114739890_CSDE1	4330	0.9226194	102.69068	53.26199	0.008532498102671211	chr1_114346160_A_G_b38	-395514	15	15	0.063025214	0.0002643341691381595	0.014723037	0.003894982	0.6161383861613838	0.6206054219047809
ALE_1_-_114749821_114748418_114739890_CSDE1	4393	0.9075219	80.808205	42.447445	0.02365864659143868	chr1_114404828_C_T_b38	-343591	15	16	0.07017543	0.00043256996938308953	0.00049057463	0.00013483521	0.887011298870113	0.8762333444520709
SE_1_-_114757925_114750207_114749821_114738072_CSDE1	4411	0.9493789	160.97775	67.24567	0.00862430436369909	chr1_114058281_C_G_b38	-691927	79	103	0.5672269	0.001199622526594748	-0.0016176599	0.00048540812	0.7687231276872313	0.7691752401859595
SE_1_-_114757925_114750207_114749821_114739890_CSDE1	4411	0.9753572	231.0826	75.65464	0.0028977857596801035	chr1_115109757_A_C_b38	359549	50	50	0.21929826	0.000537735695528776	0.008151829	0.0022805098	0.502049795020498	0.5006366174514076
MXE_1_-_114757925_114750207_114749821_114739890_114739692_114738072_CSDE1	4411	1.0192404	357.19095	86.160484	0.0021724924953783202	chr1_115626241_T_C_b38	876033	61	67	0.7184874	0.0008469698649875072	0.0203572	0.005919588	0.5336466353364664	0.5310776006811848
SE_1_-_114757925_114756888_114756777_114750207_CSDE1	4416	0.96446	201.40852	72.93672	3.629536544913985e-05	chr1_114556471_C_T_b38	-200418	16	16	0.067226894	1.0158145239628964e-06	0.0038447967	0.000738904	0.008799120087991202	0.008802487531683256
AFE_1_-_114757925_114758576_114750207_Hypothetical	4418	0.9113108	114.424484	57.858498	0.002373156100389822	chr1_115687707_G_C_b38	929781	13	13	0.057522126	5.286940674872784e-05	0.0029345478	0.0006952158	0.27117288271172885	0.27837595207699944
SE_1_-_114779142_114776459_114776346_114774372_SIKE1	4470	0.972134	288.59933	81.51861	0.0015859897296470896	chr1_115250960_C_G_b38	474500	80	66	0.28125	0.00040747543180673265	-0.031237196	0.008544771	0.37566243375662434	0.38118490102816355
AFE_1_-_114780110_114780449_114779284_SIKE1	4478	0.992354	339.16705	84.78347	0.002956950073254531	chr1_114950656_T_C_b38	170545	69	84	0.3529412	0.00110776949363859	0.033529103	0.009987459	0.639036096390361	0.6370210908025808
AFE_1_-_114780110_114780387_114779284_SIKE1	4478	0.9329686	154.05643	65.19837	0.004018331967432576	chr1_114135206_G_T_b38	-644905	19	21	0.0882353	0.0003144731599453947	0.018319556	0.0049108253	0.48965103489651035	0.49561908170142727
SE_1_-_114780449_114780215_114780110_114779284_SIKE1	4480	1.0118443	371.89575	86.809875	0.0020105505419686464	chr1_115480755_G_A_b38	700539	12	12	0.05042017	0.0008097676558499677	-0.08726139	0.025274685	0.5297470252974702	0.5212745281053398
A5SS_1_-_114780387_114780110_114779284_SIKE1	4480	0.93296874	154.05638	65.19837	0.004018341306880374	chr1_114135206_G_T_b38	-645182	19	21	0.0882353	0.0003144743148295053	-0.018319553	0.0049108258	0.48965103489651035	0.49561971829506135
A5SS_1_-_114780449_114780110_114779284_SIKE1	4481	0.99194306	339.88318	84.81492	0.002951617784909885	chr1_114950656_T_C_b38	170206	69	84	0.3529412	0.0011077704998075147	-0.0335291	0.009987458	0.6391360863913609	0.6373084267827119
AFE_1_+_116373523_116372921_116384014_ATP1A1	3762	0.80639136	95.346115	55.309116	0.008405712551076118	chr1_116146964_G_A_b38	-226560	17	17	0.071428575	0.00033563751152004264	0.006379493	0.0017187301	0.6241375862413758	0.6455240696277579
AFE_1_+_116374241_116373523_116384014_ATP1A1	3761	0.8781462	165.64906	69.189445	0.000670260263594927	chr1_117132087_C_T_b38	757845	14	15	0.063025214	3.5542494693756824e-05	-0.021011604	0.0048576253	0.14188581141885812	0.14443221238952517
AFE_1_+_116382593_116373523_116384014_ATP1A1	3765	0.9536984	192.19902	71.83502	0.0012949661617442955	chr1_115996859_G_C_b38	-385735	19	19	0.079831935	0.00012434380600917155	-0.011827876	0.002963992	0.24147585241475852	0.24029046151192993
AFE_1_+_116383553_116373523_116384014_ATP1A1	3768	0.81344265	69.84648	46.886757	0.017884614286954016	chr1_116866323_G_A_b38	482769	117	117	0.49159664	0.00046068341221872154	0.010566642	0.0029189985	0.7772222777722227	0.7842299245671339
A3SS_1_-_116521906_116519267_116519302_CD58	3776	0.99066323	348.3543	87.06626	0.0023741642902135123	chr1_116275760_C_T_b38	-243508	57	65	0.27310926	0.0009996774601747677	-0.017159201	0.005063836	0.5652434756524347	0.5674356195629735
SE_1_-_116544311_116536228_116535965_116521983_CD58	3799	0.8989922	139.24483	65.45043	0.0011118445163356614	chr1_115739601_G_A_b38	-796628	26	27	0.8865546	4.583414340767844e-05	0.015361477	0.0036070028	0.1785821417858214	0.1808964286437773
SE_1_-_119045582_119042349_119042264_119034213_WARS2	4110	0.9833775	196.84549	78.73717	0.0016993935522600352	chr1_119612457_T_C_b38	570107	30	31	0.13025211	0.00035091490550276654	-0.02521329	0.006816363	0.28657134286571345	0.2921666021743426
SE_1_+_119723441_119724319_119724469_119726851_PHGDH	4166	0.9328088	143.2485	59.917957	0.0036683978581060757	chr1_120130081_A_C_b38	405761	13	13	0.05462185	0.00014636292857031442	0.0053964634	0.0013677093	0.43685631436856315	0.44305925665111123
SE_1_+_147259918_147264422_147264584_147265932_CHD1L	4770	0.95196366	182.85486	63.583282	0.00014539756179028673	chr1_147323257_T_C_b38	58834	50	55	0.23109244	1.4468964977428997e-06	-0.01666478	0.0032549466	0.034096590340965904	0.03185580936297377
A5SS_1_+_147271005_147271113_147272171_CHD1L	4774	0.98899287	402.37195	83.0289	0.00781365982054899	chr1_147671424_C_A_b38	400418	52	63	0.26495728	0.0031784829779531827	-0.02014189	0.00666588	0.9608039196080392	0.9583382452145276
MXE_1_-_147654194_147652647_147652592_147652549_147652449_147650238_ACP6	5018	1.0409471	585.9932	89.77012	3.3394563432354903e-09	chr1_147652507_T_G_b38	-141	57	64	0.73109245	2.8633773779622865e-10	-0.099118575	0.014172791	9.999000099990002e-05	1.1222485276220968e-06
A3SS_1_+_149899672_149900123_149900010_BOLA1	3521	0.93101704	159.45056	59.784435	0.0011463646215745468	chr1_150136248_A_C_b38	236124	2	2	0.0909091	2.0919674766632872e-05	0.39223915	0.08789569	0.19408059194080593	0.19378763199339355
AFE_1_-_149927432_149927726_149927294_SF3B4	3504	0.93612874	99.2212	45.30935	0.01051877905309087	chr1_149647284_A_G_b38	-280149	23	26	0.8907563	0.00011807197785124806	0.0025686764	0.0006414141	0.6673332666733327	0.6765755353294135
A5SS_1_+_150067606_150067950_150068630_VPS45	3440	0.9347447	165.40007	62.637497	0.00165736572591172	chr1_150186607_G_A_b38	119000	11	12	0.05042017	5.8146406131551256e-05	-0.020903124	0.0049819094	0.2706729327067293	0.2692132821690503
AFE_1_+_150067950_150067606_150068630_VPS45	3440	0.9347448	165.4	62.637493	0.0016573605893279223	chr1_150186607_G_A_b38	118656	11	12	0.05042017	5.814607942646704e-05	0.020903125	0.004981908	0.2706729327067293	0.26921247556968725
SE_1_+_150110627_150142838_150142931_150144709_VPS45	3389	1.0218235	454.25803	88.925255	0.0012392765321301946	chr1_149640636_T_C_b38	-502203	32	37	0.15546219	0.0005397562284706219	0.005433471	0.0015205074	0.42415758424157585	0.42003552874496397
SE_1_+_150157015_150157372_150157486_150158819_PLEKHO1	3389	1.0183347	472.38068	89.28015	0.0016354699393257073	chr1_150534113_G_C_b38	376740	53	60	0.7478992	0.0007583679050500327	0.013081306	0.0037673712	0.5278472152784721	0.5298132621992602
SE_1_+_150157015_150157385_150157486_150158819_PLEKHO1	3389	1.00721	521.1175	91.63093	0.0016712220533975474	chr1_150534113_G_C_b38	376727	53	60	0.7478992	0.0009093397854452921	0.006425928	0.0018803432	0.5817418258174183	0.5784391277570143
A3SS_1_+_150157015_150157385_150157372_PLEKHO1	3389	0.99178976	373.97568	84.36385	0.0039060335329484837	chr1_149641705_A_G_b38	-515681	36	44	0.81512606	0.0015005253261466298	-0.0034560307	0.0010591722	0.7703229677032297	0.7712832023398024
A3SS_1_-_150223186_150220758_150220761_ANP32E	3302	0.9876624	432.7325	87.9109	0.0007334714817059024	chr1_150569273_A_T_b38	348514	16	17	0.08947368	0.00027401449923461886	-0.04478279	0.011879438	0.27887211278872115	0.27762486526154123
SE_1_-_150226608_150223240_150223186_150220761_ANP32E	3303	0.90809876	102.50559	53.88556	0.007850880473830268	chr1_149819351_G_A_b38	-403890	12	12	0.05084746	0.00024690947709139977	-0.03484705	0.00917186	0.5840415958404159	0.5976719034516946
A3SS_1_-_150226608_150223240_150223294_ANP32E	3303	0.6841313	45.725136	42.18636	0.04156004470058931	chr1_149608320_G_A_b38	-614921	25	25	0.105932206	0.0014740222512016265	0.012780797	0.0039102524	0.9388061193880612	0.9208426442089614
SE_1_-_150230571_150229237_150229072_150226795_ANP32E	3299	0.9805149	402.7523	87.14924	0.00332215759056364	chr1_150548828_A_G_b38	319590	26	28	0.11764706	0.0014834719022435749	0.015298001	0.0046832506	0.7443255674432556	0.745109480890038
SE_1_-_150231777_150230693_150230571_150229237_ANP32E	3300	0.9349431	128.41629	59.223976	0.005156023854284939	chr1_149789418_A_G_b38	-441276	23	24	0.10084034	0.0002357659075599467	-0.009214469	0.0024169688	0.5070492950704929	0.51723111105496
MXE_1_-_150231777_150230693_150230571_150229237_150229072_150226795_ANP32E	3300	1.035034	531.8438	92.5219	1.2424371835372632e-05	chr1_150027101_C_T_b38	-203593	26	27	0.11344538	4.4427496926256855e-06	0.061581016	0.012697411	0.0035996400359964	0.005440540989713746
SE_1_-_150235733_150231926_150231777_150230693_ANP32E	3297	0.9508702	215.40947	70.9698	6.084694743264789e-05	chr1_151160256_G_A_b38	928329	37	38	0.16101694	1.4955567484297182e-06	-0.01632395	0.0031932713	0.019998000199980003	0.01643856798450485
MXE_1_-_150235733_150231926_150231777_150230693_150230571_150229237_ANP32E	3297	1.0401561	522.93085	92.57517	0.0009487556649444006	chr1_149241414_C_T_b38	-990513	20	32	0.18604651	0.0005198206008665187	-0.03792166	0.010579222	0.37596240375962403	0.3719590842384272
AFE_1_-_150234579_150235733_150231926_ANP32E	3300	0.85668015	61.381283	42.798492	0.013574224127411716	chr1_149482956_T_G_b38	-751624	23	23	0.09745763	0.00013164786047203906	-0.016089775	0.004047906	0.6149385061493851	0.6348792530501085
A3SS_1_-_150267356_150267202_150267254_APH1A	3305	0.94744897	198.9446	70.6779	0.0048600598750688515	chr1_149521183_A_G_b38	-746020	10	13	0.067708336	0.0007072473609526607	-0.0032315052	0.00092508696	0.6368363163683631	0.6436661841535211
SE_1_-_150267957_150267789_150267716_150267478_APH1A	3306	0.9534134	236.37872	75.17528	0.00025029668143054155	chr1_149406991_G_A_b38	-860799	11	13	0.05462185	1.9614703157319685e-05	-0.0037672347	0.0008410813	0.06869313068693131	0.06684204559519688
AFE_1_-_150267957_150268698_150267789_APH1A	3305	0.7766711	122.50653	62.778954	0.022950310762230967	chr1_149538278_G_A_b38	-729680	4	7	0.07608697	0.0036923939742437985	0.011634142	0.0039147595	0.9757024297570243	0.9634885043702955
SE_1_-_150268698_150267991_150267957_150267789_APH1A	3305	0.8087283	149.71516	66.67125	0.018012483641525953	chr1_149362886_G_A_b38	-905106	6	8	0.21052624	0.0033954639245176613	0.03167588	0.010559405	0.9645035496450355	0.955309263713497
MXE_1_-_150268698_150267991_150267957_150267789_150267716_150267478_APH1A	3305	0.99697983	408.2633	87.87548	0.00031124130905028913	chr1_150177363_T_G_b38	-90629	24	34	0.19101122	0.0001018002213502372	0.0053060288	0.001311692	0.12058794120587941	0.12025414794520788
A3SS_1_-_150268698_150267991_150268127_APH1A	3305	1.0228493	482.08325	92.41839	0.0006153992511712584	chr1_151051421_G_A_b38	783429	38	38	0.15966387	0.0003196958439380523	0.010384934	0.0027873619	0.24817518248175183	0.2468937071586211
SE_1_-_150268698_150268127_150267957_150267789_APH1A	3306	0.7952057	134.98608	64.57252	0.01665802007772494	chr1_149362886_G_A_b38	-905242	6	8	0.21052624	0.002584165800471772	0.02131394	0.0068988865	0.9391060893910609	0.9297582512973966
SE_1_+_150325881_150327557_150327652_150328320_PRPF3	3299	1.0194054	455.4955	90.70245	0.0011672845204458687	chr1_149592181_G_A_b38	-735377	45	52	0.7815126	0.0005730354682438904	0.03725286	0.010476666	0.40785921407859216	0.40312033560489663
AFE_1_+_150330498_150328466_150332684_PRPF3	3298	1.0343475	476.78076	92.47256	0.0014630218818959292	chr1_151147056_C_T_b38	816557	15	16	0.067226894	0.0008298097076796071	0.07293139	0.02116934	0.4854514548545146	0.4859865848799907
A3SS_1_+_150344261_150344434_150344376_PRPF3	3305	1.0229009	395.93613	88.60923	0.0052971693843765115	chr1_150841126_A_T_b38	496691	13	13	0.05462185	0.002764609724942111	-0.04499583	0.014668712	0.8741125887411259	0.8732045322947697
SE_1_+_150489087_150490601_150490725_150491394_TARS2	3390	0.73947215	54.228947	44.821495	0.009181029400931719	chr1_150013936_T_A_b38	-476666	8	12	0.18181819	8.071955247251306e-05	-0.0170846	0.004158859	0.4854514548545146	0.5334993499519937
SE_1_+_150490725_150491394_150491662_150492411_TARS2	3391	0.770258	37.043446	32.837944	0.0023756243193694924	chr1_150719293_A_T_b38	227898	2	59	0.75	7.340741374245869e-08	0.026469199	0.0045601944	0.1713828617138286	0.1600693052505146
MXE_1_+_150490725_150491394_150491511_150492411_150492489_150497530_TARS2	3391	1.0206293	459.35013	92.82824	0.003478759801704516	chr1_149653233_T_C_b38	-838162	13	13	0.05462185	0.002186844992390518	-0.07977503	0.0253782	0.791020897910209	0.7920974139296069
A5SS_1_+_150491511_150491662_150492411_TARS2	3391	0.96400297	346.26608	85.4579	0.0016379619847410002	chr1_150069508_G_C_b38	-422004	13	13	0.05462185	0.0005774617913968107	-0.09105497	0.0256239	0.44815518448155184	0.45102939952983967
SE_1_+_150491511_150491598_150491662_150492411_TARS2	3391	0.9580431	323.46753	83.53039	0.0034783521036873054	chr1_150986360_A_G_b38	494761	35	37	0.15546219	0.0012352311381587718	-0.05547509	0.016691597	0.6865313468653135	0.6929217519615991
AFE_1_+_150491662_150491511_150492411_TARS2	3391	0.96400267	346.26605	85.4579	0.001637961944064479	chr1_150069508_G_C_b38	-422155	13	13	0.05462185	0.0005774617913968107	0.09105497	0.0256239	0.44815518448155184	0.45102949409415516
SE_1_+_150496908_150497530_150497747_150498502_TARS2	3395	0.3806927	8.253861	17.671947	0.17064807426650458	chr1_149564198_A_C_b38	-933333	12	12	0.05042017	0.0008684096786320786	-0.0035100516	0.001022924	1.0	0.9416034384880811
SE_1_+_150504435_150504632_150504733_150504906_TARS2	3405	1.0255883	498.96622	93.81416	0.0005350244418251964	chr1_149592234_T_A_b38	-912399	17	18	0.075630255	0.0003047256105488451	-0.09348938	0.025000773	0.2263773622637736	0.22370195903240037
A5SS_1_+_150511198_150511831_150512352_ECM1	3412	0.7481281	58.236683	47.074768	0.001979858205737357	chr1_149809266_G_A_b38	-701933	14	16	0.070175424	4.970303112602004e-06	-0.010923086	0.0022650547	0.19438056194380562	0.20580511164564536
SE_1_+_150511198_150511457_150511831_150512352_ECM1	3412	0.7106213	48.48067	44.006798	0.0028137384304675163	chr1_149809266_G_A_b38	-702192	14	16	0.070175424	5.053053508178403e-06	-0.0131981615	0.0027391221	0.21877812218778123	0.251847514700107
SE_1_+_150554467_150554566_150554634_150555429_ADAMTSL4	3429	0.9450386	161.30775	67.28051	0.00511501241777818	chr1_151416242_G_A_b38	861675	15	15	0.06355932	0.0005574323085245665	0.01882992	0.005283438	0.5852414758524147	0.5884280530579014
AFE_1_-_150578244_150578843_150577491_MCL1	3452	0.98216057	280.68414	80.6489	0.003246205735524545	chr1_150254235_C_A_b38	-324010	116	83	0.34999987	0.0009253012724655399	-0.03309409	0.009698937	0.6072392760723928	0.6065582579041626
SE_1_-_150578843_150578491_150578244_150577491_MCL1	3452	0.9923643	294.0949	81.79623	0.004462597445369913	chr1_150254235_C_A_b38	-324257	116	83	0.34999987	0.0014871415913599356	0.034642667	0.010607839	0.734026597340266	0.7343711816341918
ALE_1_-_150625642_150622859_150601279_ENSA	3468	0.93012816	86.06565	52.94145	0.008447219179523405	chr1_151532302_C_T_b38	909442	65	74	0.31092438	0.00024846857392886906	-0.0018658503	0.00049132854	0.5426457354264573	0.5519879451388415
SE_1_-_150627467_150626526_150626479_150625808_ENSA	3471	0.94618285	240.61101	77.55261	0.006618442621081878	chr1_149637687_G_C_b38	-988840	28	28	0.11764706	0.0018296517911923764	-0.005939283	0.0018557877	0.8154184581541846	0.8134747897247503
A5SS_1_-_150627467_150627312_150625808_ENSA	3469	0.96816736	155.00198	65.64652	0.004742280856073645	chr1_150718970_A_T_b38	91502	1	2	0.25	0.0004236266614473891	0.007858186	0.0021562302	0.5369463053694631	0.5366668834743581
A5SS_1_-_150627467_150627398_150625808_ENSA	3469	0.96960235	202.61485	73.71972	0.0009861325847533274	chr1_151455900_T_C_b38	828432	14	14	0.059322037	0.00010498280209072184	0.0019042	0.0004717105	0.1882811718828117	0.19296923118189555
AFE_1_-_150629000_150629414_150627592_ENSA	3469	0.9142566	66.203285	42.39445	0.05360026609029673	chr1_151611065_C_A_b38	982064	19	19	0.079831935	0.002664553404383953	-0.00037630743	0.00012219753	0.9839016098390161	0.9783015061136513
AFE_1_-_150629061_150629414_150627592_ENSA	3469	0.9924538	281.12067	80.66437	0.005839362555039711	chr1_150307349_T_A_b38	-321713	66	67	0.2819149	0.001923053772378689	-0.0042534317	0.0013356346	0.8091190880911909	0.80941854615365
SE_1_-_150750006_150748285_150748165_150747879_CTSS	3317	0.9460598	170.43326	71.14551	0.008984187432202747	chr1_150006012_C_T_b38	-742274	12	12	0.05042017	0.0017385654773662308	0.00800526	0.0024887372	0.8024197580241976	0.8017591229818334
SE_1_-_150751781_150750171_150750006_150747879_CTSS	3309	0.9555268	205.80893	76.653725	0.004049280333738922	chr1_151496606_A_T_b38	746434	83	68	0.28813556	0.0009057169337381082	-0.00999383	0.0029233391	0.5827417258274172	0.5868665094769565
SE_1_-_150757858_150755150_150755001_150752008_CTSS	3302	0.5310739	22.085524	32.526665	0.019128287102224004	chr1_150197838_G_T_b38	-557313	12	12	0.05042017	3.0382441040808988e-05	-0.006096295	0.0013962085	0.5202479752024798	0.6203077679466955
SE_1_-_150806686_150806224_150806102_150806016_CTSK	3367	1.0060754	306.1628	87.514565	0.0035355537418576026	chr1_151600884_T_C_b38	794659	16	16	0.06837607	0.0016309956551243496	-0.003823613	0.0011813089	0.6624337566243376	0.6593787000840032
AFE_1_-_150807249_150808214_150806806_CTSK	3363	0.9136178	92.66871	57.516563	0.0023333422895016375	chr1_150014086_A_G_b38	-793164	4	5	0.06410257	4.876639494083518e-05	-0.004739304	0.0011171197	0.2405759424057594	0.2309096782618561
A3SS_1_-_150816788_150816400_150816406_ARNT	3359	1.01545	367.55676	92.21381	0.0030982594295343438	chr1_150013128_A_G_b38	-803273	17	18	0.075630255	0.0018606878989895594	-0.011505998	0.003601175	0.6752324767523248	0.6741718652579045
SE_1_-_150826543_150823345_150823194_150818030_ARNT	3363	0.987298	255.78517	82.47046	5.225238606597088e-05	chr1_151805451_C_T_b38	982105	11	12	0.05042017	6.749536276346504e-06	-0.015000569	0.003159922	0.0150984901509849	0.014099863100179107
A3SS_1_-_150831818_150829965_150829980_ARNT	3370	0.9762128	277.2404	84.90656	0.0073098923190282545	chr1_150673943_G_A_b38	-156023	12	12	0.05042017	0.0032666457300760954	0.036845975	0.012230639	0.8765123487651235	0.8742558114987782
SE_1_-_150846263_150842468_150842424_150839654_ARNT	3393	0.9809079	276.30072	83.97499	0.015370809250641574	chr1_150569273_A_T_b38	-273196	16	17	0.08947368	0.007531390403155984	0.021782268	0.007988438	0.9872012798720128	0.9867345414372457
A3SS_1_-_150858349_150852806_150852840_ARNT	3405	0.9698431	198.9164	75.536476	0.0012703291797811858	chr1_150540206_T_G_b38	-312601	15	15	0.063025214	0.00017826826818856807	-0.028371997	0.007291933	0.2328767123287671	0.23624010715814353
SE_1_-_150858349_150853278_150853156_150852806_ARNT	3407	0.9432022	96.09569	55.95677	0.00030502184905797746	chr1_150014086_A_G_b38	-839193	4	5	0.06410257	1.0345981287938204e-06	0.012345975	0.0023746518	0.035996400359964	0.036128915428469785
SE_1_-_150876543_150861302_150861247_150858460_ARNT	3420	0.7259462	73.7345	57.09378	0.004617085149886178	chr1_151036216_A_T_b38	174913	10	10	0.052631576	0.00014865234425116968	0.035244692	0.008942334	0.38646135386461355	0.43609928557711014
A3SS_1_+_150927974_150929998_150929967_SETDB1	3451	1.0077611	309.97433	87.29228	0.0039922579568141825	chr1_150384453_T_C_b38	-545546	12	15	0.06756757	0.0018511359229075207	0.037878428	0.011849216	0.7082291770822917	0.7076772595082303
SE_1_+_150930118_150939940_150939974_150941329_SETDB1	3463	0.65279996	36.806427	40.009117	0.0005091420292762058	chr1_151832539_G_A_b38	892598	14	15	0.063025214	2.5400837529699622e-08	-0.012152643	0.002012362	0.0999900009999	0.0819404652165682
SE_1_+_150942688_150942852_150943053_150943920_SETDB1	3466	0.9716395	248.8708	82.05983	0.0011274306576886698	chr1_150326856_G_A_b38	-615997	19	19	0.079831935	0.00028020244884546905	-0.03301079	0.0087715	0.262973702629737	0.25726469157819
A3SS_1_+_150964083_150964250_150964247_SETDB1	3487	1.0146942	326.35202	89.14616	0.009621587081431198	chr1_151380571_G_T_b38	416320	53	65	0.27310926	0.0055971708069395215	0.0058451537	0.002064997	0.955004499550045	0.9561249217247714
ALE_1_-_150966476_150966288_150964475_CERS2	3493	0.6471926	23.736671	29.63807	0.03156159066848604	chr1_150307371_C_T_b38	-658918	6	8	0.0625	6.0207598024772994e-05	-0.00077868014	0.00018599632	0.656034396560344	0.7063231016446831
A3SS_1_-_150968395_150968174_150968201_CERS2	3497	0.9787504	303.78403	87.31285	0.0018445582505785794	chr1_151027387_A_G_b38	59212	86	109	0.5420168	0.000759069646849018	0.0072955396	0.0021012586	0.44095590440955906	0.4397957457109717
AFE_1_-_150968918_150974619_150968512_CERS2	3498	0.93242335	100.7248	57.8065	0.007266111766000089	chr1_150936181_G_C_b38	-32738	56	70	0.29411766	0.00035368887773072426	0.0014609633	0.00039521098	0.5482451754824518	0.5529727501458532
SE_1_-_150974619_150969091_150968918_150968512_CERS2	3500	0.9423354	98.60145	57.0352	0.007837926106583291	chr1_150936181_G_C_b38	-32911	56	70	0.29411766	0.0003671344828327427	-0.0018012408	0.00048868405	0.5612438756124387	0.5671603931197402
A3SS_1_-_150974619_150969091_150969131_CERS2	3500	0.99874103	303.83963	86.77315	0.01625543113926809	chr1_151010748_C_T_b38	41656	41	47	0.197479	0.009145267001880016	0.008396137	0.0031596774	0.9931006899310069	0.9931436625819507
SE_1_-_150974619_150969131_150968918_150968512_CERS2	3500	0.93405443	103.92691	58.66482	0.006700067223991621	chr1_150936181_G_C_b38	-32951	56	70	0.29411766	0.0003414444005239128	-0.00281849	0.0007603537	0.5311468853114688	0.5349922046164477
AFE_1_-_150971849_150974619_150969091_CERS2	3502	0.944091	133.71346	64.36788	1.3297647637625355e-05	chr1_150522955_A_G_b38	-448895	2	4	0.0625	4.0185226811000806e-08	-0.009591161	0.0016151925	0.0029997000299970002	0.002588614465961784
AFE_1_-_150974318_150974619_150969091_CERS2	3510	0.8631196	81.9869	55.370804	0.0026461564637408177	chr1_150014084_G_A_b38	-960235	6	7	0.056451622	4.3445358694647655e-05	-0.0148107745	0.0034662248	0.2605739426057394	0.25528741354593715
SE_1_-_151001250_151000615_151000457_150999964_FAM63A	3548	1.0202696	319.87955	88.55623	0.001193777070677366	chr1_150522979_A_T_b38	-477637	7	11	0.103773564	0.0005034434801700226	-0.031286117	0.008705216	0.3080691930806919	0.3081426012778285
AFE_1_+_151024795_151008671_151025515_PRUNE	3556	0.78236586	38.685394	37.88588	0.0344200516385588	chr1_151278361_A_T_b38	253565	67	82	0.6554622	0.0004924973049563213	-0.004654475	0.0012927653	0.8047195280471953	0.8151907216838257
SE_1_+_151027327_151028786_151028944_151033806_PRUNE	3548	1.0231223	312.18677	87.33982	0.0003072091633293308	chr1_151478870_T_C_b38	450083	43	47	0.197479	9.544624751180378e-05	-0.04982494	0.012264028	0.0851914808519148	0.08573707034488014
A5SS_1_-_151056656_151056651_151055993_CDC42SE1	3488	1.0102515	323.24896	89.729904	0.004092450011849368	chr1_151667270_G_A_b38	610613	15	15	0.063025214	0.0021988525790203363	-0.088089354	0.02803887	0.7297270272972702	0.7306821490860722
SE_1_-_151059479_151056786_151056651_151055993_CDC42SE1	3488	1.0350373	384.6613	92.64391	0.0017150304189417634	chr1_151061503_C_T_b38	4716	47	56	0.7647059	0.0009985631939821158	-0.021203445	0.0062567005	0.46935306469353066	0.4663960180784355
SE_1_-_151059479_151056786_151056656_151055993_CDC42SE1	3488	1.0485754	345.11035	90.939575	0.0012309339158403595	chr1_151184771_G_C_b38	127984	18	18	0.075630255	0.000618185947144733	0.031921823	0.009034523	0.3234676532346765	0.3235318156193686
SE_1_-_151134401_151134055_151133960_151133517_SEMA6C	3429	0.96936506	197.96507	76.07894	0.005545688961451825	chr1_151036216_A_T_b38	-97840	10	10	0.052631576	0.0013086712813761782	0.029032229	0.008782662	0.6747325267473253	0.6799462074186846
SE_1_-_151138316_151138105_151137986_151137799_SEMA6C	3419	0.98290646	269.0382	85.660805	0.002835910039231108	chr1_151304844_C_T_b38	166738	20	20	0.084033616	0.001118996617742437	0.045736793	0.013636408	0.5386461353864613	0.5423605338564372
SE_1_-_151138630_151138406_151138316_151138105_SEMA6C	3417	0.99561346	270.01288	85.43598	0.0007960447367548601	chr1_150398124_A_C_b38	-740283	16	16	0.067226894	0.00024575776357882174	-0.04626077	0.012171748	0.19468053194680532	0.1951955593890689
AFE_1_+_151166203_151156722_151166471_TNFAIP8L2/TNFAIP8L2-SCNM1	3391	0.92831486	195.6705	77.89225	0.0020016019811875288	chr1_150719293_A_T_b38	-446911	2	59	0.75	0.00040219041283359963	-0.0718072	0.019622141	0.35496450354964504	0.3595249852744541
A5SS_1_+_151166203_151166252_151166471_SCNM1	3391	1.0086901	331.06155	89.48422	0.005358924511929765	chr1_151367859_G_C_b38	201655	17	17	0.071428575	0.0029394001049540043	0.047392227	0.015551753	0.8293170682931706	0.8289043024089946
A3SS_1_-_151178001_151177031_151177064_VPS72	3390	0.9715941	204.0467	79.49776	0.005912091596702358	chr1_151769286_A_G_b38	592254	51	72	0.30263156	0.001807947460913377	0.003250336	0.0010143992	0.7111288871112889	0.7126675376765578
AFE_1_-_151190005_151195279_151185950_Hypothetical	3391	0.57666624	23.348125	29.428112	0.02615469149619273	chr1_150324570_A_T_b38	-865436	118	119	0.5	3.112648834021947e-05	-0.0052484116	0.0012037535	0.6175382461753824	0.6875450205673773
A5SS_1_-_151190124_151190005_151185950_VPS72	3392	0.9405526	155.77606	73.13162	0.005128172303027185	chr1_151416242_G_A_b38	226117	15	15	0.06355932	0.0009375770725023437	-0.0053951214	0.0015830162	0.5715428457154285	0.579171825221281
A3SS_1_+_151199081_151224248_151224245_PIP5K1A	3512	1.0354189	339.93192	89.609825	0.004881315716428193	chr1_150254235_C_A_b38	-970014	116	83	0.34999987	0.0026639293076757675	0.1839667	0.05973764	0.8045195480451954	0.800359318889664
SE_1_+_151224279_151224371_151224406_151227320_PIP5K1A	3512	1.0066718	338.8837	88.86893	0.001871440074323205	chr1_151036215_G_T_b38	-188157	43	57	0.7604167	0.0008593031086797516	0.053343855	0.0155313965	0.46905309469053097	0.46670244219260026
SE_1_+_151232703_151233329_151233398_151234197_PIP5K1A	3511	0.91748786	130.33585	65.880615	7.635932453205321e-05	chr1_151275713_A_C_b38	42383	57	75	0.6826087	8.293577057589153e-07	0.011054265	0.002105189	0.0183981601839816	0.014966656338092445
SE_1_+_151236763_151238182_151238265_151239130_PIP5K1A	3512	0.9740468	170.3168	72.33273	0.0023187669185882956	chr1_150384456_T_C_b38	-853727	12	15	0.06696428	0.000293735358910277	-0.02145709	0.0057219523	0.33726627337266274	0.3390319993944911
SE_1_+_151240039_151242123_151242269_151242438_PIP5K1A	3513	0.9580052	164.50998	71.38479	0.0010437442432633564	chr1_151867561_C_T_b38	625437	9	12	0.07407407	8.745398147335161e-05	-0.016215159	0.0039681043	0.17618238176182383	0.17321585415734025
AFE_1_+_151259221_151254808_151262161_PSMD4	3526	0.9858389	296.24747	87.22945	0.005706148471779677	chr1_151026603_A_T_b38	-232619	76	90	0.62184876	0.002786842405071834	0.004072771	0.0013288643	0.8157184281571843	0.8203665309892244
SE_1_+_151265234_151265394_151265609_151266004_PSMD4	3538	0.94182813	117.5176	63.283127	0.0003277504456778436	chr1_150276139_C_A_b38	-989256	2	2	0.052631572	4.937701455592284e-06	-0.00795214	0.0016484364	0.0463953604639536	0.04677393151630434
A5SS_1_+_151266112_151266121_151266308_PSMD4	3541	1.0246476	353.32523	90.78351	0.001207146995084106	chr1_151667261_G_A_b38	401148	12	12	0.05128205	0.0005983237931724183	-0.013838156	0.0039057669	0.3391660833916608	0.33569912188277434
A5SS_1_+_151266112_151266198_151266308_PSMD4	3541	0.9605376	172.67615	73.295906	0.00023841780812042964	chr1_152125867_A_G_b38	859754	33	35	0.14705883	1.4335251254065387e-05	0.001260529	0.00027650563	0.045795420457954206	0.046509597939746516
SE_1_+_151266587_151266940_151266978_151267173_PSMD4	3548	0.93888295	95.62897	57.44015	0.004542718921115535	chr1_151992459_C_G_b38	725518	35	40	0.16806723	0.00015144819744733714	0.00068022084	0.00017281267	0.3778622137786221	0.3832394030869873
A3SS_1_+_151290234_151290432_151290371_ZNF687	3596	0.79149795	58.726307	47.15461	9.27807624089293e-05	chr1_150719293_A_T_b38	-571140	2	59	0.75	8.179575381559022e-09	0.022743648	0.003618558	0.028497150284971504	0.01732025766181079
A3SS_1_+_151290573_151290715_151290695_ZNF687	3597	0.7166439	53.485344	46.930023	0.0007782726658335417	chr1_150729610_A_G_b38	-561106	9	14	0.06422018	6.761323957472671e-07	-0.009654251	0.0018220152	0.11508849115088492	0.11026372044006141
SE_1_-_151294018_151293462_151293400_151293033_PI4KB	3594	0.9875038	233.32346	81.29096	0.002701728317656629	chr1_151067100_G_A_b38	-226363	17	17	0.0720339	0.0007729434596752291	0.034916047	0.010072304	0.46435356464353567	0.474189502842492
A5SS_1_-_151294049_151294018_151293033_PI4KB	3596	1.0069994	250.5564	82.77154	0.004413669826051847	chr1_151380583_G_A_b38	86533	36	38	0.15966387	0.0015658494785504725	-0.016570551	0.0050992835	0.6673332666733327	0.6670363484741596
SE_1_-_151315573_151310255_151310211_151307801_PI4KB	3626	0.9937767	351.6911	90.324615	0.0005179094696664066	chr1_151560961_T_G_b38	250705	16	16	0.07017545	0.00022424546052640998	-0.050703146	0.0132503705	0.17218278172182783	0.16882093670160728
SE_1_-_151327271_151315672_151315573_151307801_PI4KB	3621	0.8984329	89.92939	56.918457	0.010418379004370598	chr1_152215736_C_T_b38	900063	12	13	0.05462185	0.0005908777304955314	-0.01938296	0.005465042	0.6454354564543545	0.6552201102520516
A3SS_1_-_151327271_151315672_151316509_PI4KB	3621	0.8602407	57.710976	44.8741	0.0254532205446303	chr1_152210291_C_T_b38	894618	18	19	0.079831935	0.0007269360351293859	0.007190046	0.0020631603	0.814018598140186	0.8175796118116955
SE_1_-_151326172_151316509_151315573_151307801_PI4KB	3620	0.96253437	227.38472	81.31993	0.0035787473938881423	chr1_151361931_G_A_b38	45421	48	55	0.76890755	0.0010963808679484092	0.00903251	0.0026880105	0.5717428257174283	0.5750244709526006
SE_1_-_151327271_151316509_151315573_151307801_PI4KB	3620	0.8904326	89.378586	56.65283	0.007508759440370679	chr1_152215736_C_T_b38	899226	12	13	0.05462185	0.0003254612211400874	-0.014950286	0.004018253	0.5277472252774722	0.5445911335505118
SE_1_-_151326172_151324917_151324745_151316509_PI4KB	3602	1.0072267	255.1876	82.6054	0.0004566335947893945	chr1_150432701_C_G_b38	-892217	72	85	0.64285713	9.739762682052401e-05	0.03309134	0.008156209	0.10578942105789421	0.10796850672799876
SE_1_-_151327271_151324917_151324745_151316509_PI4KB	3602	1.0222316	304.71014	86.78842	0.0022328452159483337	chr1_152268049_A_T_b38	943131	22	32	0.1509434	0.0009134508643488977	-0.03132069	0.009168679	0.48865113488651135	0.4832402646069303
AFE_1_-_151326172_151327271_151316509_PI4KB	3601	1.0099976	356.65768	91.53583	0.003138020312645553	chr1_150486091_G_A_b38	-840082	20	23	0.09663866	0.0018145144594516182	-0.056548264	0.01765452	0.6695330466953304	0.6699866500244767
SE_1_-_151327271_151326373_151326172_151316509_PI4KB	3600	1.0065161	345.44562	90.81359	0.007249688161423893	chr1_152196095_C_T_b38	869721	49	71	0.70089287	0.004419131506495893	0.027303718	0.009378119	0.9172082791720828	0.9180639302018899
MXE_1_-_151327271_151326373_151326172_151315672_151315573_151307801_PI4KB	3600	1.0410434	355.6459	90.70168	0.001442319338006263	chr1_152196135_C_T_b38	869761	53	75	0.68303573	0.0007257002166475302	0.017958438	0.005152362	0.38716128387161286	0.38172220513421895
MXE_1_-_151327271_151326373_151326172_151324917_151324745_151316509_PI4KB	3600	0.9401436	224.01357	80.2843	0.0018648289237182063	chr1_151496604_G_A_b38	170230	12	13	0.089041084	0.0004500657459895679	-0.05739679	0.01582589	0.3641635836416358	0.37122821324530386
MXE_1_-_151327271_151326373_151326172_151316509_151315573_151307801_PI4KB	3600	1.0407895	345.88483	90.39359	0.0002915494326354133	chr1_152298279_A_T_b38	971905	38	40	0.16806723	0.00011838615183829656	-0.026513463	0.0066217757	0.0856914308569143	0.08574652190596106
ALE_1_-_151344728_151344604_151344536_RFX5	3586	0.973732	247.72833	83.25608	0.0009271108769399828	chr1_150369643_G_T_b38	-974962	31	31	0.14220183	0.0002447897637522501	0.040937703	0.010768021	0.21737826217378262	0.2160344815085003
SE_1_-_151345928_151345443_151345286_151345188_RFX5	3585	0.90344596	84.33486	55.685413	0.00013299105704901994	chr1_151922215_G_C_b38	576771	11	12	0.05042017	2.201138422097077e-07	0.009978753	0.0017956936	0.022497750224977502	0.017865519475276793
A3SS_1_-_151346205_151345957_151345961_RFX5	3586	0.9618296	216.45775	80.25077	0.009199288123429789	chr1_150693840_T_C_b38	-652118	72	62	0.26351354	0.003300192880226022	0.009900675	0.0032901203	0.8746125387461254	0.8730225883629872
A5SS_1_-_151346215_151346205_151345961_RFX5	3586	0.97579694	235.00708	81.803116	0.0014831899715767587	chr1_152328745_A_G_b38	982529	28	30	0.8739496	0.00038410501771606764	0.018047137	0.004913681	0.30256974302569745	0.3057821639114931
A5SS_1_-_151346489_151346422_151346333_RFX5	3586	0.8606615	98.83013	60.908962	0.014163641288978047	chr1_151839556_C_T_b38	493066	57	66	0.27731094	0.001474345051249664	-0.01801351	0.0055113034	0.7978202179782021	0.8017782508768492
A5SS_1_-_151346489_151346482_151346333_RFX5	3586	0.99954057	323.3594	89.159386	0.005643487129276795	chr1_151195933_C_T_b38	-150557	13	13	0.05462185	0.003061933447362577	0.06940167	0.02287495	0.8394160583941606	0.839708745090123
SE_1_-_151368199_151366904_151366722_151366453_SELENBP1	3547	0.9212359	130.62413	67.5459	0.004195967119071317	chr1_151478840_T_C_b38	111935	23	23	0.09745763	0.00042730846156542043	-0.0012594603	0.00034582595	0.45725427457254275	0.46231429758890097
SE_1_-_151368199_151367175_151367016_151366904_SELENBP1	3547	1.0364896	340.74622	89.44621	0.003922303762954507	chr1_150503645_A_G_b38	-863531	22	22	0.097345136	0.002061953874790963	0.008761533	0.002770613	0.7238276172382762	0.7249285322012973
ALE_1_-_151368199_151367341_151366904_SELENBP1	3547	1.0285739	295.8681	86.52474	0.00019080096564695403	chr1_151036435_C_T_b38	-330907	48	54	0.22689076	5.0657715465932064e-05	-0.0057640444	0.001361894	0.05019498050194981	0.0499272564284524
A5SS_1_-_151369004_151369000_151368319_SELENBP1	3546	0.90323627	87.108765	55.119423	0.0015373581891468353	chr1_150719293_A_T_b38	-649712	2	59	0.75	1.5760467621286523e-05	-0.004495699	0.0009913854	0.1588841115888411	0.1586963974307297
SE_1_-_151369442_151369189_151369000_151368319_SELENBP1	3546	0.9602028	230.80199	81.84386	2.5621464300121647e-06	chr1_151416264_A_G_b38	47074	18	19	0.08050847	1.4922992909118559e-07	-0.013440548	0.0023808933	0.0008999100089991	0.0008076765656308838
SE_1_-_151369442_151369189_151369004_151368319_SELENBP1	3546	0.95305395	196.25117	78.25583	4.448543875836306e-06	chr1_151416264_A_G_b38	47074	18	19	0.08050847	1.577941079561168e-07	-0.0051264	0.00091013714	0.0008999100089991	0.0012379735811421872
A3SS_1_-_151369713_151369189_151369554_SELENBP1	3546	0.80816144	66.12867	51.12428	0.06014557261301529	chr1_151071470_C_T_b38	-297720	14	14	0.08139535	0.007778309827292263	-0.0037794274	0.0013919154	0.9952004799520048	0.9894231183697902
A5SS_1_-_151369442_151369004_151368319_SELENBP1	3546	0.9291805	174.15234	75.74249	8.113587219274534e-06	chr1_151416264_A_G_b38	46821	18	19	0.08050847	2.1896884723373833e-07	-0.0041513173	0.00074687717	0.0023997600239976003	0.002311437781936448
SE_1_-_151369713_151369506_151369442_151369189_SELENBP1	3546	0.8295335	83.02994	56.80099	0.03338906963070022	chr1_151118814_T_C_b38	-250693	38	46	0.19327731	0.0042858124399620555	-0.004782848	0.0016369562	0.9661033896610339	0.9577485076752472
A3SS_1_-_151369713_151369506_151369554_SELENBP1	3546	0.9963679	305.80905	87.40088	0.003981514221733005	chr1_152303983_C_T_b38	934476	15	15	0.063025214	0.001857589030221881	-0.012230326	0.0038272426	0.7090290970902909	0.706160946690052
SE_1_-_151369713_151369554_151369442_151369189_SELENBP1	3546	0.80924237	73.480446	53.702217	0.05644846294750744	chr1_151071470_C_T_b38	-298085	14	14	0.08139535	0.008420852966322964	0.004106132	0.0015281775	0.9969003099690031	0.9910908622157322
MXE_1_-_151369713_151369554_151369442_151369189_151369004_151368319_SELENBP1	3546	1.0275495	316.03506	88.07134	0.0007395288031056795	chr1_152239993_G_A_b38	870438	43	46	0.8067227	0.00028021867572410617	-0.023442961	0.006229201	0.19818018198180182	0.1976226749800062
A5SS_1_-_151369713_151369442_151369189_SELENBP1	3545	0.8292431	81.42962	56.255833	0.031413973875420644	chr1_151118814_T_C_b38	-250900	38	46	0.19327731	0.0036938293780766907	-0.0025843102	0.0008696297	0.9551044895510449	0.9467922325390441
A3SS_1_-_151372638_151369769_151369978_SELENBP1	3545	0.9996863	211.73326	79.01262	0.00011293578875055436	chr1_151091640_A_G_b38	-278130	18	19	0.079831935	1.1340882478795791e-05	-0.00910247	0.0019711514	0.023997600239976002	0.023660799873149146
A5SS_1_+_151400185_151400187_151400442_PSMB4	3500	0.99345815	266.3841	84.912346	0.004941853871101641	chr1_150756727_C_T_b38	-643459	21	21	0.0882353	0.002054950301038551	-0.003510694	0.001109786	0.7367263273672633	0.7351306490339227
SE_1_-_151412296_151411771_151411625_151408828_POGZ	3469	0.95951575	194.65059	78.32302	0.00015539529605095644	chr1_151492793_A_T_b38	81021	12	14	0.05882353	1.564329148484613e-05	-0.011374856	0.0025073208	0.0377962203779622	0.03491218204757411
A3SS_1_-_151412296_151411771_151411798_POGZ	3469	0.84201473	59.20012	46.34217	0.02340101151954092	chr1_151611065_C_A_b38	199293	19	19	0.079831935	0.0007439718879571316	-0.0045745457	0.0013152733	0.8015198480151985	0.8059310259287324
SE_1_-_151412296_151411798_151411625_151408828_POGZ	3469	0.9515483	207.08804	80.07339	0.00026244724137756964	chr1_151492793_A_T_b38	80994	12	14	0.05882353	3.755335632448446e-05	-0.019590216	0.0045441254	0.06259374062593741	0.06217192231121861
AFE_1_-_151424955_151427823_151424286_POGZ	3461	0.9110386	129.93546	67.89778	0.014705374302367031	chr1_151587122_C_T_b38	162166	61	74	0.68907565	0.002755845520005986	-0.008185583	0.002667611	0.8726127387261274	0.8742484589089514
SE_1_-_151427823_151425061_151424955_151424286_POGZ	3461	0.9210943	141.4361	70.15804	0.007514919503844201	chr1_151587122_C_T_b38	162060	61	74	0.68907565	0.0012522587659627377	0.008051905	0.0024257873	0.6807319268073193	0.6887264168744915
A3SS_1_-_151428123_151428014_151428041_POGZ	3454	1.0366199	298.42465	86.98802	0.005553635513805785	chr1_152313650_A_G_b38	885635	27	28	0.11764706	0.002664075077834127	-0.022620482	0.0073453626	0.8038196180381961	0.799735723886459
SE_1_-_151442081_151441086_151440928_151430841_POGZ	3464	1.0375929	306.57242	87.40704	0.001135873084762485	chr1_151849527_A_C_b38	408440	36	40	0.8319328	0.00043623711915934045	-0.037482206	0.010309013	0.2796720327967203	0.27728987440180386
A3SS_1_-_151760816_151760031_151760181_MRPL9	3556	0.99437475	276.69296	86.66862	0.0014686299427894998	chr1_152187297_C_T_b38	427265	86	105	0.44117647	0.0005560746429113715	0.007193234	0.0020179232	0.3340665933406659	0.3368142044025041
SE_1_-_151762105_151761552_151761451_151760899_MRPL9	3558	1.0123688	282.1831	87.35396	0.0009480724047684722	chr1_151816019_G_A_b38	54466	36	38	0.15966387	0.0003524774117164705	-0.020916332	0.0056566466	0.22467753224677534	0.22962895157580934
SE_1_-_151762105_151762010_151761962_151761552_MRPL9	3558	0.983371	239.7274	82.64805	0.0033260130912244924	chr1_151353471_G_T_b38	-408540	46	53	0.7773109	0.0011008689960440537	-0.0062314556	0.0018551295	0.5562443755624438	0.5578931058440217
SE_1_-_151762105_151762025_151761962_151761552_MRPL9	3558	0.98075247	238.17935	82.22754	0.010221420713907348	chr1_151342811_G_C_b38	-419215	36	42	0.1764706	0.0042086439215168955	-0.0062953746	0.0021501111	0.918108189181082	0.9163849980951455
A5SS_1_-_151762990_151762950_151762500_MRPL9	3561	0.9482056	195.35876	78.589676	0.000582632023844944	chr1_151565936_G_A_b38	-197055	21	22	0.09243698	8.805654850578207e-05	0.008705486	0.0021313375	0.12448755124487551	0.12316308996314412
A5SS_1_-_151762990_151762955_151762500_MRPL9	3561	0.9835492	207.32816	79.75976	0.006766049608185763	chr1_151843744_A_G_b38	80753	34	38	0.15966387	0.0021795747648973534	0.010264389	0.0032642176	0.7594240575942406	0.7608236345747819
SE_1_-_151986099_151984183_151984077_151983324_S100A10	3611	0.8358213	69.599625	51.324585	0.0065572353350592015	chr1_151599918_A_G_b38	-384266	22	22	0.09243698	0.00012224554917357518	0.00017948577	4.492546e-05	0.42315768423157685	0.4526535476905449
SE_1_-_151986099_151985335_151984077_151983324_S100A10	3607	0.8376129	72.53838	54.124855	0.007294007647435694	chr1_151667270_G_A_b38	-318066	15	15	0.063025214	0.00022316825232322285	-0.00021581593	5.6379682e-05	0.46855314468553144	0.49616223820599964
ALE_1_-_151986099_151985335_151983324_S100A10	3607	0.79052895	59.725258	48.034363	0.017313285383831135	chr1_152725169_A_C_b38	739833	14	14	0.059322037	0.0005058854730196337	0.0001813147	5.0469927e-05	0.7232276772322768	0.735244275090433
AFE_1_-_151992523_151993752_151986251_S100A10	3621	0.9209299	137.71042	69.93996	0.028402725010548757	chr1_152536086_C_T_b38	543562	12	13	0.05462185	0.00805594713234052	0.00053601095	0.0001983183	0.987001299870013	0.9841267258886931
AFE_1_-_152036913_152047822_152033800_Hypothetical	3794	0.9245705	133.6134	68.880165	0.0012490567511765226	chr1_152220073_T_G_b38	183159	24	25	0.10504202	8.423536236178219e-05	0.00057157926	0.00013952857	0.18548145185481452	0.1819474648753681
A3SS_1_-_153535949_153535360_153535375_S100A6	4206	1.0122021	321.66998	87.75922	8.265436528312726e-09	chr1_153533096_C_T_b38	-2265	28	29	0.12184874	5.120819282487267e-10	0.004211978	0.0006128652	9.999000099990002e-05	2.2614758445458665e-06
A5SS_1_-_153535949_153535789_153535360_S100A6	4207	1.0505677	358.41852	89.866516	0.004610128097100062	chr1_154031530_A_C_b38	495580	51	51	0.21982759	0.0025337741154501676	-0.00072486786	0.00023413988	0.7988201179882012	0.7945272312190961
A3SS_1_-_153544654_153543923_153543939_S100A4	4206	1.0002961	327.7544	88.74514	0.006248813255398084	chr1_153243531_A_G_b38	-300393	2	2	0.09090909	0.003361379762921801	-0.01666207	0.0055482425	0.8744125587441256	0.871780799060003
AFE_1_-_153544958_153545753_153544809_S100A4	4206	0.9780517	211.17181	78.37471	0.004078655674030666	chr1_152668313_C_A_b38	-876646	12	13	0.05462185	0.0010424491686515283	-0.01429437	0.004234409	0.5855414458554145	0.5882094571402506
SE_1_-_153545753_153545518_153545470_153544809_S100A4	4205	0.98330283	262.8089	83.355705	0.005583965431300902	chr1_153388510_A_C_b38	-157009	18	18	0.075630255	0.0021605396309434797	-0.021214457	0.006740451	0.7742225777422258	0.7758579164798847
AFE_1_-_153545753_153550065_153544809_Hypothetical	4205	0.8860277	93.25083	58.447906	0.02374991148184357	chr1_152968813_A_G_b38	-576941	14	14	0.05882353	0.002767139798959405	0.00039658623	0.00012930034	0.9184081591840816	0.9133920490772802
A3SS_1_-_153607999_153607692_153607718_S100A16	4192	0.9276373	129.04514	64.37223	0.005708866502719335	chr1_154322084_C_T_b38	714391	15	16	0.067226894	0.0004934682348514837	-0.00070092763	0.00019471161	0.5522447755224478	0.557338355127677
AFE_1_-_153608274_153608899_153608177_S100A16	4193	0.94461364	216.87628	77.47177	0.007267888785952124	chr1_153318570_G_A_b38	-289705	13	13	0.05462185	0.0020530472228102205	-0.010349492	0.0032713315	0.8071192880711929	0.8108969942749773
AFE_1_-_153608274_153612952_153608177_S100A16	4193	0.9585657	186.22478	75.0874	0.00463292004783798	chr1_153629620_T_G_b38	21345	21	22	0.09243698	0.0009564684778483264	-0.012361001	0.003633393	0.5902409759024098	0.5979014440620546
AFE_1_-_153608899_153612952_153608177_S100A16	4201	1.0271729	391.94473	91.85176	0.004269828069777004	chr1_154019235_G_A_b38	410335	13	13	0.05462185	0.0025950036447405967	0.079810105	0.025844289	0.8108189181081892	0.8053957757628412
AFE_1_-_153609178_153612952_153608177_S100A16	4201	0.93587255	172.73892	72.66183	0.0006748240893511319	chr1_154277334_T_A_b38	668155	7	8	0.06451613	5.534950721470709e-05	-0.035143156	0.0083497185	0.126987301269873	0.129856693454077
A5SS_1_-_153609178_153608899_153608177_S100A16	4201	0.98036206	261.95428	82.79046	0.004151036710060659	chr1_153278472_G_T_b38	-330707	13	13	0.055084746	0.0014552691678048212	-0.017825292	0.005446928	0.6672332766723328	0.6717430481604437
SE_1_-_153628121_153627598_153627483_153626533_S100A13	4157	0.9827197	263.64825	82.512	0.00173079496514139	chr1_154593159_G_A_b38	965560	21	21	0.0882353	0.0004916026385397305	-0.01872345	0.0051996075	0.37146285371462856	0.37508056234637155
SE_1_+_153638448_153642243_153642429_153645064_CHTOP	4120	1.0392175	370.54822	91.02955	0.005957852779162699	chr1_153980543_G_T_b38	338299	12	12	0.05042017	0.0035918334011099734	-0.0927872	0.031125369	0.8861113888611138	0.8833605923826687
ALE_1_+_153638448_153642243_153645064_CHTOP/DKFZp564E1082	4120	1.0296037	361.57504	90.37862	0.00477201254304328	chr1_153980543_G_T_b38	338299	12	12	0.05042017	0.002709357828372904	-0.06881157	0.02238457	0.8165183481651834	0.8145666222320095
SE_1_+_153638448_153642246_153642429_153645064_CHTOP	4120	1.0056502	406.4718	93.17227	0.0015417007093258945	chr1_153574469_T_C_b38	-67778	23	23	0.09663866	0.0009193767626572664	0.07567527	0.022165587	0.47035296470352966	0.46312462020052825
A3SS_1_+_153638448_153642246_153642243_CHTOP	4120	1.0106958	371.149	90.77013	0.004209396380717913	chr1_154006969_T_A_b38	364722	14	16	0.086021505	0.002406779541536512	-0.042096402	0.013524757	0.7894210578942106	0.7877744978485604
SE_1_+_153642429_153643227_153643364_153645064_CHTOP	4118	0.96934086	229.33331	79.90318	0.0040037582265806245	chr1_154381094_T_C_b38	737866	34	42	0.20792077	0.0011390415063074109	-0.019757444	0.0059002857	0.6065393460653935	0.6152447669896692
A5SS_1_+_153658886_153659184_153659448_SNAPIN	4093	0.9523113	245.41524	81.179924	0.00818003455483746	chr1_154205603_G_A_b38	546716	24	25	0.10504202	0.0030152038690269317	0.036454584	0.011995504	0.8774122587741225	0.8769877565215272
SE_1_+_153658886_153659138_153659184_153659448_SNAPIN	4093	0.9471071	249.88185	81.576225	0.006499245472441241	chr1_154205603_G_A_b38	546464	24	25	0.10504202	0.0023268668169282455	0.037989065	0.012162506	0.8225177482251775	0.8191428225846413
SE_1_-_153659448_153659184_153659138_153658886_Hypothetical	4093	0.9471071	249.88185	81.576225	0.006499245472441241	chr1_154205603_G_A_b38	546418	24	25	0.10504202	0.0023268668169282455	0.037989065	0.012162506	0.8225177482251775	0.8191428225846413
A3SS_1_-_153669836_153668557_153668576_ILF2	4100	0.93777263	159.97954	70.01279	0.011852908494776557	chr1_153215204_T_G_b38	-453354	39	44	0.81512606	0.00235939979997887	0.0031548988	0.0010115184	0.8682131786821318	0.8659728124881664
SE_1_+_153752408_153753701_153753818_153754642_INTS3	4074	1.0003022	456.52725	93.74589	0.0003324932383746694	chr1_153174470_C_T_b38	-579232	51	61	0.25630254	0.00018109806519866958	0.009550143	0.0024572725	0.14058594140585942	0.1407551050975256
SE_1_+_153760918_153761020_153761109_153761570_INTS3	4081	1.0320603	427.24203	91.33121	0.00553832152856223	chr1_154595610_A_C_b38	834589	35	39	0.16386555	0.0033645140611121556	-0.016470753	0.0054851007	0.8975102489751025	0.9014625056413401
SE_1_+_153777220_153777761_153777885_153778161_SLC27A3	4096	0.9820888	379.8998	87.37043	0.0002618087149217711	chr1_154595610_A_C_b38	817848	35	39	0.16386555	7.952823905155156e-05	-0.02514726	0.0061155683	0.09969003099690031	0.09946517134517938
A3SS_1_+_153778355_153778506_153778463_SLC27A3	4096	1.0022036	337.57663	85.96431	0.005689481613876704	chr1_154409573_T_G_b38	631066	44	47	0.197479	0.0025832882474363366	0.012076014	0.0039086193	0.8579142085791421	0.853772941732458
A3SS_1_+_153778553_153778758_153778687_SLC27A3	4097	0.9727796	278.47766	81.94488	0.0018037768918404175	chr1_154766419_T_A_b38	987660	14	18	0.111111104	0.0004942618862560303	0.010142895	0.0028179775	0.40535946405359463	0.40860548909870115
A3SS_1_+_153778553_153778846_153778687_SLC27A3	4097	1.0007452	408.337	89.9116	0.0035234229977803835	chr1_154489884_C_T_b38	711037	27	28	0.11764706	0.0018776211121033278	-0.015858032	0.0049677636	0.7624237576242375	0.7631290945043467
ALE_1_+_153779473_153779826_153779931_SLC27A3	4096	1.0136063	389.15176	88.485916	0.001199741863682467	chr1_154019235_G_A_b38	239408	13	13	0.05462185	0.0005037007563135659	-0.01899466	0.0052853962	0.3691630836916308	0.3666483913908484
A3SS_1_+_153779473_153779931_153779826_SLC27A3	4096	1.0136069	389.15213	88.485916	0.001199740476814324	chr1_154019235_G_A_b38	239303	13	13	0.05462185	0.0005037000657739403	0.018994657	0.0052853953	0.3691630836916308	0.3666480727064185
A3SS_1_-_153932642_153932255_153932440_DENND4B	4206	0.92140573	212.81874	73.13754	0.0001825728127897303	chr1_154399575_A_T_b38	467319	15	17	0.16346154	9.721058319969365e-06	0.014074815	0.0030226456	0.054894510548945105	0.05078764430039707
SE_1_-_153942556_153942356_153942187_153942113_DENND4B	4199	0.973006	296.39148	80.7608	0.008345112135001945	chr1_153418150_G_A_b38	-524207	11	12	0.05042017	0.003014005925833548	0.03737309	0.012297211	0.9194080591940806	0.9205514699976503
SE_1_-_153949115_153948900_153948834_153948644_CRTC2	4195	0.8671954	119.96415	58.19546	0.009906357779138624	chr1_154267919_C_T_b38	319018	12	12	0.05042017	0.0006246223795812152	0.0035578187	0.0010078124	0.7408259174082592	0.7479710624770265
SE_1_-_153952018_153951666_153951260_153949384_CRTC2	4187	1.0219996	425.16843	88.74291	0.008819129507739646	chr1_152990454_T_C_b38	-961213	29	34	0.14285715	0.004972278421231434	0.009584202	0.0033379537	0.9749025097490251	0.9757680294740807
A5SS_1_-_153952018_153951260_153949384_CRTC2	4187	1.0065935	425.0971	88.52919	0.008321298256353202	chr1_153837377_C_A_b38	-114642	13	13	0.05462185	0.004604853298406809	-0.016237248	0.005603964	0.9718028197180282	0.970944726499313
A3SS_1_-_153952805_153952635_153952650_CRTC2	4186	1.0079167	500.2447	92.46634	0.0022722185113966636	chr1_154091662_G_A_b38	139026	20	20	0.084033616	0.0013439762081950532	-0.041431453	0.012565058	0.677032296770323	0.6763525542230353
AFE_1_-_153958061_153958345_153955166_CRTC2	4172	0.9427004	220.85402	73.64749	0.0038858629386519534	chr1_153007590_T_C_b38	-950472	17	17	0.071428575	0.0006712165587677391	-0.014812097	0.004221395	0.5958404159584042	0.6032391917732349
AFE_1_-_153958146_153958345_153955166_CRTC2	4170	0.8764689	110.45326	55.42699	0.0013885330696555814	chr1_154082608_T_A_b38	124461	16	17	0.071428575	1.3879499668515604e-05	-0.008616199	0.0018866406	0.1830816918308169	0.18888054182250158
SE_1_-_153962529_153962350_153962220_153960754_SLC39A1	4159	1.0074819	373.18033	86.06309	0.0005530446438608393	chr1_153298381_T_C_b38	-663970	78	103	0.4327731	0.00016887236591346455	-0.0027729843	0.0007099375	0.18118188181181882	0.18368275180228627
ALE_1_-_153962529_153962350_153960754_SLC39A1	4159	1.0057602	388.9633	87.102005	0.000571323802721716	chr1_153298381_T_C_b38	-663970	78	103	0.4327731	0.0001919333325999736	-0.0027086812	0.0006998737	0.19688031196880312	0.19705075387616394
AFE_1_-_153962870_153963495_153962747_SLC39A1	4160	0.9460758	132.76486	60.912117	0.0019632372958912968	chr1_153356544_G_A_b38	-606327	27	29	0.12184874	6.006557816577607e-05	-0.0036357688	0.00086831296	0.24757524247575244	0.2532392795312359
AFE_1_-_153963002_153963495_153962747_SLC39A1	4160	0.7423216	48.288967	38.942673	0.014809064108902068	chr1_154399575_A_T_b38	436572	15	17	0.16346154	7.509020673468041e-05	-0.005311623	0.0012869013	0.6064393560643936	0.6422812528110243
AFE_1_-_153963059_153963495_153962747_SLC39A1	4160	0.9908946	309.62653	81.84656	0.00014394761938284244	chr1_153826955_A_C_b38	-136105	51	52	0.7815126	2.1754004577955628e-05	-0.019139923	0.004298666	0.0446955304469553	0.04502254653681689
AFE_1_-_153963177_153963495_153962747_SLC39A1	4160	0.942834	271.94778	79.540184	3.047817098899195e-05	chr1_153861795_A_T_b38	-101383	18	21	0.112903245	2.298465349603898e-06	-0.027348291	0.005459372	0.014498550144985502	0.011110095540136426
A5SS_1_+_153968639_153968699_153968930_CREB3L4	4157	1.0671843	435.7316	88.1986	0.0035494637074421327	chr1_154574816_A_C_b38	606176	25	26	0.1092437	0.001708730226434203	0.06439516	0.019985659	0.7734226577342266	0.7666516161156985
SE_1_+_153969455_153969636_153969753_153972744_CREB3L4	4154	0.8919569	184.21301	69.72605	0.002933108709105175	chr1_153959736_G_C_b38	-9901	66	80	0.33613446	0.00031594049529497	-0.012688275	0.0034024948	0.45685431456854314	0.47296473861665117
A3SS_1_-_153977170_153976922_153977013_JTB	4155	0.99022144	259.97986	78.06457	0.004618919462048549	chr1_153725170_C_A_b38	-251753	23	25	0.10964913	0.0011947448205577827	-0.006143768	0.0018428528	0.7039296070392961	0.7036594130019382
AFE_1_-_153984984_153986113_153984781_RAB13	4144	0.92731255	249.98459	76.6755	0.007518380404126215	chr1_153243411_C_G_b38	-741574	26	46	0.80476195	0.002032661239967529	0.0012116178	0.00038258967	0.8649135086491351	0.8654927753370314
A5SS_1_-_153986113_153986017_153984781_RAB13	4140	0.96289206	310.8126	81.76504	0.0003902735637818682	chr1_153953087_G_A_b38	-33027	13	13	0.05462185	7.384041659775502e-05	0.006029261	0.0014591771	0.12788721127887212	0.12559226163140702
A5SS_1_+_153990802_153991034_153991115_RPS27	4129	1.0051798	375.83704	85.7571	0.0003240171138524654	chr1_154713984_C_T_b38	723181	117	71	0.29999995	8.751559533936258e-05	-0.02048794	0.0050139544	0.11208879112088792	0.1131622002768878
SE_1_+_153990802_153990914_153991034_153991115_RPS27	4128	1.0018464	388.58005	86.6861	0.00033385008663293776	chr1_154713984_C_T_b38	723069	117	71	0.29999995	9.893957649671027e-05	-0.012437223	0.0030687002	0.11888811118888111	0.12112454977848276
ALE_1_-_154170400_154159048_154157721_TPM3	3824	0.9771987	323.63007	81.92227	0.002200320523997427	chr1_153574485_T_C_b38	-584564	24	24	0.10084034	0.0006297738323083013	0.003655764	0.0010362738	0.5170482951704829	0.5207957424426424
SE_1_-_154170400_154169383_154169305_154157721_TPM3	3802	0.79055655	74.55963	44.77356	0.0045830964965804894	chr1_153988418_T_C_b38	-180966	12	14	0.05882353	1.769415067608142e-05	0.017884893	0.0039697136	0.37006299370062995	0.39839317514393774
SE_1_-_154172029_154170711_154170649_154170469_TPM3	3802	0.80673015	92.27193	50.239	0.0004668336284159384	chr1_154247972_T_A_b38	77260	11	12	0.05042017	5.78819775124738e-07	-0.002082162	0.00039029706	0.07979202079792021	0.08310534396363511
AFE_1_-_154170791_154172029_154170711_TPM3	3802	0.9303806	141.91179	60.8269	0.004707209148838809	chr1_154146021_G_A_b38	-24771	12	12	0.05042017	0.0002463068243227095	-0.0013552727	0.00035664733	0.5114488551144886	0.5224366972397676
MXE_1_-_154172908_154172104_154172029_154171488_154171413_154170711_TPM3	3799	0.81386036	83.82884	47.952343	0.016649680311175915	chr1_153256852_C_T_b38	-915253	2	4	0.06451613	0.0004624130498291905	-0.04724607	0.0130555155	0.811918808119188	0.8161464786557328
AFE_1_-_154176115_154182988_154173201_TPM3	3799	0.93542385	195.7898	69.583694	0.00020569131002719804	chr1_153771147_C_T_b38	-404969	17	17	0.071428575	6.821823908687584e-06	0.013162781	0.002774325	0.05319468053194681	0.04987769370408931
SE_1_-_154182988_154176179_154176115_154173201_TPM3	3799	0.9405153	205.3011	70.75715	0.0001916959257484963	chr1_153771147_C_T_b38	-405033	17	17	0.071428575	7.365772989535772e-06	-0.024311574	0.005144755	0.050794920507949204	0.04794301857950855
A3SS_1_-_154182988_154176179_154176248_TPM3	3799	0.99688435	379.10336	84.87131	0.003308152780806848	chr1_154174370_A_G_b38	-1810	9	16	0.14285715	0.001273237053936368	0.011031425	0.0033285862	0.7205279472052795	0.7164335366660058
SE_1_-_154182988_154176248_154176115_154173201_TPM3	3799	0.9428299	201.66823	70.223885	0.0001922603976069374	chr1_153771147_C_T_b38	-405102	17	17	0.071428575	6.825841673242876e-06	-0.015154205	0.0031941563	0.04989501049895011	0.046891377132202365
AFE_1_-_154178114_154182988_154176248_TPM3	3799	0.5983101	18.228344	24.56593	0.0374878639475426	chr1_154538855_G_C_b38	360740	16	19	0.08715596	1.9412150768650162e-05	-0.0013397762	0.00029894436	0.6439356064393561	0.7065083647323241
AFE_1_-_154182988_154183609_154176248_TPM3	3803	0.60538197	16.613358	23.40081	0.11430034033507636	chr1_154807209_A_G_b38	624220	36	38	0.84033614	0.0008876238734655868	-0.00019923213	5.8174075e-05	0.9548045195480452	0.9387037173331332
SE_1_-_154212458_154212378_154212320_154207648_C1orf43	3784	0.97010946	333.39502	83.51547	0.0011001826687668755	chr1_154991225_A_T_b38	778846	60	62	0.26262626	0.00030781683931762005	0.001644038	0.00043998577	0.3197680231976802	0.3213623100381889
SE_1_-_154213893_154213303_154213182_154212624_C1orf43	3778	0.9501645	308.554	81.238205	0.00047627631974669384	chr1_154986701_A_C_b38	773397	64	64	0.26890758	8.956565510286247e-05	0.0026978261	0.00066124473	0.15548445155484453	0.15376369519423017
SE_1_-_154214457_154213946_154213893_154212624_C1orf43	3776	1.0306127	511.98297	92.13173	0.00011416539915176117	chr1_154188389_G_A_b38	-25558	78	100	0.42016807	4.891372720176029e-05	0.011520954	0.0027161587	0.04999500049995	0.05134545907493354
SE_1_-_154220342_154219937_154219836_154214574_C1orf43	3763	1.0131	535.2971	93.48755	0.0006535427882545655	chr1_154801971_T_C_b38	582033	43	45	0.18907563	0.000369528640299163	0.043894436	0.01191481	0.28787121287871215	0.2892887419001483
A5SS_1_+_154220975_154221040_154225084_UBAP2L	3763	1.0360463	500.36276	91.984184	0.00017860798259373373	chr1_154487270_C_A_b38	266294	16	16	0.06956522	7.904030922854388e-05	-0.12364019	0.030055977	0.07379262073792621	0.07709528601654439
A5SS_1_+_154234738_154234759_154235196_UBAP2L	3735	0.9984102	407.62466	87.086914	0.0009087528010047154	chr1_155011454_C_T_b38	776715	13	13	0.05462185	0.0003285762911934998	-0.014132485	0.0038012438	0.3100689931006899	0.3104224152242215
A5SS_1_+_154234759_154234792_154235196_UBAP2L	3735	0.98718685	367.44934	84.569336	0.0038119839616201977	chr1_154822913_G_A_b38	588153	53	63	0.7352941	0.00147722863802618	-0.016415697	0.005023386	0.7589241075892411	0.7585892021147687
A3SS_1_+_154266568_154268760_154268757_UBAP2L	3632	1.0059111	487.00925	91.29538	0.0012299752007651275	chr1_153602689_C_A_b38	-666072	14	14	0.059322037	0.0006330861719634153	0.044071093	0.01249805	0.44765523447655237	0.44795287182609445
SE_1_+_154268954_154269362_154269412_154270200_UBAP2L	3631	1.0464551	457.4232	90.62473	0.006707656535367749	chr1_153744046_T_C_b38	-525317	12	12	0.05128205	0.004014564447846653	-0.047510486	0.01613899	0.9491050894910509	0.9496845445836881
ALE_1_+_154268954_154270200_154270881_UBAP2L	3628	1.0296345	391.8422	86.871025	0.0026787178989265033	chr1_153745862_T_C_b38	-524339	13	14	0.05882353	0.0011350624327639278	0.039133556	0.011682933	0.6397360263973603	0.6379798991277552
ALE_1_+_154269412_154270200_154270881_UBAP2L	3628	0.9692217	296.73788	80.627174	0.005868048157791606	chr1_153731558_T_C_b38	-538643	11	15	0.9347826	0.0019301094436662799	0.03654153	0.011478736	0.8316168383161684	0.8337576911870833
SE_1_+_154272776_154273336_154273534_154273774_HAX1	3626	0.9615081	299.2914	81.33906	0.0010482481218868803	chr1_154290381_A_C_b38	17044	56	67	0.28151262	0.00024046623152663385	0.008711588	0.0022884118	0.2810718928107189	0.28705779904544565
SE_1_+_154272776_154273336_154273598_154273774_HAX1	3626	0.9510746	288.0892	80.40673	0.0011657330785452933	chr1_154290381_A_C_b38	17044	56	67	0.28151262	0.000252582621326424	0.0032700906	0.0008621593	0.30626937306269375	0.3083892388752042
SE_1_+_154272776_154273480_154273598_154273774_HAX1	3626	0.94766843	280.92853	79.71461	0.0012758872088938294	chr1_154290381_A_C_b38	16900	56	67	0.28151262	0.000265949734379263	0.0049637267	0.0013137565	0.3214678532146785	0.32639969619103176
A3SS_1_+_154272776_154273480_154273336_HAX1	3626	0.95402443	246.91724	75.93849	0.005883999965761878	chr1_154043216_T_C_b38	-230265	23	23	0.09663866	0.0014000120089120679	0.017229643	0.005245535	0.778022197780222	0.7820663960087961
A5SS_1_+_154273534_154273598_154273774_HAX1	3626	0.96140695	366.5797	86.60112	0.0033360538657500414	chr1_155025096_G_A_b38	751561	12	12	0.05042017	0.0014396075530325823	-0.008538856	0.0026065498	0.7185281471852815	0.720894358443956
AFE_1_+_154273598_154272776_154273774_HAX1	3626	0.9458074	279.08063	79.49402	0.0013669628809465722	chr1_154290381_A_C_b38	16782	56	67	0.28151262	0.00028449800137440704	-0.0025698121	0.0006836283	0.33806619338066196	0.3435872013086963
A3SS_1_+_154272776_154273774_154273336_HAX1	3626	0.95957655	295.77386	81.04049	0.0010749444220309564	chr1_154290381_A_C_b38	16606	56	67	0.28151262	0.00024157806365863066	-0.004533925	0.0011914069	0.2853714628537146	0.29110781195382196
A3SS_1_+_154273598_154273774_154273750_HAX1	3626	1.0173696	483.14282	92.28443	0.002608592820402489	chr1_153855685_T_A_b38	-418090	27	27	0.11344538	0.001546756746998141	-0.005146251	0.0015817889	0.7096290370962903	0.7104227102761562
A3SS_1_+_154275001_154275154_154275078_HAX1	3626	0.9917353	424.82956	89.55791	0.0022571057515931936	chr1_154838840_C_T_b38	563685	27	29	0.87815124	0.0011121978580269614	-0.0049830982	0.0014848794	0.6166383361663834	0.6207307442870644
A5SS_1_-_154590262_154590184_154589928_ADAR	3104	0.94629884	217.45097	74.41746	0.001777587842487596	chr1_154667947_T_G_b38	77684	46	51	0.21428572	0.00025029411338366305	0.021860542	0.005759614	0.34356564343565643	0.3468898220435579
A5SS_1_-_154948226_154948133_154948005_PBXIP1	2982	0.87392634	158.44778	68.05371	0.0027103805602794882	chr1_155177242_G_A_b38	229015	67	80	0.33613446	0.00023713721548185895	-0.012136762	0.0031848596	0.39416058394160586	0.4138181552651484
A3SS_1_-_154951232_154948366_154948401_PBXIP1	2982	0.930262	153.37451	65.48477	0.00298245561276954	chr1_154039057_G_A_b38	-909310	12	12	0.05042017	0.00020633814863875539	-0.0042096446	0.001093426	0.39166083391660833	0.4023841889909914
A3SS_1_-_154953671_154951535_154951921_PBXIP1	2983	0.9416957	235.48288	76.90267	0.0027337849366401872	chr1_154204889_G_T_b38	-746647	13	13	0.05462185	0.000553643093454504	0.0096731195	0.0027126228	0.49835016498350165	0.5040280249475744
SE_1_-_154953671_154951921_154951795_154951535_PBXIP1	2983	0.9468389	197.2468	72.27341	0.009119942231440034	chr1_154204889_G_T_b38	-747033	13	13	0.05462185	0.0019299940993925265	-0.006927736	0.0021761863	0.8484151584841516	0.849235510874243
A3SS_1_-_154965543_154963931_154964368_SHC1	2998	1.0051357	488.22635	92.953064	0.0007053061468912678	chr1_154792774_G_A_b38	-171158	45	49	0.20588236	0.00038615630318320653	-0.0038168447	0.0010396461	0.29117088291170884	0.2890544518954086
A5SS_1_-_154965639_154965543_154963931_SHC1	3001	0.9093411	127.60105	61.404404	5.226623231927416e-06	chr1_154965738_C_G_b38	98	14	14	0.05882353	4.089076732737556e-09	-0.06259933	0.009729345	0.001999800019998	0.0013402842182240013
A3SS_1_-_154966162_154966077_154966080_SHC1	3001	1.0280412	479.19458	93.00563	0.0008998613098551201	chr1_154019235_G_A_b38	-946843	13	13	0.05462185	0.0005056444203099048	-0.032336235	0.009000615	0.3397660233976602	0.33709924236568195
SE_1_-_154968495_154968257_154968204_154968031_SHC1	3000	1.0150983	368.24417	86.458694	0.0074796798781403655	chr1_155701075_T_C_b38	732817	35	35	0.14705883	0.003655749207343167	0.008514601	0.0028618616	0.9353064693530647	0.9352123635693962
SE_1_-_154974248_154973508_154973293_154970199_SHC1	2990	0.98440117	374.26102	87.67798	0.0005874572721837599	chr1_155190238_C_G_b38	216729	115	101	0.42857125	0.00020813283615873124	0.1332155	0.034623675	0.20477952204779523	0.20363771132291134
A5SS_1_+_154974804_154974912_154977987_CKS1B	2991	1.0055628	381.88635	87.754456	0.004250609979078498	chr1_155171470_C_T_b38	196665	28	30	0.8739496	0.0020459181957507614	-0.012910212	0.004079305	0.7987201279872013	0.801799993539839
AFE_1_+_154975104_154974804_154977987_CKS1B	2996	0.900606	64.72762	41.595707	0.004102965590125677	chr1_154367318_G_A_b38	-607787	14	14	0.05882353	6.476125566090948e-06	-0.001482296	0.0003115803	0.26947305269473054	0.2788388045878581
AFE_1_+_154975608_154974804_154977987_CKS1B	2996	0.8813522	142.13431	64.00767	0.0001662701423965576	chr1_155633321_G_A_b38	657712	13	13	0.05462185	1.9348468024951893e-06	-0.011968253	0.002369644	0.04329567043295671	0.03813568593959104
AFE_1_+_154975624_154974804_154977987_CKS1B	2996	0.8905176	101.20248	54.517612	0.009468676359953658	chr1_154825511_G_A_b38	-150114	18	20	0.084033616	0.0003757676318559842	-0.0018202766	0.0004947501	0.6566343365663434	0.6663393511943174
AFE_1_+_154983633_154983397_154983842_FLAD1	2994	0.95782	287.83017	81.79436	0.0016787265598429749	chr1_155118431_A_G_b38	134797	25	27	0.11344538	0.0004470219217138397	-0.021548552	0.005938292	0.39886011398860116	0.40437567540831537
A3SS_1_+_154984066_154988105_154987466_FLAD1	2995	0.9935143	402.05554	88.81085	0.005832280200760983	chr1_155807726_G_A_b38	819620	39	41	0.17226891	0.003118873973262608	-0.020545434	0.006785402	0.9065093490650935	0.905875402085962
SE_1_+_154988849_154989560_154989707_154990159_FLAD1	2990	1.0206704	436.09756	90.960205	0.0022346818403664818	chr1_155015050_C_T_b38	25489	74	101	0.42436975	0.001202471529773752	-0.02789313	0.008371678	0.6214378562143785	0.6140343058933132
A5SS_1_+_154990257_154990528_154992713_FLAD1	2990	0.92979425	161.68292	67.023895	0.006677317013284422	chr1_154793446_A_G_b38	-196812	12	12	0.05042017	0.0008066741792869436	-0.014450766	0.0041841697	0.6794320567943206	0.6904289783511047
SE_1_+_154990257_154990339_154990528_154992713_FLAD1	2990	0.9396637	200.7597	72.56837	0.00438178440112021	chr1_154793446_A_G_b38	-196894	12	12	0.05042017	0.000721316477738528	-0.015714912	0.004506336	0.603039696030397	0.6134805120648528
SE_1_+_154990257_154990339_154990528_154992565_FLAD1	2990	0.9143065	150.43268	65.969284	0.0025886534384234844	chr1_154424940_T_C_b38	-565400	84	113	0.5252101	0.00017598339007975647	0.0089511955	0.0022984368	0.35566443355664434	0.36522356601509315
MXE_1_+_154990257_154992565_154992673_154992713_154992786_154992902_FLAD1	2992	0.93231875	224.41641	74.959076	0.0005328601974574865	chr1_154447476_T_C_b38	-545090	18	25	0.14534885	5.2563489036063873e-05	0.018564487	0.004396461	0.1351864813518648	0.13400456193880161
MXE_1_+_154990528_154992565_154992673_154992713_154992786_154992902_FLAD1	2992	1.0101393	413.04956	89.69307	0.002240820715972497	chr1_155056046_G_A_b38	63480	80	117	0.50840336	0.0011128046258634563	0.009041815	0.0026944433	0.6014398560143985	0.5995836068432457
A5SS_1_+_154992673_154992786_154992902_FLAD1	2992	0.92360336	213.29135	73.65264	0.00134765208004386	chr1_154447476_T_C_b38	-545198	18	25	0.14534885	0.00015940761653004512	-0.016812656	0.004286778	0.27757224277572246	0.28501803807199183
SE_1_+_155002943_155014015_155014093_155014655_ZBTB7B	3007	1.0447977	422.73663	89.660934	7.217393190451943e-05	chr1_155632417_T_C_b38	618401	15	15	0.063025214	2.2884169973276115e-05	0.11282303	0.025413334	0.023297670232976703	0.025196439998408208
AFE_1_+_155051465_155050922_155052671_DCST1	3000	0.90469944	126.39216	59.869247	0.0075263793709109544	chr1_155608251_A_G_b38	556785	34	36	0.15126051	0.00047509304832940303	0.0039000877	0.0010800739	0.6425357464253575	0.6572448536583266
SE_1_+_155051465_155052531_155052559_155052671_ADAM15	2999	0.93564415	205.63625	73.34377	0.00027793789821100613	chr1_155533717_C_A_b38	481185	13	13	0.057522126	1.780397167312077e-05	0.008129295	0.0018050021	0.06979302069793021	0.06859974519755924
A3SS_1_+_155051465_155052671_155052517_ADAM15	2999	0.8945681	95.341515	52.57943	0.01854642408562362	chr1_154289399_A_T_b38	-763273	28	34	0.18681319	0.0010129612107026673	-0.0018344433	0.00054200605	0.8558144185581442	0.8586391133290976
A3SS_1_+_155051465_155052671_155052641_ADAM15	2999	0.98884845	295.35794	82.14318	0.0029216216855941306	chr1_154965738_C_G_b38	-86934	14	14	0.05882353	0.0009064883406997732	-0.011808938	0.0034545457	0.5823417658234177	0.5837212939881786
A3SS_1_+_155051465_155052671_155052620_ADAM15	2999	1.0197984	488.4465	93.74165	0.003749873817087407	chr1_155348913_C_T_b38	296241	30	31	0.13478261	0.0024937627881745725	0.01238456	0.0039936774	0.8331166883311669	0.8354117529501736
[truncated: 27,339 more rows]
