# Supplementary material for: Colocalised Genetic Associations Reveal Alternative Splicing Variants as Candidate Causal Links for Breast Cancer Risk in 10 Loci
Source: Cancers (Basel). 2024 Aug 29;16(17):3020. doi: 10.3390/cancers16173020 (PMC11394352; doi:10.3390/cancers16173020)
Supplement: Supplementary file 1 [file cancers-16-03020-s001.zip › Besouro-Duarte_RpR_SuppMaterial/Supplementary Tables/Supplementary Table 4.xlsx]

## Sheet: Folha1
sQTL chr	locus	gene	phenotype id	slope	slope se	pval FDR	pval FDR (exp)	sQTL id	sQTL pos	sQTL ref all	sQTL alt all	GWAS hit SNP	LD (r2)	GWAS_pos	GWAS pvalue	GWAS pvalue (exp)	GWAS risk allele	association id	full pvalue set
1	1q22	AK308965/EFNA1	A3SS_1_+_155131634_155133730_155133503_AK308965/EFNA1	0.093493	0.006134	1.74	-18	rs4390169	155133578	A	G	rs2075570	0.489	155212373	5.00	-6	T	17377241	F
												rs2974935	0.492	155212052	2.00	-7	T	17376043	F
			SE_1_+_155131634_155133503_155133568_155133730_AK308965/EFNA1	-0.09315	0.006054	2022-09-10	-19	rs4745	155133751	A	T	rs2075570	0.492	155212373	5.00	-6	T	17377241	F
												rs2974935	0.494	155212052	2.00	-7	T	17376043	F
		FDPS	A3SS_1_+_155319688_155319857_155319794_FDPS	0.009185	0.001606	2.93	-2	rs12042020	155258255	A	G	rs10796944	0.516	155446537	7.00	-10	A	41309424	T
												rs12091730	0.517	155587180	2.00	-10	A	41310571	T
												rs348196	0.562	155697170	2.00	-8	C	41311768	T
												rs7524950	0.909	155302483	3.00	-9	T	41310162	T
		SCAMP3	AFE_1_-_155261657_155262086_155260659_SCAMP3	0.055607	0.006055	5.47	-9	rs1052177	155290559	A	G	rs10796944	0.572	155446537	7.00	-10	A	41309424	T
												rs12091730		155587180	2.00	-10	A	41310571	T
												rs348196	0.617	155697170	2.00	-8	C	41311768	T
												rs7524950	0.971	155302483	3.00	-9	T	41310162	T
			SE_1_-_155262086_155261734_155261657_155260659_SCAMP3	-0.06051	0.006353	2022-09-21	-10					rs10796944	0.572	155446537	7.00	-10	A	41309424	T
												rs12091730		155587180	2.00	-10	A	41310571	T
												rs348196	0.617	155697170	2.00	-8	C	41311768	T
												rs7524950	0.971	155302483	3.00	-9	T	41310162	T
		YY1AP1	SE_1_-_155680416_155680008_155679928_155679512_YY1AP1	0.016042	0.002456	2022-03-28	-3	rs12093350	155601818	A	G	rs10796944	0.733	155446537	7.00	-10	A	41309424	T
												rs12091730	0.751	155587180	2.00	-10	A	41310571	T
												rs348196	0.837	155697170	2.00	-8	C	41311768	T
												rs7524950	0.79	155302483	3.00	-9	T	41310162	T
	1p36.23	PARK7	A5SS_1_+_7961735_7961793_7962763_PARK7	-0.12079	0.008908	1.77	-16	rs34157438	7963526	C	T	rs225132	0.88	8035440	3.00	-6	G	41311515	T
			AFE_1_+_7961793_7961735_7962763_PARK7	0.120789
2	2p13.3	ANXA4	A5SS_2_+_69806432_69806498_69807906_ANXA4	-0.02805	0.0046	2022-06-01	-3	rs7349311	69938834	G	A	rs6756513	0.485	69945455	4.00	-7	A	41309640	T
4	4q21.23	MRPS18C	SE_4_+_83456958_83458346_83458429_83460973_MRPS18C	-0.05479	0.006145	1.79	-7	rs4693627	83474296	T	C	rs1963045	0.48	83549680	2.00	-6	C	41310359	T
			SE_4_+_83456958_83459740_83459797_83460973_MRPS18C	-0.03335	0.003404	9.67	-10										C
			SE_4_+_83458429_83459740_83459797_83460973_MRPS18C	-0.01501	0.001828	1.70	-5	rs7688416	83443959	C	T		0.476				C
7	7q21.3	SGCE	SE_7_-_94598775_94598004_94597930_94588732_SGCE	-0.01354	0.001287	1.36	-11	rs11508502	94563792	A	G	rs111307654	0.933	94655778	1.00	-12	GAAA	41309452	T
												rs17268829	0.915	94484487	5.00	-13	C	41308973	T
11	11q13.1	BANF1	AFE_11_+_66003070_66002513_66003235_BANF1	-0.12913	0.011551	3.37	-13	rs7952056	65977126	C	T	rs617791	0.513	65935052	7.00	-6	C	41312081	T
			AFE_11_+_66003070_66002570_66003235_BANF1	-0.03107	0.002397	2022-03-25	-14										C
			SE_11_+_66002513_66002844_66003070_66003235_BANF1	0.084826	0.00793	1.58	-11										C
			SE_11_+_66002570_66003235_66003373_66003626_BANF1	0.011429	0.00217	2.57	-2	rs11227368	65972899	C	T		0.684				C
		CFL1	AFE_11_-_65857093_65858097_65856242_CFL1	0.00066	0.000101	4.75	-3	rs679147	65876892	A	G	rs3903072	0.41	65815595	9.00	-12	G	30392	F
															2.00	-12	G	41310925	T
															1.00	-10	G	24724949	F
															3.00	-7	G	40883792	T
	11p15.5	IFITM10	A5SS_11_-_1747757_1747667_1735429_IFITM10	0.039045	0.006648	1.47	-2	rs28710291	805302	G	A	rs6597981	0.56	803017	1.00	-12	G	41308850	T
	11q13.2	MRPL11	A5SS_11_-_66438710_66438632_66438259_MRPL11	-0.08802	0.006268	3.52	-17	rs11110	66438698	C	T	rs11344495	0.414	66569918	2.00	-6	C	41309520	T
										C	T	rs7570	0.472	66843174	8.00	-6	C	41310166	T
	11p11.2	NR1H3	A5SS_11_+_47258129_47259259_47259791_NR1H3	-0.0269	0.004587	3.43	-3	rs4647737	47231693	T	G	rs60882887	0.556	47454123	2.00	-10	A	73192983	F
			AFE_11_+_47259259_47258129_47259791_NR1H3	0.026896	0.004587	3.43	-3										A		F
			ALE_11_+_47259979_47260409_47261241_NR1H3	0.03855	0.004858	2022-02-02	-6	rs326224	47234047	T	C		0.48				A		F
			SE_11_+_47258129_47259101_47259259_47259791_NR1H3	-0.04734	0.007876	1.38	-3	rs4647737	47231693	T	G		0.556				A		F
			SE_11_+_47258129_47259180_47259259_47259791_NR1H3	-0.0346	0.005424	2022-03-24	-4										A		F
			SE_11_+_47259979_47260409_47260675_47261241_NR1H3	0.035858	0.004495	1.37	-6	rs326224	47234047	T	C		0.48				A		F
			SE_11_+_47259979_47260551_47260675_47261241_NR1H3	0.058456	0.007667	5.55	-6										A		F
14	14q32.33	APOPT1/KLC1	SE_14_+_103571820_103574107_103574170_103587274_APOPT1/KLC1	-0.04883	0.005801	5.88	-7	rs28513222	103561732	A	T	rs60226654	0.557	103585480	8.00	-6	C	41312153	T
15	15q24.1	ULK3	A3SS_15_-_74838266_74838173_74838192_ULK3	-0.01618	0.002718	2022-09-11	-3	rs12898397	74837752	T	C	rs6938	0.554	74843920	9.00	-8	G	41309704	T
			A5SS_15_-_74837757_74837751_74837435_ULK3	-0.51247	0.006863	1.39	-78										G
19	19p13.11	BABAM1	A3SS_19_+_17267527_17268794_17268756_BABAM1	-0.04848	0.00826	7.88	-3	rs58925582	17261390	C	T	rs4808075	0.479	17279482	2.00	-9	C	17378444	F
															4.00	-7	C	17377071	F
												rs56069439		17283116	1.00	-32	NA	17659627	F
															9.00	-9	A	41311984	T
												rs67397200	0.474	17290595	2.00	-8	G	41310992	T
															3.00	-17	G	24950322	F
												rs8170	0.894	17278895	9.00	-13	A	33542	F
															4.00	-13	G	34010	F
															2.00	-9	A	16086	F
															7.00	-21	NA	17659586	F
															2.00	-6	A	24725046	F
20	20q11.23	CPNE1	A5SS_20_-_35626735_35626567_35626381_CPNE1	-0.03025	0.005017	2022-04-29	-3	rs36103066	35756488	G	T	rs201177249	0.586	35933106	4.00	-6	C	41311451	T
