# Supplementary material for: Colocalised Genetic Associations Reveal Alternative Splicing Variants as Candidate Causal Links for Breast Cancer Risk in 10 Loci
Source: Cancers (Basel). 2024 Aug 29;16(17):3020. doi: 10.3390/cancers16173020 (PMC11394352; doi:10.3390/cancers16173020)
Supplement: Supplementary file 1 [file cancers-16-03020-s001.zip › Besouro-Duarte_RpR_SuppMaterial/Supplementary Tables/Supplementary Table 5.xlsx]

## Sheet: Table1
event	nsnps	original_sqtl	original_gwas	Colocalized_SNP	H0	H1	H2	H3	H4
A3SS_1_+_155319688_155319857_155319794_FDPS	173	rs12042020	rs348196	rs822527	0	0	6.746439158670629e-154	1	9.932780492862825e-46
SE_4_+_83458429_83459740_83459797_83460973_MRPS18C	389	rs7688416	rs1963045	rs35206598	0	1.3295825509201004e-5	0	0.9999857117723974	9.924021109310786e-7
SE_4_+_83456958_83458346_83458429_83460973_MRPS18C	389	rs4693627	rs1963045	rs35206598	0	1.3295347403700104e-5	0	0.9999857123084231	9.923441215351386e-7
SE_4_+_83456958_83459740_83459797_83460973_MRPS18C	389	rs4693627	rs1963045	rs35206598	0	1.3295347679385198e-5	0	0.9999857123086505	9.923435305269705e-7
SE_1_-_155680416_155680008_155679928_155679512_YY1AP1	194	rs12093350	rs10796944	rs4971072	0	0	0	1	9.831577550309204e-278
A3SS_1_+_155319688_155319857_155319794_FDPS	166	rs12042020	rs12091730	rs822527	0	0	0	1	9.82472895898662e-100
A3SS_19_+_17267527_17268794_17268756_BABAM1	396	rs58925582	rs67397200	rs4808625	3.466302476948537e-72	2.728123010219195e-29	1.2705814451783215e-43	1	9.814665885102076e-22
SE_1_-_155262086_155261734_155261657_155260659_SCAMP3	166	rs1052177	rs12091730	rs821551	0	0	1.4308748890309994e-154	1	9.728770080687977e-101
A5SS_20_-_35626735_35626567_35626381_CPNE1	299	rs36103066	rs201177249	rs12479473	0	0	0	1	9.704662593514344e-28
A3SS_1_+_155319688_155319857_155319794_FDPS	194	rs12042020	rs10796944	rs4971072	0	0	1.9104366979862872e-295	1	9.66275619729522e-139
A5SS_11_-_1747757_1747667_1735429_IFITM10	342	rs28710291	rs6597981	rs28638097	2.2699194739730755e-81	1.7235150164058708e-61	1.3170291248685082e-20	0.9999999999035936	9.64034355689171e-11
A5SS_11_-_1747757_1747667_1735429_IFITM10	342	rs28710291	rs6597981	rs7484068	0	2.4459291659997575e-8	0	0.9999999745796234	9.607819727516996e-10
SE_4_+_83456958_83459740_83459797_83460973_MRPS18C	389	rs4693627	rs1963045	rs10027007	0	0	9.101981537605103e-13	0.9999999999990905	9.585310696859033e-14
A5SS_11_-_1747757_1747667_1735429_IFITM10	342	rs28710291	rs6597981	rs56364586	1.9554995217690198e-236	2.169287762416408e-19	9.014477265988697e-218	1	9.510519939191958e-17
A5SS_11_-_1747757_1747667_1735429_IFITM10	342	rs28710291	rs6597981	rs1138693	1.9480494958670953e-291	2.643032487265777e-51	7.370509084746735e-241	1	9.506026699032062e-15
SE_1_-_155680416_155680008_155679928_155679512_YY1AP1	194	rs12093350	rs10796944	rs1325908	0	0	0	1	9.394519192005205e-77
A3SS_15_-_74838266_74838173_74838192_ULK3	286	rs12898397	rs6938	rs2472304	0	0	0	0.9999990622800246	9.377200480797961e-7
SE_4_+_83456958_83458346_83458429_83460973_MRPS18C	389	rs4693627	rs1963045	rs13112255	0	5.728856513582355e-276	0	1	9.35275300018462e-168
SE_4_+_83456958_83459740_83459797_83460973_MRPS18C	389	rs4693627	rs1963045	rs13112255	0	5.7288482529680854e-276	0	1	9.34867170881506e-168
A3SS_1_+_155319688_155319857_155319794_FDPS	194	rs12042020	rs10796944	rs4492610	0	1.8990810369718372e-119	0	1	9.342014686658917e-91
SE_4_+_83458429_83459740_83459797_83460973_MRPS18C	389	rs7688416	rs1963045	rs35206598	0	1.3295714938409984e-5	0	0.9999773790226018	9.325262581294645e-6
SE_4_+_83456958_83459740_83459797_83460973_MRPS18C	389	rs4693627	rs1963045	rs35206598	0	1.3295237121262017e-5	0	0.9999773802058276	9.324555562233422e-6
SE_4_+_83456958_83458346_83458429_83460973_MRPS18C	389	rs4693627	rs1963045	rs35206598	0	1.3295236845541428e-5	0	0.9999773802076466	9.324555405714845e-6
SE_4_+_83458429_83459740_83459797_83460973_MRPS18C	389	rs7688416	rs1963045	rs6844460	0	0	1.4181229280664488e-181	1	9.322595304447091e-112
A5SS_15_-_74837757_74837751_74837435_ULK3	286	rs12898397	rs6938	rs2472304	0	0	3.5525250351828264e-269	1	9.291832705973253e-187
SE_4_+_83456958_83459740_83459797_83460973_MRPS18C	389	rs4693627	rs1963045	rs2132095	0	2.907555113860823e-20	0	1	9.191368461494158e-19
SE_4_+_83456958_83458346_83458429_83460973_MRPS18C	389	rs4693627	rs1963045	rs2132095	0	2.907554966347928e-20	0	1	9.19136796202235e-19
SE_4_+_83458429_83459740_83459797_83460973_MRPS18C	389	rs7688416	rs1963045	rs2132095	0	2.906806361823877e-20	0	1	9.188964242549417e-19
SE_1_-_155262086_155261734_155261657_155260659_SCAMP3	166	rs1052177	rs12091730	rs6670014	0	0	5.729502119788217e-57	0.9999086304322735	9.136956786869721e-5
A5SS_11_-_66438710_66438632_66438259_MRPL11	200	rs11110	rs7570	rs4930391	4.783851365259954e-127	2.5102318284685177e-95	1.9057408606672645e-32	1	9.031400296674379e-28
SE_1_-_155680416_155680008_155679928_155679512_YY1AP1	194	rs12093350	rs10796944	rs4971072	0	0	0	1	9.01097e-318
A3SS_19_+_17267527_17268794_17268756_BABAM1	413	rs58925582	rs56069439	rs4808625	2.927531360790553e-72	2.3323272264229927e-29	1.2551975244401898e-43	1	9.00446672310905e-22
SE_1_-_155680416_155680008_155679928_155679512_YY1AP1	173	rs12093350	rs348196	rs10796947	1.1157678220556927e-308	4.200576112615488e-207	2.6562256989100484e-102	1	8.95668947012852e-57
SE_4_+_83458429_83459740_83459797_83460973_MRPS18C	389	rs7688416	rs1963045	rs13112255	0	5.265254472321528e-276	1.4181229280662875e-181	1	8.911695226655347e-112
SE_4_+_83456958_83459740_83459797_83460973_MRPS18C	389	rs4693627	rs1963045	rs6844460	0	0	0	1	8.88961780641999e-254
SE_4_+_83458429_83459740_83459797_83460973_MRPS18C	389	rs7688416	rs1963045	rs13112255	0	5.2652544723227246e-276	0	1	8.88099184718419e-168
A3SS_1_+_155319688_155319857_155319794_FDPS	194	rs12042020	rs10796944	rs4492610	0	1.8973995745810844e-119	0	0.9991128171877695	8.871828122464847e-4
SE_1_-_155680416_155680008_155679928_155679512_YY1AP1	194	rs12093350	rs10796944	rs4492610	0	1.8974087740818013e-119	0	0.9991164134114539	8.835865886945172e-4
A3SS_1_+_155319688_155319857_155319794_FDPS	276	rs12042020	rs7524950	rs4971100	0	0	2.573597835717407e-294	1	8.823779202759011e-296
A5SS_11_-_66438710_66438632_66438259_MRPL11	284	rs11110	rs11344495	rs1189338	0	2.2187282456668e-87	0	1	8.81531840583226e-67
SE_4_+_83458429_83459740_83459797_83460973_MRPS18C	389	rs7688416	rs1963045	rs6844460	0	0	0	1	8.791076830789697e-254
A5SS_11_-_1747757_1747667_1735429_IFITM10	342	rs28710291	rs6597981	rs7484068	0	2.4459291661866202e-8	0	0.9999999746651159	8.716421001404416e-10
SE_1_-_155680416_155680008_155679928_155679512_YY1AP1	173	rs12093350	rs348196	rs28582361	0	0	2.65622569891337e-102	1	8.700992536842846e-58
A3SS_19_+_17267527_17268794_17268756_BABAM1	396	rs58925582	rs67397200	rs11086063	1.3859496467233592e-43	1.1383190392175135e-05	1.217526635490289e-38	0.9999885298637143	8.694588881207223e-8
A3SS_1_+_155319688_155319857_155319794_FDPS	194	rs12042020	rs10796944	rs4971072	0	0	0	1	8.694451809954263e-190
A5SS_11_-_1747757_1747667_1735429_IFITM10	342	rs28710291	rs6597981	rs116665464	0	1.2416047782018745e-20	0	1	8.679678493876314e-17
A3SS_1_+_155319688_155319857_155319794_FDPS	173	rs12042020	rs348196	rs822527	0	0	0	1	8.644340037562207e-138
A3SS_19_+_17267527_17268794_17268756_BABAM1	396	rs58925582	rs67397200	rs11086063	1.4463270506652164e-48	1.1383190398016788e-5	1.2705668723089652e-43	0.9999885303779424	8.643165741179013e-8
A5SS_11_-_66438710_66438632_66438259_MRPL11	284	rs11110	rs11344495	rs1189338	0	2.2187282456587286e-87	0	1	8.631163231459543e-35
A5SS_11_-_1747757_1747667_1735429_IFITM10	342	rs28710291	rs6597981	rs6597984	3.5670701134743765e-105	1.4264228100945569e-89	2.5007102299758634e-16	1	8.61193688159301e-17
A3SS_15_-_74838266_74838173_74838192_ULK3	286	rs12898397	rs6938	rs2470890	0	0	1.126e-321	1	8.60110578324551e-299
AFE_1_-_155261657_155262086_155260659_SCAMP3	166	rs1052177	rs12091730	rs6670014	0	0	5.952134818301054e-163	1	8.585996458424423e-35
SE_4_+_83458429_83459740_83459797_83460973_MRPS18C	389	rs7688416	rs1963045	rs35206598	1.885511754313885e-186	1.3295827300985122e-5	1.4181028595257382e-181	0.9999858468036102	8.573690806697971e-7
A5SS_11_-_1747757_1747667_1735429_IFITM10	342	rs28710291	rs6597981	rs1138693	0	2.643032487227917e-51	0	1	8.564671859183397e-46
SE_4_+_83458429_83459740_83459797_83460973_MRPS18C	389	rs7688416	rs1963045	rs35206598	0	1.3295725601404411e-5	0	0.9999781825987948	8.521675995080139e-6
SE_4_+_83456958_83459740_83459797_83460973_MRPS18C	389	rs4693627	rs1963045	rs35206598	0	1.3295247781092091e-5	0	0.9999781835810276	8.52116951892147e-6
SE_4_+_83456958_83458346_83458429_83460973_MRPS18C	389	rs4693627	rs1963045	rs35206598	0	1.3295247505443833e-5	0	0.9999781835828466	8.521169258391118e-6
A5SS_11_-_66438710_66438632_66438259_MRPL11	284	rs11110	rs11344495	rs2444847	0	0	0	1	8.25782447162719e-127
SE_1_-_155680416_155680008_155679928_155679512_YY1AP1	173	rs12093350	rs348196	rs2666826	6.15107682774086e-204	2.3157206973281895e-102	2.6540415727504635e-102	0.9991760853881231	8.239146118490272e-4
A5SS_11_-_1747757_1747667_1735429_IFITM10	342	rs28710291	rs6597981	rs1138693	6.609458379009414e-67	2.6430324872439172e-51	2.5007102299553585e-16	0.9999999999917577	8.232311966028048e-12
A5SS_11_-_1747757_1747667_1735429_IFITM10	342	rs28710291	rs6597981	rs7946354	4.3361387484149054e-61	3.292363597829104e-41	1.3170291249951975e-20	1	8.192269908738098e-17
AFE_1_-_155261657_155262086_155260659_SCAMP3	194	rs1052177	rs10796944	rs4971072	0	0	0	1	8.162875131560226e-113
SE_1_-_155262086_155261734_155261657_155260659_SCAMP3	194	rs1052177	rs10796944	rs4971072	0	0	0	1	8.162875131560226e-113
A3SS_1_+_155319688_155319857_155319794_FDPS	194	rs12042020	rs10796944	rs4971072	0	0	0	1	8.162870856019521e-113
SE_1_-_155680416_155680008_155679928_155679512_YY1AP1	194	rs12093350	rs10796944	rs4971072	0	0	0	1	8.162870044603886e-113
A5SS_11_-_66438710_66438632_66438259_MRPL11	200	rs11110	rs7570	rs594313	0	0	2.122635527012409e-276	1	8.147115558453392e-201
AFE_1_-_155261657_155262086_155260659_SCAMP3	166	rs1052177	rs12091730	rs34632540	0	0	0	1	7.773807e-317
A5SS_11_-_66438710_66438632_66438259_MRPL11	284	rs11110	rs11344495	rs2444847	0	0	0	1	7.767281382080834e-185
A5SS_11_-_66438710_66438632_66438259_MRPL11	200	rs11110	rs7570	rs11227610	0	0	9.456144950090084e-101	1	7.762352660746597e-59
SE_1_-_155262086_155261734_155261657_155260659_SCAMP3	173	rs1052177	rs348196	rs822527	0	0	0	0.999999999992724	7.738598348440378e-12
A5SS_11_-_66438710_66438632_66438259_MRPL11	284	rs11110	rs11344495	rs1791679	0	1.0526141457010945e-285	0	1	7.717567753923007e-164
SE_1_-_155680416_155680008_155679928_155679512_YY1AP1	194	rs12093350	rs10796944	rs34632540	0	0	0	1	7.689444336575369e-250
A3SS_1_+_155319688_155319857_155319794_FDPS	194	rs12042020	rs10796944	rs34632540	0	0	0	1	7.689310015615893e-250
AFE_1_-_155261657_155262086_155260659_SCAMP3	194	rs1052177	rs10796944	rs34632540	0	0	0	1	7.689096003033036e-250
SE_1_-_155262086_155261734_155261657_155260659_SCAMP3	194	rs1052177	rs10796944	rs34632540	0	0	0	1	7.689096003033036e-250
A5SS_11_-_1747757_1747667_1735429_IFITM10	342	rs28710291	rs6597981	rs7484068	0	2.4459291664624658e-8	0	0.9999999747742553	7.67125847974985e-10
SE_1_-_155262086_155261734_155261657_155260659_SCAMP3	173	rs1052177	rs348196	rs822527	0	0	0	1	7.6438882028443365e-286
SE_4_+_83458429_83459740_83459797_83460973_MRPS18C	389	rs7688416	rs1963045	rs10027007	0	0	1.418122928065159e-181	1	7.615438058285581e-111
A3SS_19_+_17267527_17268794_17268756_BABAM1	413	rs58925582	rs56069439	rs4808625	2.8424275833328234e-67	2.3323272264229263e-29	1.2187087434091287e-38	1	7.485069966656708e-19
A3SS_19_+_17267527_17268794_17268756_BABAM1	396	rs58925582	rs67397200	rs4808625	3.321600528468997e-67	2.728123010219234e-29	1.217540600635203e-38	1	7.317688722745277e-19
A3SS_1_+_155319688_155319857_155319794_FDPS	173	rs12042020	rs348196	rs822490	0	0	4.481599878553261e-56	1	7.3073112973338304e-37
A5SS_11_-_66438710_66438632_66438259_MRPL11	284	rs11110	rs11344495	rs2282640	0	0	0	1	7.287662081725541e-42
A3SS_1_+_155319688_155319857_155319794_FDPS	166	rs12042020	rs12091730	rs4824	0	0	0	1	7.281004873122484e-221
A5SS_11_-_66438710_66438632_66438259_MRPL11	284	rs11110	rs11344495	rs1791679	0	1.0526141457068385e-285	0	1	7.248753635821138e-166
A3SS_1_+_155319688_155319857_155319794_FDPS	173	rs12042020	rs348196	rs822490	0	0	0	1	7.248231695450248e-165
SE_1_-_155680416_155680008_155679928_155679512_YY1AP1	166	rs12093350	rs12091730	rs822527	0	0	0	1	7.232305178889225e-229
A3SS_1_+_155319688_155319857_155319794_FDPS	166	rs12042020	rs12091730	rs822527	0	0	0	1	7.231033725766848e-229
A5SS_11_-_66438710_66438632_66438259_MRPL11	200	rs11110	rs7570	rs2510013	2.1260829432625413e-308	1.0016241206775741e-32	2.122635527012409e-276	1	7.225609714619353e-27
SE_4_+_83456958_83459740_83459797_83460973_MRPS18C	389	rs4693627	rs1963045	rs61415150	4.562233724902312e-22	5.012352207097053e-10	9.101981526522917e-13	0.9999999987798702	7.179832019858814e-10
AFE_1_-_155261657_155262086_155260659_SCAMP3	166	rs1052177	rs12091730	rs4824	0	0	0	1	7.063403772329331e-211
A5SS_1_+_7961735_7961793_7962763_PARK7	454	rs34157438	rs225132	rs6662192	0	0	0	1	7.062979471623355e-48
AFE_1_+_7961793_7961735_7962763_PARK7	454	rs34157438	rs225132	rs6662192	0	0	0	1	7.06297650714394e-48
A3SS_19_+_17267527_17268794_17268756_BABAM1	413	rs58925582	rs56069439	rs111961716	6.826639600924265e-65	5.601534934284475e-27	1.2187087434091634e-38	1	7.045141545685409e-23
SE_1_-_155680416_155680008_155679928_155679512_YY1AP1	173	rs12093350	rs348196	rs822490	0	0	1.4119719820073803e-295	1	6.9572393314437185e-74
SE_1_-_155680416_155680008_155679928_155679512_YY1AP1	194	rs12093350	rs10796944	rs4492610	0	1.899083422715509e-119	0	1	6.946556447987483e-90
SE_4_+_83456958_83458346_83458429_83460973_MRPS18C	389	rs4693627	rs1963045	rs10027007	0	0	0	1	6.941190966032258e-268
SE_4_+_83456958_83459740_83459797_83460973_MRPS18C	389	rs4693627	rs1963045	rs10027007	0	0	0	1	6.82908869012808e-116
SE_4_+_83456958_83458346_83458429_83460973_MRPS18C	389	rs4693627	rs1963045	rs10027007	0	0	0	1	6.829086879988657e-116
A3SS_1_+_155319688_155319857_155319794_FDPS	194	rs12042020	rs10796944	rs4971072	0	0	0	1	6.76394891179961e-292
AFE_1_-_155261657_155262086_155260659_SCAMP3	194	rs1052177	rs10796944	rs4492610	0	1.8990874643635788e-119	0	1	6.705481270710335e-23
SE_1_-_155262086_155261734_155261657_155260659_SCAMP3	194	rs1052177	rs10796944	rs4492610	0	1.8990874643635788e-119	0	1	6.705481270710335e-23
AFE_1_-_155261657_155262086_155260659_SCAMP3	194	rs1052177	rs10796944	rs4492610	0	1.8990874643635788e-119	0	1	6.663431680220695e-91
SE_1_-_155262086_155261734_155261657_155260659_SCAMP3	194	rs1052177	rs10796944	rs4492610	0	1.8990874643635788e-119	0	1	6.663431680220695e-91
A5SS_11_-_66438710_66438632_66438259_MRPL11	200	rs11110	rs7570	rs2510013	3.5761915040350946e-79	1.0016241206775029e-32	3.5703927553344004e-47	1	6.634836839479766e-17
AFE_11_-_65857093_65858097_65856242_CFL1	390	rs679147	rs3903072	rs659824	0	5.063240392296895e-74	0	1	6.630341892889252e-76
A3SS_15_-_74838266_74838173_74838192_ULK3	286	rs12898397	rs6938	rs2472304	0	0	0	1	6.557633723090799e-305
A3SS_1_+_155319688_155319857_155319794_FDPS	166	rs12042020	rs12091730	rs34632540	0	0	0	1	6.551602348337534e-154
SE_1_-_155262086_155261734_155261657_155260659_SCAMP3	173	rs1052177	rs348196	rs822490	0	0	0	1	6.414993513354945e-257
SE_1_-_155680416_155680008_155679928_155679512_YY1AP1	173	rs12093350	rs348196	rs822490	0	0	0	1	6.414992806248725e-257
AFE_1_-_155261657_155262086_155260659_SCAMP3	173	rs1052177	rs348196	rs822490	0	0	0	1	6.414992463909364e-257
A5SS_11_-_1747757_1747667_1735429_IFITM10	342	rs28710291	rs6597981	rs6597984	0	1.426422810094719e-89	7.370509084746735e-241	1	6.354864367992135e-89
SE_1_-_155680416_155680008_155679928_155679512_YY1AP1	173	rs12093350	rs348196	rs822490	0	0	2.6562256989085384e-102	1	6.317386920424784e-80
A5SS_11_-_1747757_1747667_1735429_IFITM10	342	rs28710291	rs6597981	rs28638097	4.310011633457589e-77	1.723515016571588e-61	2.500710229975792e-16	0.9999999999999432	6.301094939052608e-14
SE_1_-_155680416_155680008_155679928_155679512_YY1AP1	166	rs12093350	rs12091730	rs4824	0	0	0	1	6.298656673569585e-273
A3SS_1_+_155319688_155319857_155319794_FDPS	166	rs12042020	rs12091730	rs4824	0	0	0	1	6.2966480580854456e-273
SE_14_+_103571820_103574107_103574170_103587274_APOPT1/KLC1	351	rs28513222	rs60226654	rs4906340	0	1.257776381313089e-158	0	1	6.226168766698291e-153
SE_1_-_155262086_155261734_155261657_155260659_SCAMP3	166	rs1052177	rs12091730	rs6670014	0	0	0	1	6.2238915169752505e-127
AFE_1_-_155261657_155262086_155260659_SCAMP3	166	rs1052177	rs12091730	rs1325908	0	0	2.0799424733863895e-89	1	6.203354070616331e-67
AFE_1_-_155261657_155262086_155260659_SCAMP3	166	rs1052177	rs12091730	rs1325908	0	0	1.6745416005019133e-263	1	6.192760112300853e-179
A5SS_11_-_66438710_66438632_66438259_MRPL11	284	rs11110	rs11344495	rs1189338	0	2.2187282456668e-87	0	1	6.083502113453325e-35
AFE_1_-_155261657_155262086_155260659_SCAMP3	166	rs1052177	rs12091730	rs34632540	0	0	5.952134818298348e-163	1	6.058662584794668e-66
A5SS_11_-_66438710_66438632_66438259_MRPL11	200	rs11110	rs7570	rs6591223	0	0	1.9057408606669936e-32	1	6.012448845772268e-31
A5SS_11_-_66438710_66438632_66438259_MRPL11	284	rs11110	rs11344495	rs2511224	0	0	0	1	6.0098939069904155e-143
AFE_1_-_155261657_155262086_155260659_SCAMP3	166	rs1052177	rs12091730	rs34632540	0	0	0	1	5e-324
SE_1_-_155262086_155261734_155261657_155260659_SCAMP3	194	rs1052177	rs10796944	rs3814319	0	0	0	1	5.924265407160316e-115
AFE_1_-_155261657_155262086_155260659_SCAMP3	173	rs1052177	rs348196	rs10796947	0	4.200576529148177e-207	0	1	5.908557309257829e-87
SE_1_-_155680416_155680008_155679928_155679512_YY1AP1	173	rs12093350	rs348196	rs10796947	0	4.2005761126116675e-207	0	1	5.9085567272778345e-87
SE_1_-_155262086_155261734_155261657_155260659_SCAMP3	173	rs1052177	rs348196	rs10796947	0	4.200574177830789e-207	0	1	5.9085555185005265e-87
A3SS_1_+_155319688_155319857_155319794_FDPS	194	rs12042020	rs10796944	rs1325908	0	0	0	1	5.882686663283529e-264
SE_1_-_155680416_155680008_155679928_155679512_YY1AP1	173	rs12093350	rs348196	rs822527	0	0	2.65622569891337e-102	1	5.847676613057356e-58
A3SS_15_-_74838266_74838173_74838192_ULK3	286	rs12898397	rs6938	rs2470890	0	0	0.013081288100421414	0.9863386544038854	5.800574957981228e-4
A5SS_11_-_1747757_1747667_1735429_IFITM10	342	rs28710291	rs6597981	rs56364586	5.424760099233077e-35	2.169287762415175e-19	2.5007102299744415e-16	0.9999999999994316	5.738229714347177e-13
SE_1_-_155262086_155261734_155261657_155260659_SCAMP3	173	rs1052177	rs348196	rs10796947	0	4.2005741778326996e-207	0	1	5.73318247477587e-70
AFE_1_-_155261657_155262086_155260659_SCAMP3	173	rs1052177	rs348196	rs10796947	0	4.200576529148177e-207	0	1	5.7331822899863275e-70
SE_14_+_103571820_103574107_103574170_103587274_APOPT1/KLC1	351	rs28513222	rs60226654	rs2403202	0	2.412233250967463e-156	0	1	5.720986123388058e-153
A3SS_15_-_74838266_74838173_74838192_ULK3	286	rs12898397	rs6938	rs11072507	0	0	0.013081421950021195	0.9863487672666689	5.69810783259558e-4
A5SS_11_-_1747757_1747667_1735429_IFITM10	342	rs28710291	rs6597981	rs7946354	1.1579924978339536e-70	3.292363597829104e-41	3.517207208212066e-30	1	5.694929640731907e-25
SE_4_+_83456958_83459740_83459797_83460973_MRPS18C	389	rs4693627	rs1963045	rs10027007	0	0	9.924283517552548e-43	1	5.651138088426868e-34
A5SS_11_-_1747757_1747667_1735429_IFITM10	342	rs28710291	rs6597981	rs1135628	0	8.4706885662122675e-70	0	1	5.632503025851872e-62
AFE_1_-_155261657_155262086_155260659_SCAMP3	173	rs1052177	rs348196	rs822527	0	0	0	1	5.631248922834817e-304
A3SS_1_+_155319688_155319857_155319794_FDPS	166	rs12042020	rs12091730	rs822527	0	0	0	1	5.625008174551898e-302
SE_4_+_83456958_83459740_83459797_83460973_MRPS18C	389	rs4693627	rs1963045	rs61415150	4.974400442850316e-52	5.012352210664918e-10	9.924283512528828e-43	0.9999999994931414	5.623522945555822e-12
AFE_1_-_155261657_155262086_155260659_SCAMP3	166	rs1052177	rs12091730	rs821551	0	0	5.952134818303761e-163	1	5.608415244560582e-91
A5SS_11_-_1747757_1747667_1735429_IFITM10	342	rs28710291	rs6597981	rs116665464	3.104893770431001e-36	1.2416047781997395e-20	2.500710229975703e-16	0.9999999999999432	5.5794449063697447e-14
A3SS_19_+_17267527_17268794_17268756_BABAM1	396	rs58925582	rs67397200	rs12974508	7.129892897262944e-62	5.8559795817431535e-24	1.217540600635203e-38	1	5.531405776274528e-26
A3SS_19_+_17267527_17268794_17268756_BABAM1	396	rs58925582	rs67397200	rs4464206	1.8512934070050108e-63	1.5205188279053681e-25	1.217540600635186e-38	1	5.51717096074061e-27
A3SS_15_-_74838266_74838173_74838192_ULK3	286	rs12898397	rs6938	rs2472304	0	0	0.013081706918847004	0.9863702977799536	5.479953010950839e-4
AFE_1_-_155261657_155262086_155260659_SCAMP3	166	rs1052177	rs12091730	rs4824	0	0	1.6745416005015325e-263	1	5.471341719206473e-99
SE_4_+_83456958_83458346_83458429_83460973_MRPS18C	389	rs4693627	rs1963045	rs6844460	0	0	0	1	5.44732240232554e-252
AFE_1_-_155261657_155262086_155260659_SCAMP3	173	rs1052177	rs348196	rs28582361	0	0	0	1	5.425609671649319e-305
A5SS_11_-_66438710_66438632_66438259_MRPL11	200	rs11110	rs7570	rs594313	0	0	1.9057408606667768e-32	1	5.374366374956108e-25
A5SS_11_-_66438710_66438632_66438259_MRPL11	200	rs11110	rs7570	rs6591223	0	0	0	1	5.347590573507469e-210
AFE_1_-_155261657_155262086_155260659_SCAMP3	173	rs1052177	rs348196	rs2666826	0	2.317626623004658e-102	0	1	5.342495056964006e-46
SE_1_-_155680416_155680008_155679928_155679512_YY1AP1	173	rs12093350	rs348196	rs2666826	0	2.317626404534572e-102	0	1	5.342494912305154e-46
SE_1_-_155262086_155261734_155261657_155260659_SCAMP3	173	rs1052177	rs348196	rs2666826	0	2.317625974512486e-102	0	1	5.3424947103080236e-46
SE_4_+_83456958_83458346_83458429_83460973_MRPS18C	389	rs4693627	rs1963045	rs6844460	0	0	0	1	5.27752817166643e-248
A5SS_11_-_66438710_66438632_66438259_MRPL11	200	rs11110	rs7570	rs11227610	0	0	1.9057408606672103e-32	1	5.268836216274671e-27
A5SS_11_-_66438710_66438632_66438259_MRPL11	284	rs11110	rs11344495	rs2444847	0	0	0	1	5.237369598427806e-137
A5SS_11_-_66438710_66438632_66438259_MRPL11	284	rs11110	rs11344495	rs2511224	0	0	0	1	5.236333107425594e-24
A5SS_11_-_66438710_66438632_66438259_MRPL11	200	rs11110	rs7570	rs4930391	0	2.5102318284687316e-95	2.122635527012409e-276	1	5.2229382413445714e-73
AFE_1_-_155261657_155262086_155260659_SCAMP3	173	rs1052177	rs348196	rs10796947	0	4.200576529148177e-207	0	1	5.214137316487541e-117
SE_1_-_155262086_155261734_155261657_155260659_SCAMP3	173	rs1052177	rs348196	rs10796947	0	4.2005741778326996e-207	0	1	5.214135735852641e-117
A5SS_1_+_7961735_7961793_7962763_PARK7	454	rs34157438	rs225132	rs6662192	0	0	0	1	5.1993332145185714e-48
AFE_1_+_7961793_7961735_7962763_PARK7	454	rs34157438	rs225132	rs6662192	0	0	0	1	5.1992338109057505e-48
SE_1_-_155262086_155261734_155261657_155260659_SCAMP3	166	rs1052177	rs12091730	rs821551	0	0	0	1	5.173457469447947e-187
A5SS_2_+_69806432_69806498_69807906_ANXA4	302	rs7349311	rs6756513	rs13383061	5.7628238289105634e-61	2.9641324320362807e-59	0.019061253721035395	0.980422489481757	5.16256797210843e-4
A3SS_1_+_155319688_155319857_155319794_FDPS	276	rs12042020	rs7524950	rs423144	0	0	2.5735978358297593e-294	1	5.157026191323708e-296
SE_1_-_155262086_155261734_155261657_155260659_SCAMP3	166	rs1052177	rs12091730	rs4824	0	0	0	1	5.1423512707919206e-241
SE_1_-_155262086_155261734_155261657_155260659_SCAMP3	166	rs1052177	rs12091730	rs822527	0	0	0	1	5.1409211569782286e-291
A5SS_11_-_66438710_66438632_66438259_MRPL11	284	rs11110	rs11344495	rs1189338	0	2.2187282456668e-87	0	1	5.11414520344761e-40
A5SS_11_-_1747757_1747667_1735429_IFITM10	342	rs28710291	rs6597981	rs1138693	0	2.6430324872567626e-51	0	1	5.105838966267174e-46
SE_1_-_155680416_155680008_155679928_155679512_YY1AP1	194	rs12093350	rs10796944	rs1325908	0	0	0	1	5.102e-319
SE_4_+_83456958_83458346_83458429_83460973_MRPS18C	389	rs4693627	rs1963045	rs13112255	0	5.728856513583658e-276	0	1	5.060386604545378e-167
A3SS_19_+_17267527_17268794_17268756_BABAM1	396	rs58925582	rs67397200	rs4464206	1.9319430097808776e-68	1.5205188279053897e-25	1.2705814451783394e-43	1	5.0552279352777554e-27
A5SS_15_-_74837757_74837751_74837435_ULK3	286	rs12898397	rs6938	rs11072507	0	0	3.552525035182423e-269	1	5.037728398938212e-184
SE_1_-_155680416_155680008_155679928_155679512_YY1AP1	166	rs12093350	rs12091730	rs4824	0	0	0	1	5.035717103e-314
AFE_1_-_155261657_155262086_155260659_SCAMP3	166	rs1052177	rs12091730	rs822527	0	0	0	1	5.00095505271024e-15
A5SS_11_-_66438710_66438632_66438259_MRPL11	284	rs11110	rs11344495	rs2511225	0	0	0	1	4.9903281501183506e-207
A5SS_11_-_1747757_1747667_1735429_IFITM10	342	rs28710291	rs6597981	rs56364586	7.629834554657212e-49	2.169287762416408e-19	3.517207208212066e-30	1	4.9803650369795626e-17
SE_4_+_83456958_83459740_83459797_83460973_MRPS18C	389	rs4693627	rs1963045	rs61415150	0	5.01235221044603e-10	0	0.999999999449301	4.9489642844538147e-11
SE_4_+_83456958_83458346_83458429_83460973_MRPS18C	389	rs4693627	rs1963045	rs61415150	0	5.012352231194988e-10	0	0.999999999449301	4.9489642377215926e-11
SE_4_+_83458429_83459740_83459797_83460973_MRPS18C	389	rs7688416	rs1963045	rs61415150	0	5.012024713759185e-10	0	0.999999999449301	4.948509601585268e-11
A5SS_11_-_1747757_1747667_1735429_IFITM10	342	rs28710291	rs6597981	rs28638097	1.2703183087338668e-301	1.7235150165718328e-61	7.370509084746735e-241	1	4.9471023519631505e-54
A3SS_1_+_155319688_155319857_155319794_FDPS	194	rs12042020	rs10796944	rs11577338	0	0	0	1	4.9112239505578587e-275
A3SS_1_+_155319688_155319857_155319794_FDPS	194	rs12042020	rs10796944	rs4492610	0	1.8990810369718372e-119	0	1	4.884356871318539e-42
A3SS_1_+_155319688_155319857_155319794_FDPS	173	rs12042020	rs348196	rs28582361	0	0	0	1	4.880963872712824e-35
SE_4_+_83458429_83459740_83459797_83460973_MRPS18C	389	rs7688416	rs1963045	rs10027007	0	0	0	1	4.8774772220824454e-232
SE_4_+_83456958_83459740_83459797_83460973_MRPS18C	389	rs4693627	rs1963045	rs4693617	0	1.439641982618629e-73	0	1	4.8318802264898536e-73
SE_4_+_83456958_83458346_83458429_83460973_MRPS18C	389	rs4693627	rs1963045	rs4693617	0	1.4396418488269652e-73	0	1	4.8318548834027014e-73
SE_4_+_83458429_83459740_83459797_83460973_MRPS18C	389	rs7688416	rs1963045	rs4693617	0	1.438907084015754e-73	0	1	4.829666749167616e-73
AFE_1_-_155261657_155262086_155260659_SCAMP3	173	rs1052177	rs348196	rs2666826	0	2.317626623004658e-102	0	1	4.82202058544325e-85
SE_1_-_155262086_155261734_155261657_155260659_SCAMP3	173	rs1052177	rs348196	rs2666826	0	2.31762597451354e-102	0	1	4.8220190972814797e-85
SE_4_+_83458429_83459740_83459797_83460973_MRPS18C	389	rs7688416	rs1963045	rs13112255	0	5.265254472321528e-276	0	1	4.806980579157919e-167
SE_1_-_155680416_155680008_155679928_155679512_YY1AP1	173	rs12093350	rs348196	rs822527	0	0	0	1	4.80408146308265e-310
SE_4_+_83456958_83459740_83459797_83460973_MRPS18C	389	rs4693627	rs1963045	rs4693617	0	1.4396419826189565e-73	0	1	4.7809167023419215e-70
SE_1_-_155262086_155261734_155261657_155260659_SCAMP3	166	rs1052177	rs12091730	rs4824	0	0	0	1	4.77020231506705e-115
AFE_1_-_155261657_155262086_155260659_SCAMP3	166	rs1052177	rs12091730	rs4824	0	0	0	1	4.770201405349933e-115
A3SS_1_+_155319688_155319857_155319794_FDPS	173	rs12042020	rs348196	rs822527	0	0	0	1	4.764588084228265e-43
SE_1_-_155680416_155680008_155679928_155679512_YY1AP1	194	rs12093350	rs10796944	rs4492610	0	1.899083422715509e-119	0	1	4.748035342607048e-63
SE_14_+_103571820_103574107_103574170_103587274_APOPT1/KLC1	351	rs28513222	rs60226654	rs4906340	0	1.2577763812764828e-158	0	1	4.739611877115323e-158
SE_4_+_83456958_83459740_83459797_83460973_MRPS18C	389	rs4693627	rs1963045	rs2132095	0	2.907555113881978e-20	0	1	4.73780166716823e-19
SE_4_+_83456958_83458346_83458429_83460973_MRPS18C	389	rs4693627	rs1963045	rs2132095	0	2.907554966355861e-20	0	1	4.737801331746635e-19
SE_4_+_83458429_83459740_83459797_83460973_MRPS18C	389	rs7688416	rs1963045	rs2132095	0	2.906806361823877e-20	0	1	4.736454272354689e-19
A3SS_19_+_17267527_17268794_17268756_BABAM1	396	rs58925582	rs67397200	rs111961716	4.041284297540232e-65	3.319219330699864e-27	1.217540600635186e-38	1	4.695230031225913e-23
SE_4_+_83456958_83458346_83458429_83460973_MRPS18C	389	rs4693627	rs1963045	rs13112255	0	5.728856513583658e-276	0	1	4.6816812391483424e-181
SE_4_+_83456958_83459740_83459797_83460973_MRPS18C	389	rs4693627	rs1963045	rs13112255	0	5.7288482529732954e-276	0	1	4.68167694871479e-181
SE_1_-_155262086_155261734_155261657_155260659_SCAMP3	166	rs1052177	rs12091730	rs822527	0	0	1.4308748890309994e-154	1	4.653675433851137e-93
SE_1_-_155680416_155680008_155679928_155679512_YY1AP1	194	rs12093350	rs10796944	rs4971072	0	0	0	1	4.650754258929675e-190
AFE_1_-_155261657_155262086_155260659_SCAMP3	194	rs1052177	rs10796944	rs4971072	0	0	0	1	4.650543971151603e-190
SE_1_-_155262086_155261734_155261657_155260659_SCAMP3	194	rs1052177	rs10796944	rs4971072	0	0	0	1	4.650543971151603e-190
A5SS_11_-_1747757_1747667_1735429_IFITM10	342	rs28710291	rs6597981	rs1138693	0	2.6430324872711855e-51	0	1	4.64335887149075e-46
A5SS_11_-_1747757_1747667_1735429_IFITM10	342	rs28710291	rs6597981	rs7484068	8.602839697695783e-38	2.4459291672124552e-8	3.5172071205566706e-30	0.9999999750772023	4.6350579795668924e-10
A3SS_19_+_17267527_17268794_17268756_BABAM1	396	rs58925582	rs67397200	rs8110145	2.176914341868619e-56	1.787960369233627e-18	1.217540600635186e-38	1	4.617456156631595e-19
SE_4_+_83456958_83459740_83459797_83460973_MRPS18C	389	rs4693627	rs1963045	rs2132095	0	2.907555113865451e-20	0	1	4.5962547211143927e-20
SE_4_+_83456958_83458346_83458429_83460973_MRPS18C	389	rs4693627	rs1963045	rs4693617	0	1.4396418488269652e-73	0	1	4.578730968966627e-73
SE_4_+_83458429_83459740_83459797_83460973_MRPS18C	389	rs7688416	rs1963045	rs4693617	0	1.438907084015427e-73	0	1	4.576733444561147e-73
AFE_1_-_155261657_155262086_155260659_SCAMP3	173	rs1052177	rs348196	rs10796947	0	4.20057652917683e-207	0	1	4.568916037123249e-62
SE_1_-_155680416_155680008_155679928_155679512_YY1AP1	173	rs12093350	rs348196	rs10796947	0	4.200576112607847e-207	0	1	4.56891571971681e-62
SE_1_-_155262086_155261734_155261657_155260659_SCAMP3	173	rs1052177	rs348196	rs10796947	0	4.2005741778326996e-207	0	1	4.5689148984437495e-62
A3SS_1_+_155319688_155319857_155319794_FDPS	173	rs12042020	rs348196	rs10796947	0	4.20058613838543e-207	0	1	4.568912628599607e-62
AFE_1_-_155261657_155262086_155260659_SCAMP3	194	rs1052177	rs10796944	rs34632540	0	0	0	1	4.563986304169338e-255
SE_1_-_155262086_155261734_155261657_155260659_SCAMP3	194	rs1052177	rs10796944	rs34632540	0	0	0	1	4.563986304169338e-255
SE_1_-_155680416_155680008_155679928_155679512_YY1AP1	173	rs12093350	rs348196	rs822527	0	0	1.4119719820086645e-295	1	4.5532768418917104e-100
A5SS_11_-_66438710_66438632_66438259_MRPL11	200	rs11110	rs7570	rs2513658	9.694049642238939e-307	5.086761711581815e-275	1.9057408606674268e-32	1	4.483533170482792e-26
A3SS_1_+_155319688_155319857_155319794_FDPS	173	rs12042020	rs348196	rs28582361	0	0	4.481599878565489e-56	1	4.477805451490277e-34
A3SS_19_+_17267527_17268794_17268756_BABAM1	413	rs58925582	rs56069439	rs3826700	5.3257040843671565e-45	0.04242921118524722	1.201379919412073e-43	0.957123299436714	4.474893780455881e-4
A5SS_11_-_66438710_66438632_66438259_MRPL11	284	rs11110	rs11344495	rs2444847	0	0	0	1	4.464488396016045e-22
SE_1_-_155680416_155680008_155679928_155679512_YY1AP1	194	rs12093350	rs10796944	rs3814319	0	0	0	1	4.45792165614385e-136
SE_4_+_83458429_83459740_83459797_83460973_MRPS18C	389	rs7688416	rs1963045	rs13112255	0	5.2652544723227246e-276	0	1	4.440847019394179e-181
A3SS_19_+_17267527_17268794_17268756_BABAM1	413	rs58925582	rs56069439	rs111961716	7.031032782579013e-70	5.601534934284475e-27	1.2551975244401898e-43	1	4.429529347149002e-25
SE_4_+_83456958_83459740_83459797_83460973_MRPS18C	389	rs4693627	rs1963045	rs13112255	5.214387103032198e-288	5.728848252968736e-276	9.10198153760821e-13	0.9999999999990905	4.428603212125941e-14
A5SS_11_-_1747757_1747667_1735429_IFITM10	342	rs28710291	rs6597981	rs116665464	9.151259297386264e-261	1.2416047781998983e-20	7.370509084746735e-241	1	4.4200446062730354e-20
AFE_1_-_155261657_155262086_155260659_SCAMP3	166	rs1052177	rs12091730	rs4824	0	0	5.952134818299702e-163	1	4.3592341480070066e-67
A5SS_11_-_66438710_66438632_66438259_MRPL11	200	rs11110	rs7570	rs594313	0	0	0	1	4.332657415301316e-291
A3SS_1_+_155319688_155319857_155319794_FDPS	194	rs12042020	rs10796944	rs4492610	0	1.899081036972485e-119	1.9104366979862872e-295	1	4.302965370449622e-68
A3SS_1_+_155319688_155319857_155319794_FDPS	194	rs12042020	rs10796944	rs3814319	0	0	0	1	4.300340042498332e-86
SE_1_-_155262086_155261734_155261657_155260659_SCAMP3	166	rs1052177	rs12091730	rs34632540	0	0	0	1	4.2987637730352594e-249
SE_4_+_83458429_83459740_83459797_83460973_MRPS18C	389	rs7688416	rs1963045	rs61415150	7.107667162938376e-191	5.012024713985396e-10	1.4181229273495754e-181	0.9999999994945483	4.261200554115051e-12
A3SS_1_+_155319688_155319857_155319794_FDPS	173	rs12042020	rs348196	rs10796947	1.882534632766634e-262	4.200586138387579e-207	4.481599878557083e-56	1	4.204525821377014e-23
A3SS_19_+_17267527_17268794_17268756_BABAM1	413	rs58925582	rs56069439	rs3826700	5.17102509539529e-40	0.04243036019361083	1.166487212577094e-38	0.9571492731766664	4.203666297283842e-4
A5SS_11_-_1747757_1747667_1735429_IFITM10	342	rs28710291	rs6597981	rs56364586	0	2.1692877624106122e-19	0	0.999999999996362	4.174176241868892e-12
A3SS_1_+_155319688_155319857_155319794_FDPS	173	rs12042020	rs348196	rs28582361	0	0	6.746439158670629e-154	1	4.170199863503659e-46
A3SS_15_-_74838266_74838173_74838192_ULK3	286	rs12898397	rs6938	rs2472304	0	0	0	1	4.149171985284248e-21
A5SS_11_-_1747757_1747667_1735429_IFITM10	342	rs28710291	rs6597981	rs6597984	1.2858455993285827e-306	1.426422810094638e-89	9.01447726598921e-218	1	4.134164039253372e-88
A3SS_15_-_74838266_74838173_74838192_ULK3	286	rs12898397	rs6938	rs2470890	0	0	0	1	4.1249260925364532e-25
A3SS_15_-_74838266_74838173_74838192_ULK3	286	rs12898397	rs6938	rs2470890	0	0	0	1	4.1188330951272696e-306
A5SS_11_-_1747757_1747667_1735429_IFITM10	342	rs28710291	rs6597981	rs7946354	8.233247329891496e-57	3.292363597829151e-41	2.500710229975899e-16	1	4.1127772642122784e-18
SE_4_+_83456958_83459740_83459797_83460973_MRPS18C	389	rs4693627	rs1963045	rs4693617	1.4287415199292541e-115	1.4396419826190385e-73	9.924283517558754e-43	1	4.0841909638471263e-44
SE_1_-_155680416_155680008_155679928_155679512_YY1AP1	166	rs12093350	rs12091730	rs6670014	0	0	0	1	4.063234662148064e-200
AFE_1_-_155261657_155262086_155260659_SCAMP3	194	rs1052177	rs10796944	rs34632540	0	0	0	1	4.050261979872541e-167
SE_1_-_155262086_155261734_155261657_155260659_SCAMP3	194	rs1052177	rs10796944	rs34632540	0	0	0	1	4.050261979872541e-167
A3SS_1_+_155319688_155319857_155319794_FDPS	194	rs12042020	rs10796944	rs34632540	0	0	0	1	4.050228159269334e-167
SE_1_-_155262086_155261734_155261657_155260659_SCAMP3	166	rs1052177	rs12091730	rs821551	0	0	5.730024622569874e-57	1	4.049445910807135e-37
SE_4_+_83458429_83459740_83459797_83460973_MRPS18C	389	rs7688416	rs1963045	rs4693617	2.040547127199745e-254	1.4389070840155907e-73	1.4181229280664488e-181	1	4.0408019051275705e-73
AFE_1_-_155261657_155262086_155260659_SCAMP3	166	rs1052177	rs12091730	rs34632540	0	0	2.0799424733863895e-89	1	4.0071438302971093e-42
SE_1_-_155262086_155261734_155261657_155260659_SCAMP3	166	rs1052177	rs12091730	rs1325908	0	0	0	1	4.006821336413254e-284
SE_1_-_155262086_155261734_155261657_155260659_SCAMP3	166	rs1052177	rs12091730	rs822527	0	0	0	1	3.994513786767907e-291
AFE_1_-_155261657_155262086_155260659_SCAMP3	173	rs1052177	rs348196	rs822490	0	0	0	1	3.984487548365151e-205
SE_1_-_155680416_155680008_155679928_155679512_YY1AP1	173	rs12093350	rs348196	rs822490	0	0	0	1	3.9844875404361227e-205
SE_1_-_155680416_155680008_155679928_155679512_YY1AP1	166	rs12093350	rs12091730	rs34632540	0	0	0	1	3.98308034916062e-245
SE_1_-_155680416_155680008_155679928_155679512_YY1AP1	194	rs12093350	rs10796944	rs34632540	0	0	0	1	3.969436472494795e-213
AFE_1_-_155261657_155262086_155260659_SCAMP3	194	rs1052177	rs10796944	rs34632540	0	0	0	1	3.969407124615233e-213
SE_1_-_155262086_155261734_155261657_155260659_SCAMP3	194	rs1052177	rs10796944	rs34632540	0	0	0	1	3.969407124615233e-213
A3SS_1_+_155319688_155319857_155319794_FDPS	194	rs12042020	rs10796944	rs34632540	0	0	0	1	3.9693891081174724e-213
AFE_1_-_155261657_155262086_155260659_SCAMP3	173	rs1052177	rs348196	rs10796947	0	4.200576529130986e-207	0	0.9999999999959073	3.922956413559295e-12
SE_1_-_155680416_155680008_155679928_155679512_YY1AP1	173	rs12093350	rs348196	rs10796947	0	4.200576112598774e-207	1.4119719820019226e-295	0.9999999999961346	3.9229563531358805e-12
SE_1_-_155262086_155261734_155261657_155260659_SCAMP3	173	rs1052177	rs348196	rs10796947	0	4.2005741778164626e-207	0	0.9999999999959073	3.922956280016066e-12
SE_4_+_83456958_83459740_83459797_83460973_MRPS18C	389	rs4693627	rs1963045	rs61415150	0	5.012352210673965e-10	0	0.9999999994947757	3.914059650128284e-12
SE_4_+_83456958_83458346_83458429_83460973_MRPS18C	389	rs4693627	rs1963045	rs61415150	0	5.012352231424633e-10	0	0.9999999994948894	3.914059115248536e-12
SE_4_+_83458429_83459740_83459797_83460973_MRPS18C	389	rs7688416	rs1963045	rs61415150	0	5.012024713987675e-10	0	0.9999999994948894	3.91377190730417e-12
A3SS_1_+_155319688_155319857_155319794_FDPS	276	rs12042020	rs7524950	rs4971101	0	0	2.5735978358297593e-294	1	3.8898751272054098e-289
A5SS_11_-_66438710_66438632_66438259_MRPL11	284	rs11110	rs11344495	rs551708	0	8.196663719456013e-117	0	1	3.837269561575962e-88
SE_4_+_83456958_83458346_83458429_83460973_MRPS18C	389	rs4693627	rs1963045	rs61415150	0	5.012352231422923e-10	0	0.9999999994947757	3.8283624663733724e-12
SE_4_+_83458429_83459740_83459797_83460973_MRPS18C	389	rs7688416	rs1963045	rs61415150	0	5.012024713988246e-10	0	0.9999999994950031	3.8280481879234e-12
SE_4_+_83456958_83458346_83458429_83460973_MRPS18C	389	rs4693627	rs1963045	rs4693617	0	1.4396418488268016e-73	0	1	3.822249825117572e-73
SE_4_+_83456958_83459740_83459797_83460973_MRPS18C	389	rs4693627	rs1963045	rs4693617	0	1.439641982619284e-73	0	1	3.8222469508137056e-73
SE_4_+_83458429_83459740_83459797_83460973_MRPS18C	389	rs7688416	rs1963045	rs4693617	0	1.438907084015754e-73	0	1	3.820533152647528e-73
SE_4_+_83458429_83459740_83459797_83460973_MRPS18C	389	rs7688416	rs1963045	rs6844460	0	0	0	1	3.8149185111136056e-232
A5SS_11_-_66438710_66438632_66438259_MRPL11	284	rs11110	rs11344495	rs1189338	0	2.218728245658224e-87	0	1	3.812775726741846e-42
SE_1_-_155680416_155680008_155679928_155679512_YY1AP1	194	rs12093350	rs10796944	rs4492610	0	1.899083422715509e-119	0	1	3.796640776545079e-68
A5SS_11_-_66438710_66438632_66438259_MRPL11	284	rs11110	rs11344495	rs1189338	0	2.2187282456627644e-87	0	1	3.7892028777644237e-39
SE_1_-_155262086_155261734_155261657_155260659_SCAMP3	166	rs1052177	rs12091730	rs822527	0	0	5.73002462255424e-57	1	3.7352753155464078e-34
SE_4_+_83456958_83458346_83458429_83460973_MRPS18C	389	rs4693627	rs1963045	rs61415150	0	5.012352231425773e-10	0	0.9999999994950031	3.72910723340506e-12
SE_4_+_83456958_83459740_83459797_83460973_MRPS18C	389	rs4693627	rs1963045	rs61415150	0	5.012352210673965e-10	0	0.9999999994952304	3.7290974153039355e-12
SE_4_+_83458429_83459740_83459797_83460973_MRPS18C	389	rs7688416	rs1963045	rs61415150	0	5.012024713989385e-10	0	0.9999999994952304	3.7288307393336134e-12
AFE_1_-_155261657_155262086_155260659_SCAMP3	166	rs1052177	rs12091730	rs4824	0	0	2.0799424733863895e-89	1	3.694046207766437e-34
SE_4_+_83456958_83458346_83458429_83460973_MRPS18C	389	rs4693627	rs1963045	rs61415150	0	5.012352231425203e-10	0	0.9999999994952304	3.6773742468503056e-12
SE_4_+_83456958_83459740_83459797_83460973_MRPS18C	389	rs4693627	rs1963045	rs61415150	0	5.012352210651172e-10	0	0.999999999494321	3.677374238960507e-12
SE_4_+_83458429_83459740_83459797_83460973_MRPS18C	389	rs7688416	rs1963045	rs61415150	0	5.012024713987105e-10	0	0.9999999994952304	3.677108992980188e-12
SE_1_-_155262086_155261734_155261657_155260659_SCAMP3	166	rs1052177	rs12091730	rs34632540	0	0	5.730024622559451e-57	1	3.665557682618231e-28
A5SS_11_-_66438710_66438632_66438259_MRPL11	200	rs11110	rs7570	rs2513658	0	5.086761711581815e-275	0	1	3.660967212313679e-201
SE_4_+_83456958_83459740_83459797_83460973_MRPS18C	389	rs4693627	rs1963045	rs61415150	0	5.012352210705876e-10	0	0.9999999994979589	3.6378057099579893e-12
SE_4_+_83456958_83458346_83458429_83460973_MRPS18C	389	rs4693627	rs1963045	rs61415150	0	5.012352231429762e-10	0	0.999999999494321	3.6378057084228152e-12
SE_4_+_83458429_83459740_83459797_83460973_MRPS18C	389	rs7688416	rs1963045	rs61415150	0	5.012024713987105e-10	0	0.9999999994952304	3.6375326413682254e-12
SE_14_+_103571820_103574107_103574170_103587274_APOPT1/KLC1	351	rs28513222	rs60226654	rs4906340	0	1.2577763812764828e-158	0	1	3.623612042966363e-152
A5SS_11_-_66438710_66438632_66438259_MRPL11	284	rs11110	rs11344495	rs1189338	0	2.2187282456345134e-87	0	1	3.6156169702213117e-63
SE_1_-_155680416_155680008_155679928_155679512_YY1AP1	166	rs12093350	rs12091730	rs4824	0	0	0	1	3.58801081777572e-243
AFE_1_-_155261657_155262086_155260659_SCAMP3	166	rs1052177	rs12091730	rs822527	0	0	1.6745416005019133e-263	1	3.5544615431260714e-206
AFE_11_-_65857093_65858097_65856242_CFL1	390	rs679147	rs3903072	rs637571	0	2.466699687629673e-94	0	1	3.537925316142486e-39
A3SS_1_+_155319688_155319857_155319794_FDPS	194	rs12042020	rs10796944	rs34632540	0	0	1.9104366979862872e-295	1	3.5367267068834796e-93
A5SS_1_+_7961735_7961793_7962763_PARK7	454	rs34157438	rs225132	rs9434991	0	0	0	1	3.5241203264778826e-45
AFE_1_+_7961793_7961735_7962763_PARK7	454	rs34157438	rs225132	rs9434991	0	0	0	1	3.5241202914005153e-45
SE_1_-_155680416_155680008_155679928_155679512_YY1AP1	194	rs12093350	rs10796944	rs34632540	0	0	0	1	3.5177101127510986e-222
A3SS_1_+_155319688_155319857_155319794_FDPS	194	rs12042020	rs10796944	rs2666826	0	0	0	1	3.5155865450655387e-215
A5SS_11_-_1747757_1747667_1735429_IFITM10	342	rs28710291	rs6597981	rs1135628	0	8.470688566166042e-70	0	1	3.5056731359687e-61
SE_1_-_155262086_155261734_155261657_155260659_SCAMP3	166	rs1052177	rs12091730	rs2666826	0	0	5.730024622562057e-57	1	3.4828944351898985e-37
A3SS_19_+_17267527_17268794_17268756_BABAM1	396	rs58925582	rs67397200	rs3826700	4.242952037018825e-45	0.03339378245385397	1.227710582410086e-43	0.9662581667750518	3.4805077109187295e-4
SE_1_-_155680416_155680008_155679928_155679512_YY1AP1	166	rs12093350	rs12091730	rs821551	0	0	0	1	3.4800071833724667e-189
A3SS_1_+_155319688_155319857_155319794_FDPS	166	rs12042020	rs12091730	rs821551	0	0	0	1	3.4795390790637862e-189
A5SS_11_-_66438710_66438632_66438259_MRPL11	284	rs11110	rs11344495	rs2511224	0	0	0	1	3.4622175470940697e-184
AFE_1_-_155261657_155262086_155260659_SCAMP3	194	rs1052177	rs10796944	rs4971072	0	0	0	1	3.429426509508317e-291
SE_1_-_155262086_155261734_155261657_155260659_SCAMP3	194	rs1052177	rs10796944	rs4971072	0	0	0	1	3.429426509508317e-291
A5SS_2_+_69806432_69806498_69807906_ANXA4	302	rs7349311	rs6756513	rs13383061	2.922015772058233e-114	3.0233183573601425e-59	9.664929149603804e-56	1	3.429321278428177e-19
A3SS_19_+_17267527_17268794_17268756_BABAM1	413	rs58925582	rs56069439	rs12974508	1.9456986778785794e-66	1.550113539895943e-23	1.2551975244401542e-43	1	3.4021484926768742e-25
A3SS_19_+_17267527_17268794_17268756_BABAM1	413	rs58925582	rs56069439	rs8110145	1.5633151995857414e-56	1.2827635873134158e-18	1.2187087434091634e-38	1	3.3922881031332147e-19
SE_4_+_83456958_83459740_83459797_83460973_MRPS18C	389	rs4693627	rs1963045	rs2132095	2.6464512965091473e-32	2.907555113765356e-20	9.101981537301203e-13	0.9999999999654108	3.367648798703857e-11
A3SS_1_+_155319688_155319857_155319794_FDPS	166	rs12042020	rs12091730	rs6670014	0	0	0	1	3.354833138394948e-131
A5SS_20_-_35626735_35626567_35626381_CPNE1	299	rs36103066	rs201177249	rs6121045	0	0	0	1	3.345952238618877e-30
A5SS_11_-_1747757_1747667_1735429_IFITM10	342	rs28710291	rs6597981	rs28638097	1.5536586934476037e-278	1.723515016571735e-61	9.01447726598921e-218	1	3.316564142929876e-55
A5SS_11_-_1747757_1747667_1735429_IFITM10	342	rs28710291	rs6597981	rs1135628	1.1156143550446818e-89	8.470688566198303e-70	1.3170291249952163e-20	1	3.2794867300347384e-15
A5SS_11_-_66438710_66438632_66438259_MRPL11	200	rs11110	rs7570	rs2510013	0	1.0016241206775741e-32	0	1	3.2777812717853035e-31
A3SS_19_+_17267527_17268794_17268756_BABAM1	396	rs58925582	rs67397200	rs3826700	4.065912237295303e-40	0.03339446943431811	1.1764835985243462e-38	0.9662780859680739	3.27444597611675e-4
SE_7_-_94598775_94598004_94597930_94588732_SGCE	293	rs11508502	rs17268829	rs12670168	0	0	0	1	3.2588721284371105e-168
A5SS_11_-_1747757_1747667_1735429_IFITM10	342	rs28710291	rs6597981	rs6597984	1.8786397745792634e-109	1.4264223462682247e-89	1.3170286967401547e-20	0.9999996741808521	3.2581914578314005e-07
A5SS_11_-_1747757_1747667_1735429_IFITM10	342	rs28710291	rs6597981	rs1135628	7.6358829507265e-287	8.470688566198303e-70	9.01447726598921e-218	1	3.2416433488173034e-20
A5SS_11_-_1747757_1747667_1735429_IFITM10	342	rs28710291	rs6597981	rs7946354	2.967893680400048e-258	3.292363597829244e-41	9.01447726598921e-218	1	3.230221711388323e-40
SE_4_+_83456958_83459740_83459797_83460973_MRPS18C	389	rs4693627	rs1963045	rs4693617	0	1.4396419826304134e-73	0	1	3.202792110017036e-70
SE_4_+_83456958_83458346_83458429_83460973_MRPS18C	389	rs4693627	rs1963045	rs4693617	0	1.4396418488282748e-73	0	1	3.2027919757429657e-70
SE_4_+_83458429_83459740_83459797_83460973_MRPS18C	389	rs7688416	rs1963045	rs4693617	0	1.4389070840144455e-73	0	1	3.2015400467244365e-70
SE_4_+_83456958_83459740_83459797_83460973_MRPS18C	389	rs4693627	rs1963045	rs4693617	0	1.439641982619284e-73	0	1	3.1936271391804944e-75
SE_4_+_83456958_83458346_83458429_83460973_MRPS18C	389	rs4693627	rs1963045	rs4693617	0	1.4396418488269652e-73	0	1	3.193626887373147e-75
SE_4_+_83458429_83459740_83459797_83460973_MRPS18C	389	rs7688416	rs1963045	rs4693617	0	1.438907084015754e-73	0	1	3.1921032433600205e-75
SE_14_+_103571820_103574107_103574170_103587274_APOPT1/KLC1	351	rs28513222	rs60226654	rs4906340	0	1.2577763812764828e-158	0	1	3.1777147317772195e-158
A3SS_15_-_74838266_74838173_74838192_ULK3	286	rs12898397	rs6938	rs11072507	0	0	0	0.9999996836295896	3.163702520173317e-7
AFE_1_-_155261657_155262086_155260659_SCAMP3	166	rs1052177	rs12091730	rs2666826	0	0	2.0799424733863895e-89	1	3.1561905210423474e-55
A5SS_11_-_1747757_1747667_1735429_IFITM10	342	rs28710291	rs6597981	rs1135628	0	8.470688566166042e-70	0	1	3.1060022238508032e-61
SE_4_+_83456958_83459740_83459797_83460973_MRPS18C	389	rs4693627	rs1963045	rs61415150	0	5.012352210677384e-10	0	0.9999999994956852	3.102332546017154e-12
A5SS_11_-_66438710_66438632_66438259_MRPL11	284	rs11110	rs11344495	rs2511225	0	0	0	1	3.100422953814958e-126
A5SS_11_-_1747757_1747667_1735429_IFITM10	342	rs28710291	rs6597981	rs6597984	0	1.4264228100895298e-89	0	1	3.0549647288361857e-75
SE_1_-_155262086_155261734_155261657_155260659_SCAMP3	166	rs1052177	rs12091730	rs2666826	0	0	0	1	3.054304022704e-311
A5SS_2_+_69806432_69806498_69807906_ANXA4	302	rs7349311	rs6756513	rs877123	1.7958843430869068e-64	9.237205896916002e-63	0.019065288539534046	0.9806304460340078	3.042654264690228e-4
A5SS_11_-_1747757_1747667_1735429_IFITM10	342	rs28710291	rs6597981	rs7946354	2.426639580808851e-281	3.2923635978294313e-41	7.370509084746735e-241	1	3.0350919124275376e-41
A5SS_11_-_66438710_66438632_66438259_MRPL11	200	rs11110	rs7570	rs4930391	0	2.5102318284684465e-95	0	1	3.028857829245307e-71
SE_4_+_83456958_83459740_83459797_83460973_MRPS18C	389	rs4693627	rs1963045	rs2132095	0	2.9075551138661116e-20	0	1	3.01561337499282e-19
SE_4_+_83456958_83458346_83458429_83460973_MRPS18C	389	rs4693627	rs1963045	rs2132095	0	2.9075549663492505e-20	0	1	3.0156131391082584e-19
SE_4_+_83458429_83459740_83459797_83460973_MRPS18C	389	rs7688416	rs1963045	rs2132095	0	2.906806361826521e-20	0	1	3.0147603627951597e-19
A5SS_11_-_1747757_1747667_1735429_IFITM10	342	rs28710291	rs6597981	rs7946354	0	3.292363597793873e-41	0	1	2.988089129823585e-32
A5SS_11_-_66438710_66438632_66438259_MRPL11	200	rs11110	rs7570	rs2513658	0	5.086761711581815e-275	9.45614495009116e-101	1	2.9873925289621394e-52
A3SS_1_+_155319688_155319857_155319794_FDPS	173	rs12042020	rs348196	rs822527	0	0	4.481599878565489e-56	1	2.979882145314901e-34
SE_1_-_155680416_155680008_155679928_155679512_YY1AP1	194	rs12093350	rs10796944	rs34632540	0	0	0	1	2.9796563860486743e-195
A5SS_11_-_66438710_66438632_66438259_MRPL11	284	rs11110	rs11344495	rs551708	0	8.196663719500743e-117	0	1	2.964623398707898e-88
A3SS_19_+_17267527_17268794_17268756_BABAM1	396	rs58925582	rs67397200	rs111961716	4.217338494064395e-70	3.3192193306998175e-27	1.2705814451783034e-43	1	2.9226546598089013e-25
A5SS_11_-_66438710_66438632_66438259_MRPL11	200	rs11110	rs7570	rs594313	0	0	0	1	2.898101762410921e-125
SE_1_-_155262086_155261734_155261657_155260659_SCAMP3	173	rs1052177	rs348196	rs2666826	0	2.31762597451354e-102	0	1	2.8884294210098686e-52
SE_1_-_155680416_155680008_155679928_155679512_YY1AP1	173	rs12093350	rs348196	rs2666826	0	2.317626404534572e-102	0	1	2.8884290275019986e-52
SE_1_-_155262086_155261734_155261657_155260659_SCAMP3	166	rs1052177	rs12091730	rs4824	0	0	1.4308748890293728e-154	1	2.8876094722489192e-70
SE_4_+_83456958_83459740_83459797_83460973_MRPS18C	389	rs4693627	rs1963045	rs2132095	0	2.9075551138661116e-20	0	1	2.885020354789853e-21
SE_4_+_83456958_83458346_83458429_83460973_MRPS18C	389	rs4693627	rs1963045	rs2132095	0	2.9075549663499114e-20	0	1	2.885018890236085e-21
SE_4_+_83458429_83459740_83459797_83460973_MRPS18C	389	rs7688416	rs1963045	rs2132095	0	2.9068063618261907e-20	0	1	2.8842364164870588e-21
A5SS_11_-_1747757_1747667_1735429_IFITM10	342	rs28710291	rs6597981	rs116665464	1.1192418046425287e-237	1.2416047781998277e-20	9.014477265988697e-218	1	2.8537107306639124e-19
A5SS_11_-_1747757_1747667_1735429_IFITM10	342	rs28710291	rs6597981	rs116665464	0	1.2416047781950991e-20	0	1	2.846970626756188e-16
A5SS_11_-_66438710_66438632_66438259_MRPL11	284	rs11110	rs11344495	rs551708	0	8.196663719500743e-117	0	1	2.8450944106572403e-84
SE_4_+_83458429_83459740_83459797_83460973_MRPS18C	389	rs7688416	rs1963045	rs10027007	0	0	0	1	2.8236917161716964e-110
A5SS_11_-_66438710_66438632_66438259_MRPL11	284	rs11110	rs11344495	rs1791679	0	1.0526141456838621e-285	0	1	2.8010370623503823e-230
A3SS_1_+_155319688_155319857_155319794_FDPS	173	rs12042020	rs348196	rs2666826	0	2.3176258556402964e-102	0	1	2.758491862934135e-49
AFE_1_-_155261657_155262086_155260659_SCAMP3	173	rs1052177	rs348196	rs2666826	0	2.3176266230025503e-102	0	1	2.758487119579099e-49
A3SS_1_+_155319688_155319857_155319794_FDPS	173	rs12042020	rs348196	rs2666826	0	2.3176258556392424e-102	0	1	2.756176945547235e-43
AFE_1_-_155261657_155262086_155260659_SCAMP3	173	rs1052177	rs348196	rs2666826	0	2.3176266230194133e-102	0	1	2.756174704071782e-43
SE_1_-_155680416_155680008_155679928_155679512_YY1AP1	173	rs12093350	rs348196	rs2666826	0	2.317626404530356e-102	0	1	2.7561746454244142e-43
SE_1_-_155262086_155261734_155261657_155260659_SCAMP3	173	rs1052177	rs348196	rs2666826	0	2.317625974513013e-102	0	1	2.756174609197207e-43
A5SS_11_-_1747757_1747667_1735429_IFITM10	342	rs28710291	rs6597981	rs56364586	1.598875516031914e-259	2.169287762416531e-19	7.370509084745897e-241	1	2.7463144637258345e-14
SE_1_-_155680416_155680008_155679928_155679512_YY1AP1	194	rs12093350	rs10796944	rs11577338	0	0	0	1	2.7412642448158246e-249
AFE_1_-_155261657_155262086_155260659_SCAMP3	194	rs1052177	rs10796944	rs11577338	0	0	0	1	2.7412625356567994e-249
SE_1_-_155262086_155261734_155261657_155260659_SCAMP3	194	rs1052177	rs10796944	rs11577338	0	0	0	1	2.7412625356567994e-249
AFE_1_-_155261657_155262086_155260659_SCAMP3	173	rs1052177	rs348196	rs822490	0	0	0	1	2.7225243314667543e-180
SE_7_-_94598775_94598004_94597930_94588732_SGCE	316	rs11508502	rs111307654	rs12670168	0	0	0	1	2.7191846895578577e-168
SE_4_+_83456958_83459740_83459797_83460973_MRPS18C	389	rs4693627	rs1963045	rs6844460	0	0	0	1	2.6938444556563887e-59
A5SS_11_-_66438710_66438632_66438259_MRPL11	200	rs11110	rs7570	rs2510013	0	1.0016241206773462e-32	0	1	2.689571580315568e-25
A5SS_11_-_66438710_66438632_66438259_MRPL11	200	rs11110	rs7570	rs2513658	0	5.0867617115823926e-275	0	1	2.6873375203724916e-145
AFE_1_-_155261657_155262086_155260659_SCAMP3	166	rs1052177	rs12091730	rs1325908	0	0	0	1	2.6745205676404457e-68
A3SS_19_+_17267527_17268794_17268756_BABAM1	396	rs58925582	rs67397200	rs11666308	1.5988297941053712e-58	1.258344988566224e-15	1.270578059401144e-43	0.9999973299135383	2.6700864722644383e-6
SE_1_-_155262086_155261734_155261657_155260659_SCAMP3	166	rs1052177	rs12091730	rs4824	0	0	0	1	2.669546546537483e-240
A5SS_11_-_66438710_66438632_66438259_MRPL11	200	rs11110	rs7570	rs2510013	0	1.0016241206775741e-32	0	1	2.6568292856051908e-27
AFE_1_-_155261657_155262086_155260659_SCAMP3	173	rs1052177	rs348196	rs822527	0	0	0	1	2.627986851827818e-137
A5SS_11_-_66438710_66438632_66438259_MRPL11	284	rs11110	rs11344495	rs1791679	0	1.0526141456991798e-285	0	1	2.596740362000052e-150
SE_1_-_155262086_155261734_155261657_155260659_SCAMP3	173	rs1052177	rs348196	rs822527	0	0	0	1	2.5485058660477104e-171
A5SS_11_-_1747757_1747667_1735429_IFITM10	342	rs28710291	rs6597981	rs116665464	0	1.2416047781815484e-20	0	1	2.5255056646950003e-16
SE_1_-_155262086_155261734_155261657_155260659_SCAMP3	166	rs1052177	rs12091730	rs34632540	0	0	0	1	2.5252664539043135e-238
AFE_1_-_155261657_155262086_155260659_SCAMP3	166	rs1052177	rs12091730	rs1325908	0	0	5.952134818301054e-163	1	2.512993274987666e-61
SE_1_-_155680416_155680008_155679928_155679512_YY1AP1	194	rs12093350	rs10796944	rs34632540	0	0	0	1	2.5103e-320
SE_14_+_103571820_103574107_103574170_103587274_APOPT1/KLC1	351	rs28513222	rs60226654	rs4906340	0	1.257776381313089e-158	0	1	2.5059152144955433e-152
SE_4_+_83456958_83458346_83458429_83460973_MRPS18C	389	rs4693627	rs1963045	rs13112255	0	5.728856513581704e-276	0	1	2.4957597520786847e-175
SE_4_+_83456958_83459740_83459797_83460973_MRPS18C	389	rs4693627	rs1963045	rs13112255	0	5.7288482529732954e-276	0	1	2.4956221804286635e-175
A5SS_11_-_66438710_66438632_66438259_MRPL11	284	rs11110	rs11344495	rs1791679	0	1.0526141457068385e-285	0	1	2.476088495703285e-239
A3SS_19_+_17267527_17268794_17268756_BABAM1	396	rs58925582	rs67397200	rs8110145	2.271749269862459e-61	1.7879603692336524e-18	1.2705814451783394e-43	1	2.4700467648081867e-18
AFE_1_-_155261657_155262086_155260659_SCAMP3	166	rs1052177	rs12091730	rs4824	0	0	0	1	2.4654e-320
SE_1_-_155262086_155261734_155261657_155260659_SCAMP3	166	rs1052177	rs12091730	rs4824	0	0	0	1	2.4654e-320
SE_1_-_155262086_155261734_155261657_155260659_SCAMP3	166	rs1052177	rs12091730	rs2666826	0	0	1.4308748890290474e-154	1	2.4581535313110166e-99
A3SS_15_-_74838266_74838173_74838192_ULK3	286	rs12898397	rs6938	rs2472304	0	0	1.126e-321	1	2.4476893670820026e-298
A5SS_11_-_1747757_1747667_1735429_IFITM10	342	rs28710291	rs6597981	rs7484068	2.2048772828437977e-225	2.4459291623738642e-8	9.014477023498138e-218	0.999999973094987	2.4457291840396325e-9
A3SS_1_+_155319688_155319857_155319794_FDPS	166	rs12042020	rs12091730	rs1325908	0	0	0	1	2.43527730712772e-231
A5SS_2_+_69806432_69806498_69807906_ANXA4	302	rs7349311	rs6756513	rs877123	1.703649955390268e-107	9.419654674320754e-63	1.8086119017024007e-45	1	2.431472559210382e-16
A5SS_11_-_66438710_66438632_66438259_MRPL11	284	rs11110	rs11344495	rs551708	0	8.196663719500743e-117	0	1	2.3817663132865665e-107
SE_4_+_83458429_83459740_83459797_83460973_MRPS18C	389	rs7688416	rs1963045	rs13112255	0	5.2652544723227246e-276	0	1	2.3669241781617692e-175
A3SS_1_+_155319688_155319857_155319794_FDPS	173	rs12042020	rs348196	rs28582361	0	0	0	1	2.366353459785528e-110
SE_1_-_155680416_155680008_155679928_155679512_YY1AP1	173	rs12093350	rs348196	rs10796947	0	4.2005761126116675e-207	0	1	2.3609508479282197e-88
SE_1_-_155262086_155261734_155261657_155260659_SCAMP3	173	rs1052177	rs348196	rs10796947	0	4.2005741778326996e-207	0	1	2.360949633859707e-88
SE_14_+_103571820_103574107_103574170_103587274_APOPT1/KLC1	351	rs28513222	rs60226654	rs2403202	0	2.412233250897258e-156	0	1	2.358817068788087e-157
A5SS_11_-_1747757_1747667_1735429_IFITM10	342	rs28710291	rs6597981	rs6597984	0	1.4264228100895298e-89	0	1	2.356932774785631e-75
SE_14_+_103571820_103574107_103574170_103587274_APOPT1/KLC1	351	rs28513222	rs60226654	rs4906340	0	1.257776381313089e-158	0	1	2.3438496476018547e-158
A3SS_19_+_17267527_17268794_17268756_BABAM1	413	rs58925582	rs56069439	rs11666308	1.1998271222630527e-58	9.558871005566914e-16	1.2551946115231674e-43	0.9999976746651704	2.3253348411373177e-6
AFE_1_-_155261657_155262086_155260659_SCAMP3	166	rs1052177	rs12091730	rs821551	0	0	0	1	2.293274443062768e-143
SE_4_+_83458429_83459740_83459797_83460973_MRPS18C	389	rs7688416	rs1963045	rs2132095	4.122208749154904e-201	2.906806361826025e-20	1.4181229280664488e-181	1	2.288844338957983e-21
AFE_1_-_155261657_155262086_155260659_SCAMP3	173	rs1052177	rs348196	rs28582361	0	0	0	1	2.2869755145546336e-121
AFE_1_-_155261657_155262086_155260659_SCAMP3	166	rs1052177	rs12091730	rs1325908	0	0	0	1	2.282156468710547e-96
SE_1_-_155262086_155261734_155261657_155260659_SCAMP3	166	rs1052177	rs12091730	rs1325908	0	0	0	1	2.282145414688143e-96
SE_4_+_83456958_83459740_83459797_83460973_MRPS18C	389	rs4693627	rs1963045	rs13112255	0	5.7288482529680854e-276	0	1	2.2736169481120406e-13
SE_4_+_83456958_83458346_83458429_83460973_MRPS18C	389	rs4693627	rs1963045	rs13112255	0	5.728856513588868e-276	0	1	2.273616816783363e-13
A5SS_11_-_1747757_1747667_1735429_IFITM10	342	rs28710291	rs6597981	rs1138693	9.296092915749196e-81	2.643032487265589e-51	3.517207208212066e-30	1	2.2649701309397578e-27
SE_4_+_83458429_83459740_83459797_83460973_MRPS18C	389	rs7688416	rs1963045	rs13112255	0	5.265254472320331e-276	0	1	2.264352029154458e-13
A5SS_11_-_1747757_1747667_1735429_IFITM10	342	rs28710291	rs6597981	rs6597984	5.017024589621616e-119	1.4264228100942325e-89	3.5172072082113164e-30	0.9999999999997726	2.2630038972969437e-13
A3SS_15_-_74838266_74838173_74838192_ULK3	286	rs12898397	rs6938	rs11072507	0	0	0	1	2.249510122586795e-18
AFE_1_-_155261657_155262086_155260659_SCAMP3	166	rs1052177	rs12091730	rs2666826	0	0	0	1	2.2342608786947408e-127
AFE_11_-_65857093_65858097_65856242_CFL1	390	rs679147	rs3903072	rs659824	0	5.063240392296895e-74	0	1	2.225848914829552e-40
AFE_1_-_155261657_155262086_155260659_SCAMP3	173	rs1052177	rs348196	rs2666826	0	2.317626623004658e-102	0	1	2.2223797434072e-51
SE_1_-_155680416_155680008_155679928_155679512_YY1AP1	173	rs12093350	rs348196	rs2666826	0	2.317626404535626e-102	1.4119719820077015e-295	1	2.2223796992407757e-51
SE_1_-_155262086_155261734_155261657_155260659_SCAMP3	173	rs1052177	rs348196	rs2666826	0	2.317625974513013e-102	0	1	2.2223794868256258e-51
SE_1_-_155262086_155261734_155261657_155260659_SCAMP3	166	rs1052177	rs12091730	rs1325908	0	0	5.730024622562057e-57	1	2.1650238866442067e-38
A5SS_11_-_66438710_66438632_66438259_MRPL11	284	rs11110	rs11344495	rs551708	0	8.196663719448559e-117	0	1	2.1413657924989586e-84
A3SS_19_+_17267527_17268794_17268756_BABAM1	413	rs58925582	rs56069439	rs11086063	3.343833401993477e-43	2.7437510562528902e-5	1.2186750447650572e-38	0.9999723484664106	2.1402302407484771e-7
A3SS_1_+_155319688_155319857_155319794_FDPS	194	rs12042020	rs10796944	rs1325908	0	0	1.9104366979862872e-295	1	2.1400375992503596e-126
SE_1_-_155680416_155680008_155679928_155679512_YY1AP1	173	rs12093350	rs348196	rs28582361	0	0	0	1	2.13976015184e-313
A3SS_1_+_155319688_155319857_155319794_FDPS	194	rs12042020	rs10796944	rs3814319	0	0	0	1	2.1298530554498165e-258
A3SS_19_+_17267527_17268794_17268756_BABAM1	413	rs58925582	rs56069439	rs11086063	3.4439495374141827e-48	2.7437510593802453e-5	1.2551628182715948e-43	0.9999723496084769	2.1288092610728557e-7
SE_4_+_83456958_83459740_83459797_83460973_MRPS18C	389	rs4693627	rs1963045	rs35206598	1.319469026265084e-47	1.329535803698603e-5	9.92414947345022e-43	0.9999864928977922	2.1174417672857359e-7
A3SS_15_-_74838266_74838173_74838192_ULK3	286	rs12898397	rs6938	rs11072507	0	0	0	1	2.1165088778590765e-304
SE_1_-_155262086_155261734_155261657_155260659_SCAMP3	166	rs1052177	rs12091730	rs4824	0	0	0	1	2.092497605165873e-245
SE_4_+_83456958_83459740_83459797_83460973_MRPS18C	389	rs4693627	rs1963045	rs2132095	2.885540129293266e-62	2.9075551138657397e-20	9.924283517559318e-43	1	2.08923436778983e-21
SE_1_-_155680416_155680008_155679928_155679512_YY1AP1	194	rs12093350	rs10796944	rs1325908	0	0	0	1	2.0661673e-316
SE_1_-_155680416_155680008_155679928_155679512_YY1AP1	173	rs12093350	rs348196	rs28582361	0	0	0	1	2.0490443710032432e-88
AFE_1_-_155261657_155262086_155260659_SCAMP3	173	rs1052177	rs348196	rs28582361	0	0	0	1	2.0489190364291574e-88
SE_1_-_155262086_155261734_155261657_155260659_SCAMP3	173	rs1052177	rs348196	rs28582361	0	0	0	1	2.0482290858367522e-88
A5SS_11_-_66438710_66438632_66438259_MRPL11	200	rs11110	rs7570	rs4930391	0	2.5102318284687316e-95	0	1	2.031014220667648e-51
A3SS_15_-_74838266_74838173_74838192_ULK3	286	rs12898397	rs6938	rs2472304	0	0	1.4979000542543247e-7	0.9999998300425121	2.016750365461373e-8
SE_1_-_155680416_155680008_155679928_155679512_YY1AP1	173	rs12093350	rs348196	rs28582361	0	0	1.4119719820086645e-295	1	2.0135609055955594e-100
SE_1_-_155680416_155680008_155679928_155679512_YY1AP1	194	rs12093350	rs10796944	rs2666826	0	0	0	1	2.0124883389385638e-122
A5SS_15_-_74837757_74837751_74837435_ULK3	286	rs12898397	rs6938	rs11072507	0	0	0	1	2.0062550077208192e-306
A3SS_1_+_155319688_155319857_155319794_FDPS	166	rs12042020	rs12091730	rs821551	0	0	0	1	2.0058771821803257e-262
SE_4_+_83456958_83459740_83459797_83460973_MRPS18C	389	rs4693627	rs1963045	rs35206598	0	1.3295096082541572e-5	0	0.9999667509801085	1.995392382117448e-5
A5SS_11_-_66438710_66438632_66438259_MRPL11	200	rs11110	rs7570	rs551708	0	0	0	1	1.98968884465e-312
A3SS_1_+_155319688_155319857_155319794_FDPS	194	rs12042020	rs10796944	rs11577338	0	0	0	1	1.9790048202936528e-103
A3SS_15_-_74838266_74838173_74838192_ULK3	286	rs12898397	rs6938	rs11072507	0	0	1.497900055214258e-7	0.9999998306846153	1.9525338254814473e-8
A3SS_1_+_155319688_155319857_155319794_FDPS	194	rs12042020	rs10796944	rs34632540	0	0	0	1	1.9350923624097584e-234
A5SS_11_-_66438710_66438632_66438259_MRPL11	284	rs11110	rs11344495	rs2511224	0	0	0	1	1.9333363638120545e-157
SE_4_+_83456958_83458346_83458429_83460973_MRPS18C	389	rs4693627	rs1963045	rs6844460	0	0	0	1	1.9308056665759016e-17
SE_4_+_83456958_83459740_83459797_83460973_MRPS18C	389	rs4693627	rs1963045	rs6844460	0	0	0	1	1.930802760913994e-17
SE_4_+_83458429_83459740_83459797_83460973_MRPS18C	389	rs7688416	rs1963045	rs6844460	0	0	0	1	1.9287397162121508e-17
SE_1_-_155680416_155680008_155679928_155679512_YY1AP1	194	rs12093350	rs10796944	rs4492610	0	1.899083422713782e-119	0	1	1.9203543648069875e-86
A5SS_11_-_1747757_1747667_1735429_IFITM10	342	rs28710291	rs6597981	rs56364586	0	2.1692877623711533e-19	0	0.9999999999818101	1.9187060536038272e-11
SE_1_-_155262086_155261734_155261657_155260659_SCAMP3	166	rs1052177	rs12091730	rs1325908	0	0	1.4308748890290474e-154	1	1.9087442653602547e-93
A5SS_11_-_66438710_66438632_66438259_MRPL11	200	rs11110	rs7570	rs2513658	0	5.086761711581236e-275	0	1	1.8985865518324555e-29
AFE_1_-_155261657_155262086_155260659_SCAMP3	166	rs1052177	rs12091730	rs821551	0	0	2.0799424733882814e-89	1	1.8919765634582272e-55
A5SS_11_-_1747757_1747667_1735429_IFITM10	342	rs28710291	rs6597981	rs116665464	1.6352296546223756e-40	1.2416047781998277e-20	1.317029124995207e-20	1	1.8825083570353677e-17
SE_14_+_103571820_103574107_103574170_103587274_APOPT1/KLC1	351	rs28513222	rs60226654	rs2403202	0	2.412233250897258e-156	0	1	1.8697396757553574e-152
A3SS_19_+_17267527_17268794_17268756_BABAM1	413	rs58925582	rs56069439	rs8110145	1.610121679237794e-61	1.2827635873134158e-18	1.2551975244401898e-43	1	1.8548175673424423e-18
A3SS_15_-_74838266_74838173_74838192_ULK3	286	rs12898397	rs6938	rs11072507	0	0	1.126e-321	1	1.850430945510253e-297
A5SS_11_-_66438710_66438632_66438259_MRPL11	284	rs11110	rs11344495	rs2511225	0	0	0	1	1.8440722918379903e-70
A5SS_11_-_66438710_66438632_66438259_MRPL11	200	rs11110	rs7570	rs6591223	0	0	9.456144950089009e-101	1	1.838528054846987e-80
SE_1_-_155262086_155261734_155261657_155260659_SCAMP3	173	rs1052177	rs348196	rs28582361	0	0	0	1	1.8169984141405674e-157
SE_1_-_155262086_155261734_155261657_155260659_SCAMP3	166	rs1052177	rs12091730	rs2666826	0	0	0	1	1.8069828528246053e-66
SE_1_-_155680416_155680008_155679928_155679512_YY1AP1	173	rs12093350	rs348196	rs28582361	0	0	0	1	1.804468734814824e-275
AFE_1_-_155261657_155262086_155260659_SCAMP3	166	rs1052177	rs12091730	rs822527	0	0	5.952134818303761e-163	1	1.7793677968292347e-22
A5SS_11_-_66438710_66438632_66438259_MRPL11	284	rs11110	rs11344495	rs551708	0	8.196663719446695e-117	0	1	1.7748547587722211e-68
A5SS_11_-_1747757_1747667_1735429_IFITM10	342	rs28710291	rs6597981	rs6597984	0	1.4264228100973137e-89	0	1	1.7676670592080825e-76
A5SS_11_-_66438710_66438632_66438259_MRPL11	200	rs11110	rs7570	rs594313	0	0	3.5703927553344004e-47	1	1.763882179157326e-48
SE_4_+_83456958_83459740_83459797_83460973_MRPS18C	389	rs4693627	rs1963045	rs10027007	0	0	0	1	1.7599323619509722e-61
A5SS_11_-_1747757_1747667_1735429_IFITM10	342	rs28710291	rs6597981	rs1135628	2.1182737552428064e-85	8.47068856619686e-70	2.500710229975508e-16	0.9999999999998295	1.7598180548113192e-13
A5SS_11_-_66438710_66438632_66438259_MRPL11	200	rs11110	rs7570	rs2510013	0	1.0016241206775741e-32	0	1	1.757515784538225e-26
A3SS_19_+_17267527_17268794_17268756_BABAM1	413	rs58925582	rs56069439	rs4464206	6.169140758339909e-63	5.062030441402027e-25	1.2187087434091634e-38	1	1.7569634141572602e-26
AFE_1_-_155261657_155262086_155260659_SCAMP3	194	rs1052177	rs10796944	rs4492610	0	1.8990874643670332e-119	0	1	1.732179479582737e-75
SE_1_-_155262086_155261734_155261657_155260659_SCAMP3	194	rs1052177	rs10796944	rs4492610	0	1.8990874643670332e-119	0	1	1.732179479582737e-75
SE_1_-_155680416_155680008_155679928_155679512_YY1AP1	194	rs12093350	rs10796944	rs4492610	0	1.8990834227172363e-119	0	1	1.7321726680137567e-75
A3SS_1_+_155319688_155319857_155319794_FDPS	194	rs12042020	rs10796944	rs4492610	0	1.899081036972701e-119	0	1	1.7321721102908663e-75
AFE_1_-_155261657_155262086_155260659_SCAMP3	194	rs1052177	rs10796944	rs4492610	0	1.8990874643670332e-119	0	1	1.7087302241399696e-69
SE_1_-_155262086_155261734_155261657_155260659_SCAMP3	194	rs1052177	rs10796944	rs4492610	0	1.8990874643670332e-119	0	1	1.7087302241399696e-69
A3SS_1_+_155319688_155319857_155319794_FDPS	194	rs12042020	rs10796944	rs4492610	0	1.8990810369718372e-119	0	1	1.7087268175587735e-69
AFE_1_-_155261657_155262086_155260659_SCAMP3	166	rs1052177	rs12091730	rs822527	0	0	2.0799424733882814e-89	1	1.6950100689026885e-78
A3SS_15_-_74838266_74838173_74838192_ULK3	286	rs12898397	rs6938	rs2470890	0	0	1.4979000591171695e-7	0.9999998332953194	1.6914707093501474e-8
A5SS_11_-_66438710_66438632_66438259_MRPL11	200	rs11110	rs7570	rs2513658	1.82e-321	5.086761711581815e-275	3.5703927553348063e-47	1	1.6897751641848486e-48
AFE_1_-_155261657_155262086_155260659_SCAMP3	173	rs1052177	rs348196	rs2666826	0	2.317626623004658e-102	0	1	1.6881753995423166e-34
SE_1_-_155262086_155261734_155261657_155260659_SCAMP3	173	rs1052177	rs348196	rs2666826	0	2.31762597451354e-102	0	1	1.6881753435206673e-34
A3SS_1_+_155319688_155319857_155319794_FDPS	173	rs12042020	rs348196	rs2666826	1.5635721827630328e-255	2.3176258556402964e-102	6.746439158666794e-154	1	1.68816429110416e-34
SE_4_+_83458429_83459740_83459797_83460973_MRPS18C	389	rs7688416	rs1963045	rs10027007	0	0	0	1	1.6759029004851482e-231
A3SS_1_+_155319688_155319857_155319794_FDPS	194	rs12042020	rs10796944	rs4971072	0	0	0	1	1.649558957275695e-238
A5SS_11_-_1747757_1747667_1735429_IFITM10	342	rs28710291	rs6597981	rs56364586	0	2.1692877623553694e-19	0	0.9999999999854481	1.6437579239442436e-11
SE_4_+_83458429_83459740_83459797_83460973_MRPS18C	389	rs7688416	rs1963045	rs6844460	0	0	0	1	1.642879693270759e-225
A5SS_11_-_66438710_66438632_66438259_MRPL11	284	rs11110	rs11344495	rs1791679	0	1.0526141456991798e-285	0	1	1.6417732444485777e-23
SE_4_+_83456958_83458346_83458429_83460973_MRPS18C	389	rs4693627	rs1963045	rs10027007	0	0	0	1	1.6416449369178171e-245
AFE_1_-_155261657_155262086_155260659_SCAMP3	173	rs1052177	rs348196	rs28582361	0	0	0	1	1.6208421680400357e-128
A3SS_1_+_155319688_155319857_155319794_FDPS	194	rs12042020	rs10796944	rs2666826	0	0	1.9104366979862872e-295	1	1.6188546668855133e-196
A3SS_1_+_155319688_155319857_155319794_FDPS	173	rs12042020	rs348196	rs2666826	0	2.3176258556392424e-102	0	1	1.6186620447343844e-43
AFE_1_-_155261657_155262086_155260659_SCAMP3	173	rs1052177	rs348196	rs2666826	0	2.3176266230194133e-102	0	1	1.6186617778736656e-43
SE_1_-_155680416_155680008_155679928_155679512_YY1AP1	173	rs12093350	rs348196	rs2666826	0	2.3176264045387876e-102	0	1	1.6186617368797787e-43
SE_1_-_155262086_155261734_155261657_155260659_SCAMP3	173	rs1052177	rs348196	rs2666826	0	2.3176259745209175e-102	0	1	1.6186615982931842e-43
A3SS_1_+_155319688_155319857_155319794_FDPS	194	rs12042020	rs10796944	rs11577338	0	0	1.9104366979845497e-295	1	1.5935255994970656e-167
A5SS_11_-_66438710_66438632_66438259_MRPL11	200	rs11110	rs7570	rs11227610	0	0	3.5703927553344004e-47	1	1.5934751077679779e-49
SE_1_-_155680416_155680008_155679928_155679512_YY1AP1	166	rs12093350	rs12091730	rs4824	0	0	0	1	1.5779358358415192e-265
A5SS_11_-_66438710_66438632_66438259_MRPL11	284	rs11110	rs11344495	rs551708	0	8.196663719321827e-117	0	1	1.577480463478878e-105
A3SS_1_+_155319688_155319857_155319794_FDPS	166	rs12042020	rs12091730	rs4824	0	0	0	1	1.5774140394029385e-265
SE_4_+_83456958_83459740_83459797_83460973_MRPS18C	389	rs4693627	rs1963045	rs6844460	0	0	0	1	1.5738343922466065e-245
SE_4_+_83456958_83459740_83459797_83460973_MRPS18C	389	rs4693627	rs1963045	rs13112255	5.68547e-318	5.728848252973947e-276	9.924283517560446e-43	1	1.5636918985725815e-32
A3SS_19_+_17267527_17268794_17268756_BABAM1	413	rs58925582	rs56069439	rs4464206	6.353848078688615e-68	5.062030441402027e-25	1.2551975244401898e-43	1	1.5624394080912178e-26
A5SS_11_-_66438710_66438632_66438259_MRPL11	200	rs11110	rs7570	rs551708	0	0	1.9057408606667768e-32	1	1.5568230309954676e-17
A5SS_11_-_66438710_66438632_66438259_MRPL11	200	rs11110	rs7570	rs6591223	0	0	2.1226355270121676e-276	1	1.5476704616590783e-133
AFE_1_-_155261657_155262086_155260659_SCAMP3	166	rs1052177	rs12091730	rs6670014	0	0	0	1	1.5396053762896207e-152
SE_4_+_83456958_83458346_83458429_83460973_MRPS18C	389	rs4693627	rs1963045	rs2132095	0	2.9075549663492505e-20	0	1	1.523924138936373e-21
SE_4_+_83458429_83459740_83459797_83460973_MRPS18C	389	rs7688416	rs1963045	rs2132095	0	2.9068063618261907e-20	0	1	1.5234502312498438e-21
SE_14_+_103571820_103574107_103574170_103587274_APOPT1/KLC1	351	rs28513222	rs60226654	rs2403202	0	2.412233250967463e-156	0	1	1.517161340979398e-157
A5SS_11_-_66438710_66438632_66438259_MRPL11	200	rs11110	rs7570	rs551708	0	0	2.122635527012409e-276	1	1.516613202695983e-139
AFE_1_-_155261657_155262086_155260659_SCAMP3	173	rs1052177	rs348196	rs10796947	0	4.200576529148177e-207	0	1	1.491323072139225e-154
SE_1_-_155262086_155261734_155261657_155260659_SCAMP3	173	rs1052177	rs348196	rs10796947	0	4.2005741778326996e-207	0	1	1.4889182404987317e-154
A5SS_11_-_1747757_1747667_1735429_IFITM10	342	rs28710291	rs6597981	rs7946354	0	3.292363597817828e-41	0	1	1.4869537400776677e-32
A5SS_11_-_66438710_66438632_66438259_MRPL11	284	rs11110	rs11344495	rs1791679	0	1.0526141457068385e-285	0	1	1.4780103793691813e-150
SE_4_+_83456958_83459740_83459797_83460973_MRPS18C	389	rs4693627	rs1963045	rs13112255	0	5.728848252971993e-276	0	1	1.463808622995371e-19
A5SS_11_-_66438710_66438632_66438259_MRPL11	200	rs11110	rs7570	rs4930391	0	2.5102318284316324e-95	0	0.9999999999854481	1.4608472722916934e-11
A3SS_19_+_17267527_17268794_17268756_BABAM1	413	rs58925582	rs56069439	rs12974508	1.8891369243481417e-61	1.5501135398959872e-23	1.2187087434091634e-38	1	1.4605384828296877e-25
A3SS_1_+_155319688_155319857_155319794_FDPS	194	rs12042020	rs10796944	rs34632540	0	0	0	1	1.4599236762576735e-255
A5SS_11_-_66438710_66438632_66438259_MRPL11	200	rs11110	rs7570	rs6591223	0	0	0	1	1.4518256991697606e-197
SE_14_+_103571820_103574107_103574170_103587274_APOPT1/KLC1	351	rs28513222	rs60226654	rs2403202	0	2.412233250897258e-156	0	1	1.427181818413179e-152
A5SS_1_+_7961735_7961793_7962763_PARK7	454	rs34157438	rs225132	rs9434991	0	0	0	1	1.419397273625408e-73
AFE_1_+_7961793_7961735_7962763_PARK7	454	rs34157438	rs225132	rs9434991	0	0	0	1	1.4193563060345074e-73
AFE_1_-_155261657_155262086_155260659_SCAMP3	173	rs1052177	rs348196	rs822527	0	0	0	1	1.4121213465121429e-160
SE_7_-_94598775_94598004_94597930_94588732_SGCE	293	rs11508502	rs17268829	rs35818859	0	0	0	1	1.4033163964482894e-161
AFE_1_-_155261657_155262086_155260659_SCAMP3	166	rs1052177	rs12091730	rs34632540	0	0	0	1	1.3972762820710186e-67
SE_1_-_155680416_155680008_155679928_155679512_YY1AP1	194	rs12093350	rs10796944	rs4492610	0	1.8990834227159408e-119	0	1	1.39119860110661e-40
AFE_11_-_65857093_65858097_65856242_CFL1	390	rs679147	rs3903072	rs637571	0	2.466699687629673e-94	0	1	1.3877584169303133e-81
AFE_1_-_155261657_155262086_155260659_SCAMP3	166	rs1052177	rs12091730	rs4824	0	0	0	1	1.3837630214819816e-211
AFE_1_-_155261657_155262086_155260659_SCAMP3	194	rs1052177	rs10796944	rs3814319	0	0	0	1	1.3770825695799682e-109
AFE_1_-_155261657_155262086_155260659_SCAMP3	166	rs1052177	rs12091730	rs2666826	0	0	1.6745416005019133e-263	1	1.375508372257716e-168
SE_1_-_155262086_155261734_155261657_155260659_SCAMP3	173	rs1052177	rs348196	rs822490	0	0	0	1	1.3685416480056405e-293
A5SS_11_-_66438710_66438632_66438259_MRPL11	200	rs11110	rs7570	rs6591223	0	0	0	1	1.3633492986152626e-223
A5SS_11_-_1747757_1747667_1735429_IFITM10	342	rs28710291	rs6597981	rs28638097	6.061959439747586e-91	1.723515016571637e-61	3.517207208212116e-30	1	1.3552748971445418e-21
AFE_1_-_155261657_155262086_155260659_SCAMP3	166	rs1052177	rs12091730	rs821551	0	0	1.6745416005049592e-263	1	1.355127480164307e-168
SE_4_+_83456958_83458346_83458429_83460973_MRPS18C	389	rs4693627	rs1963045	rs2132095	0	2.9075549663492505e-20	0	1	1.354895436636809e-21
SE_4_+_83456958_83459740_83459797_83460973_MRPS18C	389	rs4693627	rs1963045	rs2132095	0	2.907555113863467e-20	0	1	1.3548788352114795e-21
SE_4_+_83458429_83459740_83459797_83460973_MRPS18C	389	rs7688416	rs1963045	rs2132095	0	2.906806361826521e-20	0	1	1.3545168495179713e-21
A5SS_11_-_66438710_66438632_66438259_MRPL11	200	rs11110	rs7570	rs11227610	0	0	2.122635527012409e-276	1	1.351539030690705e-32
A3SS_1_+_155319688_155319857_155319794_FDPS	194	rs12042020	rs10796944	rs3814319	0	0	1.9104366979845497e-295	1	1.3380803413561654e-156
A5SS_11_-_1747757_1747667_1735429_IFITM10	342	rs28710291	rs6597981	rs7484068	3.2213599481132734e-28	2.4459291651010526e-8	1.3170290910354535e-20	0.9999999742122373	1.3284703731938908e-9
AFE_11_-_65857093_65858097_65856242_CFL1	390	rs679147	rs3903072	rs689274	0	1.0433756759663531e-281	0	1	1.328073171041641e-217
SE_14_+_103571820_103574107_103574170_103587274_APOPT1/KLC1	351	rs28513222	rs60226654	rs2403202	0	2.412233250967463e-156	0	1	1.3163254462311057e-157
A5SS_11_-_1747757_1747667_1735429_IFITM10	342	rs28710291	rs6597981	rs7946354	0	3.2923635978357945e-41	0	1	1.300711505106617e-32
SE_1_-_155680416_155680008_155679928_155679512_YY1AP1	173	rs12093350	rs348196	rs822490	0	0	0	1	1.2912004332904255e-55
A3SS_19_+_17267527_17268794_17268756_BABAM1	396	rs58925582	rs67397200	rs12974508	7.440498999905853e-67	5.8559795817430704e-24	1.2705814451783215e-43	1	1.2874845997167475e-25
AFE_1_-_155261657_155262086_155260659_SCAMP3	173	rs1052177	rs348196	rs10796947	0	4.200576529146267e-207	0	1	1.2831740736679791e-73
A3SS_1_+_155319688_155319857_155319794_FDPS	173	rs12042020	rs348196	rs10796947	0	4.200586138389251e-207	0	1	1.283171387826212e-73
A5SS_11_-_66438710_66438632_66438259_MRPL11	200	rs11110	rs7570	rs551708	0	0	3.5703927553344004e-47	1	1.2795269823997757e-49
A3SS_19_+_17267527_17268794_17268756_BABAM1	396	rs58925582	rs67397200	rs8112924	2.4274436835982896e-113	1.9937270940549353e-75	1.2175406006351512e-38	1	1.2529543915507234e-15
A3SS_19_+_17267527_17268794_17268756_BABAM1	413	rs58925582	rs56069439	rs8112924	2.3059353299107112e-113	1.8921135524638863e-75	1.2187087434091287e-38	1	1.2475197108222288e-15
SE_4_+_83456958_83459740_83459797_83460973_MRPS18C	389	rs4693627	rs1963045	rs35206598	1.2101411398244583e-17	1.3295359200887824e-5	9.10185939686962e-13	0.9999865806140001	1.2402589083437973e-7
SE_4_+_83456958_83458346_83458429_83460973_MRPS18C	389	rs4693627	rs1963045	rs6844460	0	0	0	1	1.2352714865337476e-238
SE_1_-_155262086_155261734_155261657_155260659_SCAMP3	166	rs1052177	rs12091730	rs34632540	0	0	1.4308748890283967e-154	1	1.2285086502450922e-79
SE_1_-_155680416_155680008_155679928_155679512_YY1AP1	194	rs12093350	rs10796944	rs34632540	0	0	0	1	1.2277193946435188e-244
A5SS_11_-_66438710_66438632_66438259_MRPL11	200	rs11110	rs7570	rs594313	0	0	9.456144950087934e-101	1	1.2228976736533258e-45
SE_1_-_155262086_155261734_155261657_155260659_SCAMP3	173	rs1052177	rs348196	rs822490	0	0	0	1	1.2186423965262539e-42
SE_4_+_83456958_83459740_83459797_83460973_MRPS18C	389	rs4693627	rs1963045	rs6844460	0	0	9.924283517559318e-43	1	1.2144857624322997e-34
A5SS_11_-_1747757_1747667_1735429_IFITM10	342	rs28710291	rs6597981	rs1138693	3.4809507640372795e-71	2.643032487265589e-51	1.3170291249951975e-20	1	1.2103290721535894e-17
A3SS_1_+_155319688_155319857_155319794_FDPS	173	rs12042020	rs348196	rs822490	0	0	6.746439158664493e-154	1	1.2028614561409214e-54
SE_4_+_83456958_83459740_83459797_83460973_MRPS18C	389	rs4693627	rs1963045	rs6844460	0	0	9.101981537607173e-13	0.9999999999989768	1.1970695755616273e-13
SE_4_+_83458429_83459740_83459797_83460973_MRPS18C	389	rs7688416	rs1963045	rs35206598	0	1.329582289256936e-5	0	0.9999855145800711	1.1895968455204972e-6
SE_4_+_83456958_83459740_83459797_83460973_MRPS18C	389	rs4693627	rs1963045	rs35206598	0	1.3295345062926187e-5	0	0.9999855151221221	1.1895328860535059e-6
SE_4_+_83456958_83458346_83458429_83460973_MRPS18C	389	rs4693627	rs1963045	rs35206598	0	1.3295344787336372e-5	0	0.9999855151290569	1.189526170748763e-6
SE_7_-_94598775_94598004_94597930_94588732_SGCE	316	rs11508502	rs111307654	rs35818859	0	0	0	1	1.1809315416081502e-161
AFE_11_-_65857093_65858097_65856242_CFL1	390	rs679147	rs3903072	rs689274	0	1.0433756759668275e-281	0	1	1.1754822308667455e-264
AFE_1_-_155261657_155262086_155260659_SCAMP3	194	rs1052177	rs10796944	rs4492610	0	1.899087464365306e-119	0	1	1.1733801120188337e-80
SE_1_-_155262086_155261734_155261657_155260659_SCAMP3	194	rs1052177	rs10796944	rs4492610	0	1.899087464365306e-119	0	1	1.1733801120188337e-80
A3SS_1_+_155319688_155319857_155319794_FDPS	194	rs12042020	rs10796944	rs4492610	0	1.8990810369718372e-119	0	1	1.1733613766589262e-80
SE_1_-_155680416_155680008_155679928_155679512_YY1AP1	194	rs12093350	rs10796944	rs4492610	0	1.899083422715509e-119	0	1	1.1733603687227151e-80
SE_1_-_155262086_155261734_155261657_155260659_SCAMP3	173	rs1052177	rs348196	rs28582361	0	0	0	1	1.1669446423948357e-286
SE_1_-_155262086_155261734_155261657_155260659_SCAMP3	166	rs1052177	rs12091730	rs4824	0	0	5.730024622560754e-57	1	1.1638561976908474e-30
A5SS_11_-_66438710_66438632_66438259_MRPL11	200	rs11110	rs7570	rs6591223	0	0	3.5703927553339944e-47	1	1.1583339824648343e-49
AFE_1_-_155261657_155262086_155260659_SCAMP3	166	rs1052177	rs12091730	rs2666826	0	0	5.952134818301054e-163	1	1.1405632320631726e-86
AFE_1_-_155261657_155262086_155260659_SCAMP3	166	rs1052177	rs12091730	rs6670014	0	0	2.079706882384303e-89	0.9998865049724438	1.1349502743280272e-4
A5SS_11_-_1747757_1747667_1735429_IFITM10	342	rs28710291	rs6597981	rs7484068	1.8027743135514502e-248	2.4459291655748666e-8	7.370508896124534e-241	0.999999974406251	1.134462336769946e-9
SE_4_+_83458429_83459740_83459797_83460973_MRPS18C	389	rs7688416	rs1963045	rs35206598	0	1.3295837185024353e-5	0	0.9999865916768955	1.1248593875550394e-7
SE_4_+_83456958_83459740_83459797_83460973_MRPS18C	389	rs4693627	rs1963045	rs35206598	0	1.329535935408155e-5	0	0.999986592159376	1.1248124345581454e-7
SE_4_+_83456958_83458346_83458429_83460973_MRPS18C	389	rs4693627	rs1963045	rs35206598	0	1.3295359078400749e-5	0	0.9999865921598308	1.1248123809477693e-7
SE_4_+_83458429_83459740_83459797_83460973_MRPS18C	389	rs7688416	rs1963045	rs35206598	0	1.3295823788188374e-5	0	0.9999855820747439	1.1221014418017659e-6
SE_4_+_83456958_83458346_83458429_83460973_MRPS18C	389	rs4693627	rs1963045	rs35206598	0	1.3295345683133283e-5	0	0.9999855826397592	1.1220146181509342e-6
A5SS_15_-_74837757_74837751_74837435_ULK3	286	rs12898397	rs6938	rs2470890	0	0	3.552525035182019e-269	1	1.1197387870659994e-163
A3SS_1_+_155319688_155319857_155319794_FDPS	194	rs12042020	rs10796944	rs3814319	0	0	0	1	1.11827232940721e-208
A5SS_11_-_66438710_66438632_66438259_MRPL11	200	rs11110	rs7570	rs2510013	9.471502870632586e-133	1.0016241206774887e-32	9.456144950089816e-101	1	1.1005159577980128e-17
A3SS_15_-_74838266_74838173_74838192_ULK3	286	rs12898397	rs6938	rs2470890	0	0	0	1	1.0982471229544703e-17
SE_4_+_83456958_83458346_83458429_83460973_MRPS18C	389	rs4693627	rs1963045	rs6844460	0	0	0	1	1.0971219981579131e-231
SE_4_+_83456958_83459740_83459797_83460973_MRPS18C	389	rs4693627	rs1963045	rs6844460	0	0	0	1	1.0970985644728817e-231
SE_4_+_83456958_83459740_83459797_83460973_MRPS18C	389	rs4693627	rs1963045	rs4693617	0	1.4396419826147012e-73	0	1	1.0954151272760872e-69
SE_4_+_83456958_83458346_83458429_83460973_MRPS18C	389	rs4693627	rs1963045	rs4693617	0	1.439641848825656e-73	0	1	1.0954150571503372e-69
SE_4_+_83458429_83459740_83459797_83460973_MRPS18C	389	rs7688416	rs1963045	rs4693617	0	1.4389070840144455e-73	0	1	1.0949626793691587e-69
A5SS_11_-_1747757_1747667_1735429_IFITM10	342	rs28710291	rs6597981	rs1135628	2.9793166883551777e-99	8.470688566198303e-70	3.517207208212116e-30	1	1.0932506575386276e-28
AFE_1_-_155261657_155262086_155260659_SCAMP3	194	rs1052177	rs10796944	rs3814319	0	0	0	1	1.0917592513390756e-208
SE_1_-_155262086_155261734_155261657_155260659_SCAMP3	194	rs1052177	rs10796944	rs3814319	0	0	0	1	1.0917592513390756e-208
A5SS_11_-_66438710_66438632_66438259_MRPL11	200	rs11110	rs7570	rs551708	0	0	0	1	1.089772489880326e-217
SE_4_+_83458429_83459740_83459797_83460973_MRPS18C	389	rs7688416	rs1963045	rs6844460	0	0	0	1	1.0854174193387557e-231
AFE_1_-_155261657_155262086_155260659_SCAMP3	173	rs1052177	rs348196	rs822527	0	0	0	1	1.0779954736130544e-80
SE_1_-_155680416_155680008_155679928_155679512_YY1AP1	173	rs12093350	rs348196	rs822527	0	0	0	1	1.0779804345822426e-80
SE_1_-_155262086_155261734_155261657_155260659_SCAMP3	173	rs1052177	rs348196	rs822490	0	0	0	1	1.0607437436927515e-87
AFE_1_-_155261657_155262086_155260659_SCAMP3	166	rs1052177	rs12091730	rs34632540	0	0	1.6745416005003905e-263	1	1.0489366446236183e-132
A3SS_1_+_155319688_155319857_155319794_FDPS	173	rs12042020	rs348196	rs10796947	0	4.20058613838543e-207	0	1	1.0429809551850739e-61
AFE_1_-_155261657_155262086_155260659_SCAMP3	173	rs1052177	rs348196	rs10796947	0	4.20057652917683e-207	0	1	1.0429806904784866e-61
SE_1_-_155680416_155680008_155679928_155679512_YY1AP1	173	rs12093350	rs348196	rs10796947	0	4.200576112623129e-207	0	1	1.0429806247301367e-61
SE_1_-_155262086_155261734_155261657_155260659_SCAMP3	173	rs1052177	rs348196	rs10796947	0	4.200574177857532e-207	0	1	1.0429805539580831e-61
A5SS_11_-_66438710_66438632_66438259_MRPL11	200	rs11110	rs7570	rs2513658	0	5.086761711580658e-275	2.1226355270119262e-276	1	1.033002696016952e-207
A5SS_11_-_66438710_66438632_66438259_MRPL11	200	rs11110	rs7570	rs4930391	8.962513534573567e-142	2.5102318284684465e-95	3.570392755334299e-47	1	1.0277442471715319e-47
A3SS_1_+_155319688_155319857_155319794_FDPS	173	rs12042020	rs348196	rs822490	0	0	0	1	1.0112960778883012e-160
AFE_1_-_155261657_155262086_155260659_SCAMP3	166	rs1052177	rs12091730	rs34632540	0	0	0	1	1.0055720028856832e-294
A5SS_11_-_66438710_66438632_66438259_MRPL11	200	rs11110	rs7570	rs4930391	2.37371160283273e-195	2.5102318284685177e-95	9.456144950089816e-101	1	1.0007523917068485e-49
A5SS_1_+_7961735_7961793_7962763_PARK7	454	rs34157438	rs225132	rs9434991	0	0	0	0	1
A5SS_1_+_7961735_7961793_7962763_PARK7	454	rs34157438	rs225132	rs6662192	0	0	0	0	1
AFE_1_+_7961793_7961735_7962763_PARK7	454	rs34157438	rs225132	rs9434991	0	0	0	0	1
AFE_1_+_7961793_7961735_7962763_PARK7	454	rs34157438	rs225132	rs6662192	0	0	0	0	1
A3SS_1_+_155319688_155319857_155319794_FDPS	194	rs12042020	rs10796944	rs3814319	0	0	0	0	1
A3SS_1_+_155319688_155319857_155319794_FDPS	194	rs12042020	rs10796944	rs11577338	0	0	0	0	1
A3SS_1_+_155319688_155319857_155319794_FDPS	194	rs12042020	rs10796944	rs4971072	0	0	0	0	1
A3SS_1_+_155319688_155319857_155319794_FDPS	166	rs12042020	rs12091730	rs822527	0	0	0	0	1
A3SS_1_+_155319688_155319857_155319794_FDPS	166	rs12042020	rs12091730	rs6670014	0	0	0	5.484447818849497e-8	0.999999945155652
A3SS_1_+_155319688_155319857_155319794_FDPS	173	rs12042020	rs348196	rs28582361	0	0	0	0	1
A3SS_1_+_155319688_155319857_155319794_FDPS	173	rs12042020	rs348196	rs822490	0	0	0	0	1
A3SS_1_+_155319688_155319857_155319794_FDPS	173	rs12042020	rs348196	rs822527	0	0	0	0	1
A3SS_1_+_155319688_155319857_155319794_FDPS	173	rs12042020	rs348196	rs10796947	0	8.401290579858185e-210	1.3493068320472585e-156	2.8219910313901247e-8	0.9999999717800852
AFE_1_-_155261657_155262086_155260659_SCAMP3	194	rs1052177	rs10796944	rs3814319	0	0	0	0	1
AFE_1_-_155261657_155262086_155260659_SCAMP3	194	rs1052177	rs10796944	rs11577338	0	0	0	0	1
AFE_1_-_155261657_155262086_155260659_SCAMP3	194	rs1052177	rs10796944	rs4971072	0	0	0	0	1
SE_1_-_155262086_155261734_155261657_155260659_SCAMP3	194	rs1052177	rs10796944	rs3814319	0	0	0	0	1
SE_1_-_155262086_155261734_155261657_155260659_SCAMP3	194	rs1052177	rs10796944	rs11577338	0	0	0	0	1
SE_1_-_155262086_155261734_155261657_155260659_SCAMP3	194	rs1052177	rs10796944	rs4971072	0	0	0	0	1
AFE_1_-_155261657_155262086_155260659_SCAMP3	166	rs1052177	rs12091730	rs2666826	0	0	0	0	1
AFE_1_-_155261657_155262086_155260659_SCAMP3	166	rs1052177	rs12091730	rs34632540	0	0	0	0	1
AFE_1_-_155261657_155262086_155260659_SCAMP3	166	rs1052177	rs12091730	rs821551	0	0	0	0	1
AFE_1_-_155261657_155262086_155260659_SCAMP3	166	rs1052177	rs12091730	rs6670014	0	0	0	7.470770046730302e-6	0.9999925292301517
SE_1_-_155262086_155261734_155261657_155260659_SCAMP3	166	rs1052177	rs12091730	rs2666826	0	0	0	0	1
SE_1_-_155262086_155261734_155261657_155260659_SCAMP3	166	rs1052177	rs12091730	rs1325908	0	0	0	0	1
SE_1_-_155262086_155261734_155261657_155260659_SCAMP3	166	rs1052177	rs12091730	rs34632540	0	0	0	0	1
SE_1_-_155262086_155261734_155261657_155260659_SCAMP3	166	rs1052177	rs12091730	rs821551	0	0	0	0	1
SE_1_-_155262086_155261734_155261657_155260659_SCAMP3	166	rs1052177	rs12091730	rs822527	0	0	0	0	1
SE_1_-_155262086_155261734_155261657_155260659_SCAMP3	166	rs1052177	rs12091730	rs6670014	0	0	0	1.108807262917561e-7	0.9999998891189595
SE_1_-_155262086_155261734_155261657_155260659_SCAMP3	166	rs1052177	rs12091730	rs6670014	0	0	1.0980182771636765e-155	0.07488732071078699	0.9251126792893464
AFE_1_-_155261657_155262086_155260659_SCAMP3	173	rs1052177	rs348196	rs28582361	0	0	0	0	1
AFE_1_-_155261657_155262086_155260659_SCAMP3	173	rs1052177	rs348196	rs822490	0	0	0	0	1
AFE_1_-_155261657_155262086_155260659_SCAMP3	173	rs1052177	rs348196	rs822527	0	0	0	0	1
AFE_1_-_155261657_155262086_155260659_SCAMP3	173	rs1052177	rs348196	rs10796947	0	8.401216775208717e-210	0	1.5199009108336247e-8	0.9999999848009794
AFE_1_-_155261657_155262086_155260659_SCAMP3	173	rs1052177	rs348196	rs2666826	0	4.635327621851901e-105	0	3.215569366209755e-8	0.9999999678443606
SE_1_-_155262086_155261734_155261657_155260659_SCAMP3	173	rs1052177	rs348196	rs28582361	0	0	0	6.40284270252279e-13	1
SE_1_-_155262086_155261734_155261657_155260659_SCAMP3	173	rs1052177	rs348196	rs822527	0	0	0	0	1
SE_1_-_155262086_155261734_155261657_155260659_SCAMP3	173	rs1052177	rs348196	rs10796947	0	8.401212072538274e-210	0	1.519900819882447e-8	0.9999999848009794
SE_1_-_155262086_155261734_155261657_155260659_SCAMP3	173	rs1052177	rs348196	rs2666826	0	4.635326324846747e-105	0	3.215569275257921e-8	0.9999999678443606
SE_1_-_155680416_155680008_155679928_155679512_YY1AP1	194	rs12093350	rs10796944	rs34632540	0	0	0	0	1
SE_1_-_155680416_155680008_155679928_155679512_YY1AP1	194	rs12093350	rs10796944	rs2666826	0	0	0	0	1
SE_1_-_155680416_155680008_155679928_155679512_YY1AP1	194	rs12093350	rs10796944	rs1325908	0	0	0	0	1
SE_1_-_155680416_155680008_155679928_155679512_YY1AP1	194	rs12093350	rs10796944	rs3814319	0	0	0	0	1
SE_1_-_155680416_155680008_155679928_155679512_YY1AP1	194	rs12093350	rs10796944	rs11577338	0	0	0	0	1
SE_1_-_155680416_155680008_155679928_155679512_YY1AP1	166	rs12093350	rs12091730	rs822527	0	0	0	0	1
SE_1_-_155680416_155680008_155679928_155679512_YY1AP1	166	rs12093350	rs12091730	rs6670014	0	0	0	6.912830106712209e-9	0.9999999930869308
SE_1_-_155680416_155680008_155679928_155679512_YY1AP1	173	rs12093350	rs348196	rs28582361	0	0	0	0	1
SE_1_-_155680416_155680008_155679928_155679512_YY1AP1	173	rs12093350	rs348196	rs822527	0	0	0	0	1
A5SS_2_+_69806432_69806498_69807906_ANXA4	302	rs7349311	rs6756513	rs877123	1.8208059008208914e-120	1.8839309348641546e-65	1.9329858299208196e-58	0	1
A5SS_2_+_69806432_69806498_69807906_ANXA4	302	rs7349311	rs6756513	rs13383061	9.3838097949032225e-106	5.188404314972574e-61	3.103811337651137e-47	0.015191673365499318	0.9848083266345017
SE_4_+_83458429_83459740_83459797_83460973_MRPS18C	389	rs7688416	rs1963045	rs10027007	0	0	0	1.0913936421319942e-14	1
SE_4_+_83458429_83459740_83459797_83460973_MRPS18C	389	rs7688416	rs1963045	rs6844460	0	0	0	1.4297256722070432e-12	0.999999999998181
SE_4_+_83456958_83458346_83458429_83460973_MRPS18C	389	rs4693627	rs1963045	rs10027007	0	0	0	7.275957614202572e-15	1
SE_4_+_83456958_83458346_83458429_83460973_MRPS18C	389	rs4693627	rs1963045	rs6844460	0	0	0	1.2478267316061868e-12	0.999999999998181
SE_4_+_83456958_83459740_83459797_83460973_MRPS18C	389	rs4693627	rs1963045	rs6844460	0	0	0	1.2441887527995003e-12	1
SE_4_+_83456958_83459740_83459797_83460973_MRPS18C	389	rs4693627	rs1963045	rs10027007	0	0	0	0	1
SE_4_+_83456958_83459740_83459797_83460973_MRPS18C	389	rs4693627	rs1963045	rs4693617	2.620718949500914e-88	2.879283965442423e-76	1.8203963076521823e-15	1.4205170374322747e-13	0.9999999999998579
SE_7_-_94598775_94598004_94597930_94588732_SGCE	293	rs11508502	rs17268829	rs35818859	0	0	0	0	1
SE_7_-_94598775_94598004_94597930_94588732_SGCE	293	rs11508502	rs17268829	rs12670168	0	0	0	0	1
SE_7_-_94598775_94598004_94597930_94588732_SGCE	316	rs11508502	rs111307654	rs35818859	0	0	0	0	1
SE_7_-_94598775_94598004_94597930_94588732_SGCE	316	rs11508502	rs111307654	rs12670168	0	0	0	0	1
A5SS_11_-_1747757_1747667_1735429_IFITM10	342	rs28710291	rs6597981	rs116665464	8.733962551269973e-53	2.4832095563996608e-23	7.034414416424246e-33	5.684341886080983e-17	1
A5SS_11_-_1747757_1747667_1735429_IFITM10	342	rs28710291	rs6597981	rs1135628	1.248665740624e-312	1.6941377132397125e-72	1.474101816949308e-243	0	1
A5SS_11_-_1747757_1747667_1735429_IFITM10	342	rs28710291	rs6597981	rs1138693	4.783172441191114e-271	5.3061007311404e-54	1.8097289625598163e-220	7.595785720814873e-6	0.9999924042142255
A5SS_11_-_1747757_1747667_1735429_IFITM10	342	rs28710291	rs6597981	rs56364586	5.903397143891634e-42	4.482358842226182e-22	2.7213527159327804e-23	6.641417649150792e-5	0.9999335858235072
A5SS_11_-_1747757_1747667_1735429_IFITM10	342	rs28710291	rs6597981	rs28638097	0	7.396817494044668e-64	0	0.002296297292866552	0.9977037027142545
A5SS_11_-_1747757_1747667_1735429_IFITM10	342	rs28710291	rs6597981	rs28638097	0	6.078886106423303e-63	0	0.03333695614359458	0.9666630438570393
A5SS_11_-_66438710_66438632_66438259_MRPL11	284	rs11110	rs11344495	rs2511225	0	0	0	0	1
A5SS_11_-_66438710_66438632_66438259_MRPL11	284	rs11110	rs11344495	rs2511224	0	0	0	0	1
A5SS_11_-_66438710_66438632_66438259_MRPL11	284	rs11110	rs11344495	rs7951189	0	0	0	0	1
A5SS_11_-_66438710_66438632_66438259_MRPL11	284	rs11110	rs11344495	rs2444847	0	0	0	0	1
A5SS_11_-_66438710_66438632_66438259_MRPL11	200	rs11110	rs7570	rs551708	0	0	1.891228990017752e-103	0	1
A5SS_11_-_66438710_66438632_66438259_MRPL11	200	rs11110	rs7570	rs2510013	3.817672027610026e-67	2.0032482413549814e-35	3.8114817213345367e-35	0	1
A5SS_11_-_66438710_66438632_66438259_MRPL11	200	rs11110	rs7570	rs594313	0	0	0	0	1
A5SS_11_-_66438710_66438632_66438259_MRPL11	200	rs11110	rs7570	rs2513658	0	1.0173523423211938e-277	0	9.094947017772204e-15	1
A5SS_11_-_66438710_66438632_66438259_MRPL11	200	rs11110	rs7570	rs6591223	0	0	0	5.498804982007834e-12	0.999999999994543
A5SS_11_-_66438710_66438632_66438259_MRPL11	200	rs11110	rs7570	rs11227610	0	0	0	7.154285802779132e-7	0.9999992845712599
A3SS_15_-_74838266_74838173_74838192_ULK3	286	rs12898397	rs6938	rs2472304	0	0	0	0	1
A3SS_15_-_74838266_74838173_74838192_ULK3	286	rs12898397	rs6938	rs2470890	0	0	0	0	1
A3SS_15_-_74838266_74838173_74838192_ULK3	286	rs12898397	rs6938	rs11072507	0	0	0	5.025298340425612e-6	0.999994974701743
A3SS_19_+_17267527_17268794_17268756_BABAM1	396	rs58925582	rs67397200	rs8112924	5.066385306017389e-121	3.9874541889805956e-78	2.5411628909115104e-46	4.375806384860416e-13	0.9999999999995453
A3SS_19_+_17267527_17268794_17268756_BABAM1	396	rs58925582	rs67397200	rs11666308	5.002600575512679e-56	4.108775159450817e-18	3.9755291993107805e-41	0.0012677483341184499	0.9987322516658754
A3SS_19_+_17267527_17268794_17268756_BABAM1	413	rs58925582	rs56069439	rs8112924	4.74995249503679e-121	3.7842271057341146e-78	2.510395049415151e-46	4.2700776257337415e-13	0.9999999999995453
A3SS_19_+_17267527_17268794_17268756_BABAM1	413	rs58925582	rs56069439	rs11666308	3.8030656618254623e-56	3.120569768940021e-18	3.978562775767572e-41	0.0012671064885794315	0.9987328935114196
A5SS_20_-_35626735_35626567_35626381_CPNE1	299	rs36103066	rs201177249	rs12479473	0	0	0	0	1
A5SS_20_-_35626735_35626567_35626381_CPNE1	299	rs36103066	rs201177249	rs6121045	0	0	0	0	1
SE_4_+_83458429_83459740_83459797_83460973_MRPS18C	389	rs7688416	rs1963045	rs13112255	0	1.0724366901999168e-276	0	0.2020860065450518	0.7979139934546665
SE_4_+_83456958_83458346_83458429_83460973_MRPS18C	389	rs4693627	rs1963045	rs13112255	0	1.166889679532408e-276	0	0.20209049723652572	0.7979095027626751
SE_4_+_83456958_83459740_83459797_83460973_MRPS18C	389	rs4693627	rs1963045	rs13112255	0	1.1668879987229583e-276	0	0.2020904975438397	0.7979095024535293
A5SS_11_-_1747757_1747667_1735429_IFITM10	342	rs28710291	rs6597981	rs28638097	0	4.151467303592178e-62	0	0.2393508300528739	0.7606491699466308
AFE_1_-_155261657_155262086_155260659_SCAMP3	166	rs1052177	rs12091730	rs6670014	0	0	1.0779211868413534e-263	0.6429971966219631	0.35700280337788404
A5SS_11_-_66438710_66438632_66438259_MRPL11	200	rs11110	rs7570	rs4930391	0	2.3234300986857983e-95	0	0.9254347427899804	0.07456525720981418
SE_1_-_155262086_155261734_155261657_155260659_SCAMP3	173	rs1052177	rs348196	rs2666826	0	2.3016684452190695e-102	0	0.9931009108082763	0.006899089191846138
AFE_1_-_155261657_155262086_155260659_SCAMP3	173	rs1052177	rs348196	rs2666826	0	2.3016709596070086e-102	0	0.9931017194416156	0.006898280558436488
A3SS_1_+_155319688_155319857_155319794_FDPS	173	rs12042020	rs348196	rs2666826	1.0353911221050034e-157	2.3103158473807412e-102	4.467464494259289e-56	0.9968395858387523	0.0031604141612505783
A5SS_11_-_1747757_1747667_1735429_IFITM10	342	rs28710291	rs6597981	rs7484068	6.1082885224137295e-24	2.4426214797676445e-8	2.49732839857546e-16	0.9986449415631501	0.0013550340106368373
A5SS_1_+_7961735_7961793_7962763_PARK7	454	rs34157438	rs225132	rs9434991	0	0	0	1	0
A5SS_1_+_7961735_7961793_7962763_PARK7	454	rs34157438	rs225132	rs6662192	0	0	0	1	0
AFE_1_+_7961793_7961735_7962763_PARK7	454	rs34157438	rs225132	rs9434991	0	0	0	1	0
AFE_1_+_7961793_7961735_7962763_PARK7	454	rs34157438	rs225132	rs6662192	0	0	0	1	0
A3SS_1_+_155319688_155319857_155319794_FDPS	194	rs12042020	rs10796944	rs34632540	0	0	0	1	0
A3SS_1_+_155319688_155319857_155319794_FDPS	194	rs12042020	rs10796944	rs2666826	0	0	0	1	0
A3SS_1_+_155319688_155319857_155319794_FDPS	194	rs12042020	rs10796944	rs2666826	0	0	0	1	0
A3SS_1_+_155319688_155319857_155319794_FDPS	194	rs12042020	rs10796944	rs2666826	0	0	0	1	0
A3SS_1_+_155319688_155319857_155319794_FDPS	194	rs12042020	rs10796944	rs2666826	0	0	0	1	0
A3SS_1_+_155319688_155319857_155319794_FDPS	194	rs12042020	rs10796944	rs2666826	0	0	0	1	0
A3SS_1_+_155319688_155319857_155319794_FDPS	194	rs12042020	rs10796944	rs1325908	0	0	0	1	0
A3SS_1_+_155319688_155319857_155319794_FDPS	194	rs12042020	rs10796944	rs1325908	0	0	0	1	0
A3SS_1_+_155319688_155319857_155319794_FDPS	194	rs12042020	rs10796944	rs1325908	0	0	0	1	0
A3SS_1_+_155319688_155319857_155319794_FDPS	194	rs12042020	rs10796944	rs1325908	0	0	0	1	0
A3SS_1_+_155319688_155319857_155319794_FDPS	194	rs12042020	rs10796944	rs1325908	0	0	0	1	0
A3SS_1_+_155319688_155319857_155319794_FDPS	194	rs12042020	rs10796944	rs3814319	0	0	0	1	0
A3SS_1_+_155319688_155319857_155319794_FDPS	194	rs12042020	rs10796944	rs3814319	0	0	0	1	0
A3SS_1_+_155319688_155319857_155319794_FDPS	194	rs12042020	rs10796944	rs11577338	0	0	0	1	0
A3SS_1_+_155319688_155319857_155319794_FDPS	194	rs12042020	rs10796944	rs11577338	0	0	0	1	0
A3SS_1_+_155319688_155319857_155319794_FDPS	194	rs12042020	rs10796944	rs11577338	0	0	0	1	0
A3SS_1_+_155319688_155319857_155319794_FDPS	194	rs12042020	rs10796944	rs4971072	0	0	0	1	0
A3SS_1_+_155319688_155319857_155319794_FDPS	276	rs12042020	rs7524950	rs423144	0	0	0	1	0
A3SS_1_+_155319688_155319857_155319794_FDPS	276	rs12042020	rs7524950	rs423144	0	0	0	1	0
A3SS_1_+_155319688_155319857_155319794_FDPS	276	rs12042020	rs7524950	rs423144	0	0	0	1	0
A3SS_1_+_155319688_155319857_155319794_FDPS	276	rs12042020	rs7524950	rs423144	0	0	0	1	0
A3SS_1_+_155319688_155319857_155319794_FDPS	276	rs12042020	rs7524950	rs423144	0	0	0	1	0
A3SS_1_+_155319688_155319857_155319794_FDPS	276	rs12042020	rs7524950	rs423144	0	0	0	1	0
A3SS_1_+_155319688_155319857_155319794_FDPS	276	rs12042020	rs7524950	rs4971101	0	0	0	1	0
A3SS_1_+_155319688_155319857_155319794_FDPS	276	rs12042020	rs7524950	rs4971101	0	0	0	1	0
A3SS_1_+_155319688_155319857_155319794_FDPS	276	rs12042020	rs7524950	rs4971101	0	0	0	1	0
A3SS_1_+_155319688_155319857_155319794_FDPS	276	rs12042020	rs7524950	rs4971101	0	0	0	1	0
A3SS_1_+_155319688_155319857_155319794_FDPS	276	rs12042020	rs7524950	rs4971101	0	0	0	1	0
A3SS_1_+_155319688_155319857_155319794_FDPS	276	rs12042020	rs7524950	rs4971101	0	0	0	1	0
A3SS_1_+_155319688_155319857_155319794_FDPS	276	rs12042020	rs7524950	rs4971100	0	0	0	1	0
A3SS_1_+_155319688_155319857_155319794_FDPS	276	rs12042020	rs7524950	rs4971100	0	0	0	1	0
A3SS_1_+_155319688_155319857_155319794_FDPS	276	rs12042020	rs7524950	rs4971100	0	0	0	1	0
A3SS_1_+_155319688_155319857_155319794_FDPS	276	rs12042020	rs7524950	rs4971100	0	0	0	1	0
A3SS_1_+_155319688_155319857_155319794_FDPS	276	rs12042020	rs7524950	rs4971100	0	0	0	1	0
A3SS_1_+_155319688_155319857_155319794_FDPS	276	rs12042020	rs7524950	rs4971100	0	0	0	1	0
A3SS_1_+_155319688_155319857_155319794_FDPS	166	rs12042020	rs12091730	rs6670014	0	0	0	1	0
A3SS_1_+_155319688_155319857_155319794_FDPS	166	rs12042020	rs12091730	rs6670014	0	0	0	1	0
A3SS_1_+_155319688_155319857_155319794_FDPS	166	rs12042020	rs12091730	rs6670014	0	0	0	1	0
A3SS_1_+_155319688_155319857_155319794_FDPS	166	rs12042020	rs12091730	rs6670014	0	0	0	1	0
A3SS_1_+_155319688_155319857_155319794_FDPS	166	rs12042020	rs12091730	rs6670014	0	0	0	1	0
A3SS_1_+_155319688_155319857_155319794_FDPS	166	rs12042020	rs12091730	rs4824	0	0	0	1	0
A3SS_1_+_155319688_155319857_155319794_FDPS	166	rs12042020	rs12091730	rs4824	0	0	0	1	0
A3SS_1_+_155319688_155319857_155319794_FDPS	166	rs12042020	rs12091730	rs4824	0	0	0	1	0
A3SS_1_+_155319688_155319857_155319794_FDPS	166	rs12042020	rs12091730	rs4824	0	0	0	1	0
A3SS_1_+_155319688_155319857_155319794_FDPS	166	rs12042020	rs12091730	rs2666826	0	0	0	1	0
A3SS_1_+_155319688_155319857_155319794_FDPS	166	rs12042020	rs12091730	rs2666826	0	0	0	1	0
A3SS_1_+_155319688_155319857_155319794_FDPS	166	rs12042020	rs12091730	rs2666826	0	0	0	1	0
A3SS_1_+_155319688_155319857_155319794_FDPS	166	rs12042020	rs12091730	rs2666826	0	0	0	1	0
A3SS_1_+_155319688_155319857_155319794_FDPS	166	rs12042020	rs12091730	rs2666826	0	0	0	1	0
A3SS_1_+_155319688_155319857_155319794_FDPS	166	rs12042020	rs12091730	rs2666826	0	0	0	1	0
A3SS_1_+_155319688_155319857_155319794_FDPS	166	rs12042020	rs12091730	rs2666826	0	0	0	1	0
A3SS_1_+_155319688_155319857_155319794_FDPS	166	rs12042020	rs12091730	rs1325908	0	0	0	1	0
A3SS_1_+_155319688_155319857_155319794_FDPS	166	rs12042020	rs12091730	rs1325908	0	0	0	1	0
A3SS_1_+_155319688_155319857_155319794_FDPS	166	rs12042020	rs12091730	rs1325908	0	0	0	1	0
A3SS_1_+_155319688_155319857_155319794_FDPS	166	rs12042020	rs12091730	rs1325908	0	0	0	1	0
A3SS_1_+_155319688_155319857_155319794_FDPS	166	rs12042020	rs12091730	rs1325908	0	0	0	1	0
A3SS_1_+_155319688_155319857_155319794_FDPS	166	rs12042020	rs12091730	rs1325908	0	0	0	1	0
A3SS_1_+_155319688_155319857_155319794_FDPS	166	rs12042020	rs12091730	rs34632540	0	0	0	1	0
A3SS_1_+_155319688_155319857_155319794_FDPS	166	rs12042020	rs12091730	rs34632540	0	0	0	1	0
A3SS_1_+_155319688_155319857_155319794_FDPS	166	rs12042020	rs12091730	rs34632540	0	0	0	1	0
A3SS_1_+_155319688_155319857_155319794_FDPS	166	rs12042020	rs12091730	rs34632540	0	0	0	1	0
A3SS_1_+_155319688_155319857_155319794_FDPS	166	rs12042020	rs12091730	rs34632540	0	0	0	1	0
A3SS_1_+_155319688_155319857_155319794_FDPS	166	rs12042020	rs12091730	rs34632540	0	0	0	1	0
A3SS_1_+_155319688_155319857_155319794_FDPS	166	rs12042020	rs12091730	rs821551	0	0	0	1	0
A3SS_1_+_155319688_155319857_155319794_FDPS	166	rs12042020	rs12091730	rs821551	0	0	0	1	0
A3SS_1_+_155319688_155319857_155319794_FDPS	166	rs12042020	rs12091730	rs821551	0	0	0	1	0
A3SS_1_+_155319688_155319857_155319794_FDPS	166	rs12042020	rs12091730	rs821551	0	0	0	1	0
A3SS_1_+_155319688_155319857_155319794_FDPS	166	rs12042020	rs12091730	rs821551	0	0	0	1	0
A3SS_1_+_155319688_155319857_155319794_FDPS	166	rs12042020	rs12091730	rs822527	0	0	0	1	0
A3SS_1_+_155319688_155319857_155319794_FDPS	166	rs12042020	rs12091730	rs822527	0	0	0	1	0
A3SS_1_+_155319688_155319857_155319794_FDPS	166	rs12042020	rs12091730	rs822527	0	0	0	1	0
AFE_1_-_155261657_155262086_155260659_SCAMP3	194	rs1052177	rs10796944	rs34632540	0	0	0	1	0
AFE_1_-_155261657_155262086_155260659_SCAMP3	194	rs1052177	rs10796944	rs2666826	0	0	0	1	0
AFE_1_-_155261657_155262086_155260659_SCAMP3	194	rs1052177	rs10796944	rs2666826	0	0	0	1	0
AFE_1_-_155261657_155262086_155260659_SCAMP3	194	rs1052177	rs10796944	rs2666826	0	0	0	1	0
AFE_1_-_155261657_155262086_155260659_SCAMP3	194	rs1052177	rs10796944	rs2666826	0	0	0	1	0
AFE_1_-_155261657_155262086_155260659_SCAMP3	194	rs1052177	rs10796944	rs2666826	0	0	0	1	0
AFE_1_-_155261657_155262086_155260659_SCAMP3	194	rs1052177	rs10796944	rs1325908	0	0	0	1	0
AFE_1_-_155261657_155262086_155260659_SCAMP3	194	rs1052177	rs10796944	rs1325908	0	0	0	1	0
AFE_1_-_155261657_155262086_155260659_SCAMP3	194	rs1052177	rs10796944	rs1325908	0	0	0	1	0
AFE_1_-_155261657_155262086_155260659_SCAMP3	194	rs1052177	rs10796944	rs1325908	0	0	0	1	0
AFE_1_-_155261657_155262086_155260659_SCAMP3	194	rs1052177	rs10796944	rs1325908	0	0	0	1	0
AFE_1_-_155261657_155262086_155260659_SCAMP3	194	rs1052177	rs10796944	rs3814319	0	0	0	1	0
AFE_1_-_155261657_155262086_155260659_SCAMP3	194	rs1052177	rs10796944	rs3814319	0	0	0	1	0
AFE_1_-_155261657_155262086_155260659_SCAMP3	194	rs1052177	rs10796944	rs11577338	0	0	0	1	0
AFE_1_-_155261657_155262086_155260659_SCAMP3	194	rs1052177	rs10796944	rs11577338	0	0	0	1	0
AFE_1_-_155261657_155262086_155260659_SCAMP3	194	rs1052177	rs10796944	rs11577338	0	0	0	1	0
AFE_1_-_155261657_155262086_155260659_SCAMP3	194	rs1052177	rs10796944	rs4971072	0	0	0	1	0
SE_1_-_155262086_155261734_155261657_155260659_SCAMP3	194	rs1052177	rs10796944	rs34632540	0	0	0	1	0
SE_1_-_155262086_155261734_155261657_155260659_SCAMP3	194	rs1052177	rs10796944	rs2666826	0	0	0	1	0
SE_1_-_155262086_155261734_155261657_155260659_SCAMP3	194	rs1052177	rs10796944	rs2666826	0	0	0	1	0
SE_1_-_155262086_155261734_155261657_155260659_SCAMP3	194	rs1052177	rs10796944	rs2666826	0	0	0	1	0
SE_1_-_155262086_155261734_155261657_155260659_SCAMP3	194	rs1052177	rs10796944	rs2666826	0	0	0	1	0
SE_1_-_155262086_155261734_155261657_155260659_SCAMP3	194	rs1052177	rs10796944	rs2666826	0	0	0	1	0
SE_1_-_155262086_155261734_155261657_155260659_SCAMP3	194	rs1052177	rs10796944	rs1325908	0	0	0	1	0
SE_1_-_155262086_155261734_155261657_155260659_SCAMP3	194	rs1052177	rs10796944	rs1325908	0	0	0	1	0
SE_1_-_155262086_155261734_155261657_155260659_SCAMP3	194	rs1052177	rs10796944	rs1325908	0	0	0	1	0
SE_1_-_155262086_155261734_155261657_155260659_SCAMP3	194	rs1052177	rs10796944	rs1325908	0	0	0	1	0
SE_1_-_155262086_155261734_155261657_155260659_SCAMP3	194	rs1052177	rs10796944	rs1325908	0	0	0	1	0
SE_1_-_155262086_155261734_155261657_155260659_SCAMP3	194	rs1052177	rs10796944	rs3814319	0	0	0	1	0
SE_1_-_155262086_155261734_155261657_155260659_SCAMP3	194	rs1052177	rs10796944	rs3814319	0	0	0	1	0
SE_1_-_155262086_155261734_155261657_155260659_SCAMP3	194	rs1052177	rs10796944	rs11577338	0	0	0	1	0
SE_1_-_155262086_155261734_155261657_155260659_SCAMP3	194	rs1052177	rs10796944	rs11577338	0	0	0	1	0
SE_1_-_155262086_155261734_155261657_155260659_SCAMP3	194	rs1052177	rs10796944	rs11577338	0	0	0	1	0
SE_1_-_155262086_155261734_155261657_155260659_SCAMP3	194	rs1052177	rs10796944	rs4971072	0	0	0	1	0
AFE_1_-_155261657_155262086_155260659_SCAMP3	276	rs1052177	rs7524950	rs423144	0	0	0	1	0
AFE_1_-_155261657_155262086_155260659_SCAMP3	276	rs1052177	rs7524950	rs423144	0	0	0	1	0
AFE_1_-_155261657_155262086_155260659_SCAMP3	276	rs1052177	rs7524950	rs423144	0	0	0	1	0
AFE_1_-_155261657_155262086_155260659_SCAMP3	276	rs1052177	rs7524950	rs423144	0	0	0	1	0
AFE_1_-_155261657_155262086_155260659_SCAMP3	276	rs1052177	rs7524950	rs423144	0	0	0	1	0
AFE_1_-_155261657_155262086_155260659_SCAMP3	276	rs1052177	rs7524950	rs4971101	0	0	0	1	0
AFE_1_-_155261657_155262086_155260659_SCAMP3	276	rs1052177	rs7524950	rs4971101	0	0	0	1	0
AFE_1_-_155261657_155262086_155260659_SCAMP3	276	rs1052177	rs7524950	rs4971101	0	0	0	1	0
AFE_1_-_155261657_155262086_155260659_SCAMP3	276	rs1052177	rs7524950	rs4971101	0	0	0	1	0
AFE_1_-_155261657_155262086_155260659_SCAMP3	276	rs1052177	rs7524950	rs4971101	0	0	0	1	0
AFE_1_-_155261657_155262086_155260659_SCAMP3	276	rs1052177	rs7524950	rs4971100	0	0	0	1	0
AFE_1_-_155261657_155262086_155260659_SCAMP3	276	rs1052177	rs7524950	rs4971100	0	0	0	1	0
AFE_1_-_155261657_155262086_155260659_SCAMP3	276	rs1052177	rs7524950	rs4971100	0	0	0	1	0
AFE_1_-_155261657_155262086_155260659_SCAMP3	276	rs1052177	rs7524950	rs4971100	0	0	0	1	0
AFE_1_-_155261657_155262086_155260659_SCAMP3	276	rs1052177	rs7524950	rs4971100	0	0	0	1	0
SE_1_-_155262086_155261734_155261657_155260659_SCAMP3	276	rs1052177	rs7524950	rs423144	0	0	0	1	0
SE_1_-_155262086_155261734_155261657_155260659_SCAMP3	276	rs1052177	rs7524950	rs423144	0	0	0	1	0
SE_1_-_155262086_155261734_155261657_155260659_SCAMP3	276	rs1052177	rs7524950	rs423144	0	0	0	1	0
SE_1_-_155262086_155261734_155261657_155260659_SCAMP3	276	rs1052177	rs7524950	rs423144	0	0	0	1	0
SE_1_-_155262086_155261734_155261657_155260659_SCAMP3	276	rs1052177	rs7524950	rs423144	0	0	0	1	0
SE_1_-_155262086_155261734_155261657_155260659_SCAMP3	276	rs1052177	rs7524950	rs4971101	0	0	0	1	0
SE_1_-_155262086_155261734_155261657_155260659_SCAMP3	276	rs1052177	rs7524950	rs4971101	0	0	0	1	0
SE_1_-_155262086_155261734_155261657_155260659_SCAMP3	276	rs1052177	rs7524950	rs4971101	0	0	0	1	0
SE_1_-_155262086_155261734_155261657_155260659_SCAMP3	276	rs1052177	rs7524950	rs4971101	0	0	0	1	0
SE_1_-_155262086_155261734_155261657_155260659_SCAMP3	276	rs1052177	rs7524950	rs4971101	0	0	0	1	0
SE_1_-_155262086_155261734_155261657_155260659_SCAMP3	276	rs1052177	rs7524950	rs4971100	0	0	0	1	0
SE_1_-_155262086_155261734_155261657_155260659_SCAMP3	276	rs1052177	rs7524950	rs4971100	0	0	0	1	0
SE_1_-_155262086_155261734_155261657_155260659_SCAMP3	276	rs1052177	rs7524950	rs4971100	0	0	0	1	0
SE_1_-_155262086_155261734_155261657_155260659_SCAMP3	276	rs1052177	rs7524950	rs4971100	0	0	0	1	0
SE_1_-_155262086_155261734_155261657_155260659_SCAMP3	276	rs1052177	rs7524950	rs4971100	0	0	0	1	0
AFE_1_-_155261657_155262086_155260659_SCAMP3	166	rs1052177	rs12091730	rs6670014	0	0	0	1	0
AFE_1_-_155261657_155262086_155260659_SCAMP3	166	rs1052177	rs12091730	rs6670014	0	0	0	1	0
AFE_1_-_155261657_155262086_155260659_SCAMP3	166	rs1052177	rs12091730	rs6670014	0	0	0	1	0
AFE_1_-_155261657_155262086_155260659_SCAMP3	166	rs1052177	rs12091730	rs6670014	0	0	0	1	0
AFE_1_-_155261657_155262086_155260659_SCAMP3	166	rs1052177	rs12091730	rs4824	0	0	0	1	0
AFE_1_-_155261657_155262086_155260659_SCAMP3	166	rs1052177	rs12091730	rs4824	0	0	0	1	0
AFE_1_-_155261657_155262086_155260659_SCAMP3	166	rs1052177	rs12091730	rs2666826	0	0	0	1	0
AFE_1_-_155261657_155262086_155260659_SCAMP3	166	rs1052177	rs12091730	rs2666826	0	0	0	1	0
AFE_1_-_155261657_155262086_155260659_SCAMP3	166	rs1052177	rs12091730	rs2666826	0	0	0	1	0
AFE_1_-_155261657_155262086_155260659_SCAMP3	166	rs1052177	rs12091730	rs2666826	0	0	0	1	0
AFE_1_-_155261657_155262086_155260659_SCAMP3	166	rs1052177	rs12091730	rs1325908	0	0	0	1	0
AFE_1_-_155261657_155262086_155260659_SCAMP3	166	rs1052177	rs12091730	rs1325908	0	0	0	1	0
AFE_1_-_155261657_155262086_155260659_SCAMP3	166	rs1052177	rs12091730	rs1325908	0	0	0	1	0
AFE_1_-_155261657_155262086_155260659_SCAMP3	166	rs1052177	rs12091730	rs1325908	0	0	0	1	0
AFE_1_-_155261657_155262086_155260659_SCAMP3	166	rs1052177	rs12091730	rs34632540	0	0	0	1	0
AFE_1_-_155261657_155262086_155260659_SCAMP3	166	rs1052177	rs12091730	rs821551	0	0	0	1	0
AFE_1_-_155261657_155262086_155260659_SCAMP3	166	rs1052177	rs12091730	rs821551	0	0	0	1	0
AFE_1_-_155261657_155262086_155260659_SCAMP3	166	rs1052177	rs12091730	rs821551	0	0	0	1	0
AFE_1_-_155261657_155262086_155260659_SCAMP3	166	rs1052177	rs12091730	rs821551	0	0	0	1	0
AFE_1_-_155261657_155262086_155260659_SCAMP3	166	rs1052177	rs12091730	rs822527	0	0	0	1	0
AFE_1_-_155261657_155262086_155260659_SCAMP3	166	rs1052177	rs12091730	rs822527	0	0	0	1	0
AFE_1_-_155261657_155262086_155260659_SCAMP3	166	rs1052177	rs12091730	rs822527	0	0	0	1	0
AFE_1_-_155261657_155262086_155260659_SCAMP3	166	rs1052177	rs12091730	rs822527	0	0	0	1	0
AFE_1_-_155261657_155262086_155260659_SCAMP3	166	rs1052177	rs12091730	rs822527	0	0	0	1	0
SE_1_-_155262086_155261734_155261657_155260659_SCAMP3	166	rs1052177	rs12091730	rs6670014	0	0	0	1	0
SE_1_-_155262086_155261734_155261657_155260659_SCAMP3	166	rs1052177	rs12091730	rs6670014	0	0	0	1	0
SE_1_-_155262086_155261734_155261657_155260659_SCAMP3	166	rs1052177	rs12091730	rs6670014	0	0	0	1	0
SE_1_-_155262086_155261734_155261657_155260659_SCAMP3	166	rs1052177	rs12091730	rs6670014	0	0	0	1	0
SE_1_-_155262086_155261734_155261657_155260659_SCAMP3	166	rs1052177	rs12091730	rs6670014	0	0	0	1	0
SE_1_-_155262086_155261734_155261657_155260659_SCAMP3	166	rs1052177	rs12091730	rs6670014	0	0	0	1	0
SE_1_-_155262086_155261734_155261657_155260659_SCAMP3	166	rs1052177	rs12091730	rs4824	0	0	0	1	0
SE_1_-_155262086_155261734_155261657_155260659_SCAMP3	166	rs1052177	rs12091730	rs4824	0	0	0	1	0
SE_1_-_155262086_155261734_155261657_155260659_SCAMP3	166	rs1052177	rs12091730	rs4824	0	0	0	1	0
SE_1_-_155262086_155261734_155261657_155260659_SCAMP3	166	rs1052177	rs12091730	rs2666826	0	0	0	1	0
SE_1_-_155262086_155261734_155261657_155260659_SCAMP3	166	rs1052177	rs12091730	rs2666826	0	0	0	1	0
SE_1_-_155262086_155261734_155261657_155260659_SCAMP3	166	rs1052177	rs12091730	rs2666826	0	0	0	1	0
SE_1_-_155262086_155261734_155261657_155260659_SCAMP3	166	rs1052177	rs12091730	rs2666826	0	0	0	1	0
SE_1_-_155262086_155261734_155261657_155260659_SCAMP3	166	rs1052177	rs12091730	rs2666826	0	0	0	1	0
SE_1_-_155262086_155261734_155261657_155260659_SCAMP3	166	rs1052177	rs12091730	rs1325908	0	0	0	1	0
SE_1_-_155262086_155261734_155261657_155260659_SCAMP3	166	rs1052177	rs12091730	rs1325908	0	0	0	1	0
SE_1_-_155262086_155261734_155261657_155260659_SCAMP3	166	rs1052177	rs12091730	rs1325908	0	0	0	1	0
SE_1_-_155262086_155261734_155261657_155260659_SCAMP3	166	rs1052177	rs12091730	rs1325908	0	0	0	1	0
SE_1_-_155262086_155261734_155261657_155260659_SCAMP3	166	rs1052177	rs12091730	rs1325908	0	0	0	1	0
SE_1_-_155262086_155261734_155261657_155260659_SCAMP3	166	rs1052177	rs12091730	rs34632540	0	0	0	1	0
SE_1_-_155262086_155261734_155261657_155260659_SCAMP3	166	rs1052177	rs12091730	rs34632540	0	0	0	1	0
SE_1_-_155262086_155261734_155261657_155260659_SCAMP3	166	rs1052177	rs12091730	rs34632540	0	0	0	1	0
SE_1_-_155262086_155261734_155261657_155260659_SCAMP3	166	rs1052177	rs12091730	rs34632540	0	0	0	1	0
SE_1_-_155262086_155261734_155261657_155260659_SCAMP3	166	rs1052177	rs12091730	rs34632540	0	0	0	1	0
SE_1_-_155262086_155261734_155261657_155260659_SCAMP3	166	rs1052177	rs12091730	rs821551	0	0	0	1	0
SE_1_-_155262086_155261734_155261657_155260659_SCAMP3	166	rs1052177	rs12091730	rs821551	0	0	0	1	0
SE_1_-_155262086_155261734_155261657_155260659_SCAMP3	166	rs1052177	rs12091730	rs821551	0	0	0	1	0
SE_1_-_155262086_155261734_155261657_155260659_SCAMP3	166	rs1052177	rs12091730	rs821551	0	0	0	1	0
SE_1_-_155262086_155261734_155261657_155260659_SCAMP3	166	rs1052177	rs12091730	rs821551	0	0	0	1	0
SE_1_-_155262086_155261734_155261657_155260659_SCAMP3	166	rs1052177	rs12091730	rs821551	0	0	0	1	0
SE_1_-_155262086_155261734_155261657_155260659_SCAMP3	166	rs1052177	rs12091730	rs822527	0	0	0	1	0
SE_1_-_155262086_155261734_155261657_155260659_SCAMP3	166	rs1052177	rs12091730	rs822527	0	0	0	1	0
SE_1_-_155262086_155261734_155261657_155260659_SCAMP3	166	rs1052177	rs12091730	rs822527	0	0	0	1	0
SE_1_-_155262086_155261734_155261657_155260659_SCAMP3	166	rs1052177	rs12091730	rs822527	0	0	0	1	0
SE_1_-_155262086_155261734_155261657_155260659_SCAMP3	166	rs1052177	rs12091730	rs822527	0	0	0	1	0
AFE_1_-_155261657_155262086_155260659_SCAMP3	173	rs1052177	rs348196	rs28582361	0	0	0	1	0
AFE_1_-_155261657_155262086_155260659_SCAMP3	173	rs1052177	rs348196	rs28582361	0	0	0	1	0
AFE_1_-_155261657_155262086_155260659_SCAMP3	173	rs1052177	rs348196	rs28582361	0	0	0	1	0
AFE_1_-_155261657_155262086_155260659_SCAMP3	173	rs1052177	rs348196	rs28582361	0	0	0	1	0
AFE_1_-_155261657_155262086_155260659_SCAMP3	173	rs1052177	rs348196	rs822490	0	0	0	1	0
AFE_1_-_155261657_155262086_155260659_SCAMP3	173	rs1052177	rs348196	rs822490	0	0	0	1	0
AFE_1_-_155261657_155262086_155260659_SCAMP3	173	rs1052177	rs348196	rs822490	0	0	0	1	0
AFE_1_-_155261657_155262086_155260659_SCAMP3	173	rs1052177	rs348196	rs822490	0	0	0	1	0
AFE_1_-_155261657_155262086_155260659_SCAMP3	173	rs1052177	rs348196	rs822490	0	0	0	1	0
AFE_1_-_155261657_155262086_155260659_SCAMP3	173	rs1052177	rs348196	rs822527	0	0	0	1	0
AFE_1_-_155261657_155262086_155260659_SCAMP3	173	rs1052177	rs348196	rs822527	0	0	0	1	0
AFE_1_-_155261657_155262086_155260659_SCAMP3	173	rs1052177	rs348196	rs822527	0	0	0	1	0
AFE_1_-_155261657_155262086_155260659_SCAMP3	173	rs1052177	rs348196	rs822527	0	0	0	1	0
SE_1_-_155262086_155261734_155261657_155260659_SCAMP3	173	rs1052177	rs348196	rs28582361	0	0	0	1	0
SE_1_-_155262086_155261734_155261657_155260659_SCAMP3	173	rs1052177	rs348196	rs28582361	0	0	0	1	0
SE_1_-_155262086_155261734_155261657_155260659_SCAMP3	173	rs1052177	rs348196	rs28582361	0	0	0	1	0
SE_1_-_155262086_155261734_155261657_155260659_SCAMP3	173	rs1052177	rs348196	rs28582361	0	0	0	1	0
SE_1_-_155262086_155261734_155261657_155260659_SCAMP3	173	rs1052177	rs348196	rs28582361	0	0	0	1	0
SE_1_-_155262086_155261734_155261657_155260659_SCAMP3	173	rs1052177	rs348196	rs822490	0	0	0	1	0
SE_1_-_155262086_155261734_155261657_155260659_SCAMP3	173	rs1052177	rs348196	rs822490	0	0	0	1	0
SE_1_-_155262086_155261734_155261657_155260659_SCAMP3	173	rs1052177	rs348196	rs822490	0	0	0	1	0
SE_1_-_155262086_155261734_155261657_155260659_SCAMP3	173	rs1052177	rs348196	rs822490	0	0	0	1	0
SE_1_-_155262086_155261734_155261657_155260659_SCAMP3	173	rs1052177	rs348196	rs822490	0	0	0	1	0
SE_1_-_155262086_155261734_155261657_155260659_SCAMP3	173	rs1052177	rs348196	rs822527	0	0	0	1	0
SE_1_-_155262086_155261734_155261657_155260659_SCAMP3	173	rs1052177	rs348196	rs822527	0	0	0	1	0
SE_1_-_155262086_155261734_155261657_155260659_SCAMP3	173	rs1052177	rs348196	rs822527	0	0	0	1	0
SE_1_-_155262086_155261734_155261657_155260659_SCAMP3	173	rs1052177	rs348196	rs822527	0	0	0	1	0
SE_1_-_155262086_155261734_155261657_155260659_SCAMP3	173	rs1052177	rs348196	rs822527	0	0	0	1	0
SE_1_-_155680416_155680008_155679928_155679512_YY1AP1	194	rs12093350	rs10796944	rs34632540	0	0	0	1	0
SE_1_-_155680416_155680008_155679928_155679512_YY1AP1	194	rs12093350	rs10796944	rs2666826	0	0	0	1	0
SE_1_-_155680416_155680008_155679928_155679512_YY1AP1	194	rs12093350	rs10796944	rs2666826	0	0	0	1	0
SE_1_-_155680416_155680008_155679928_155679512_YY1AP1	194	rs12093350	rs10796944	rs2666826	0	0	0	1	0
SE_1_-_155680416_155680008_155679928_155679512_YY1AP1	194	rs12093350	rs10796944	rs2666826	0	0	0	1	0
SE_1_-_155680416_155680008_155679928_155679512_YY1AP1	194	rs12093350	rs10796944	rs2666826	0	0	0	1	0
SE_1_-_155680416_155680008_155679928_155679512_YY1AP1	194	rs12093350	rs10796944	rs2666826	0	0	0	1	0
SE_1_-_155680416_155680008_155679928_155679512_YY1AP1	194	rs12093350	rs10796944	rs1325908	0	0	0	1	0
SE_1_-_155680416_155680008_155679928_155679512_YY1AP1	194	rs12093350	rs10796944	rs1325908	0	0	0	1	0
SE_1_-_155680416_155680008_155679928_155679512_YY1AP1	194	rs12093350	rs10796944	rs1325908	0	0	0	1	0
SE_1_-_155680416_155680008_155679928_155679512_YY1AP1	194	rs12093350	rs10796944	rs1325908	0	0	0	1	0
SE_1_-_155680416_155680008_155679928_155679512_YY1AP1	194	rs12093350	rs10796944	rs3814319	0	0	0	1	0
SE_1_-_155680416_155680008_155679928_155679512_YY1AP1	194	rs12093350	rs10796944	rs3814319	0	0	0	1	0
SE_1_-_155680416_155680008_155679928_155679512_YY1AP1	194	rs12093350	rs10796944	rs3814319	0	0	0	1	0
SE_1_-_155680416_155680008_155679928_155679512_YY1AP1	194	rs12093350	rs10796944	rs3814319	0	0	0	1	0
SE_1_-_155680416_155680008_155679928_155679512_YY1AP1	194	rs12093350	rs10796944	rs3814319	0	0	0	1	0
SE_1_-_155680416_155680008_155679928_155679512_YY1AP1	194	rs12093350	rs10796944	rs3814319	0	0	0	1	0
SE_1_-_155680416_155680008_155679928_155679512_YY1AP1	194	rs12093350	rs10796944	rs11577338	0	0	0	1	0
SE_1_-_155680416_155680008_155679928_155679512_YY1AP1	194	rs12093350	rs10796944	rs11577338	0	0	0	1	0
SE_1_-_155680416_155680008_155679928_155679512_YY1AP1	194	rs12093350	rs10796944	rs11577338	0	0	0	1	0
SE_1_-_155680416_155680008_155679928_155679512_YY1AP1	194	rs12093350	rs10796944	rs11577338	0	0	0	1	0
SE_1_-_155680416_155680008_155679928_155679512_YY1AP1	194	rs12093350	rs10796944	rs11577338	0	0	0	1	0
SE_1_-_155680416_155680008_155679928_155679512_YY1AP1	194	rs12093350	rs10796944	rs11577338	0	0	0	1	0
SE_1_-_155680416_155680008_155679928_155679512_YY1AP1	194	rs12093350	rs10796944	rs4971072	0	0	0	1	0
SE_1_-_155680416_155680008_155679928_155679512_YY1AP1	194	rs12093350	rs10796944	rs4971072	0	0	0	1	0
SE_1_-_155680416_155680008_155679928_155679512_YY1AP1	194	rs12093350	rs10796944	rs4971072	0	0	0	1	0
SE_1_-_155680416_155680008_155679928_155679512_YY1AP1	194	rs12093350	rs10796944	rs4971072	0	0	0	1	0
SE_1_-_155680416_155680008_155679928_155679512_YY1AP1	276	rs12093350	rs7524950	rs423144	0	0	0	1	0
SE_1_-_155680416_155680008_155679928_155679512_YY1AP1	276	rs12093350	rs7524950	rs423144	0	0	0	1	0
SE_1_-_155680416_155680008_155679928_155679512_YY1AP1	276	rs12093350	rs7524950	rs423144	0	0	0	1	0
SE_1_-_155680416_155680008_155679928_155679512_YY1AP1	276	rs12093350	rs7524950	rs423144	0	0	0	1	0
SE_1_-_155680416_155680008_155679928_155679512_YY1AP1	276	rs12093350	rs7524950	rs423144	0	0	0	1	0
SE_1_-_155680416_155680008_155679928_155679512_YY1AP1	276	rs12093350	rs7524950	rs423144	0	0	0	1	0
SE_1_-_155680416_155680008_155679928_155679512_YY1AP1	276	rs12093350	rs7524950	rs423144	0	0	0	1	0
SE_1_-_155680416_155680008_155679928_155679512_YY1AP1	276	rs12093350	rs7524950	rs4971101	0	0	0	1	0
SE_1_-_155680416_155680008_155679928_155679512_YY1AP1	276	rs12093350	rs7524950	rs4971101	0	0	0	1	0
SE_1_-_155680416_155680008_155679928_155679512_YY1AP1	276	rs12093350	rs7524950	rs4971101	0	0	0	1	0
SE_1_-_155680416_155680008_155679928_155679512_YY1AP1	276	rs12093350	rs7524950	rs4971101	0	0	0	1	0
SE_1_-_155680416_155680008_155679928_155679512_YY1AP1	276	rs12093350	rs7524950	rs4971101	0	0	0	1	0
SE_1_-_155680416_155680008_155679928_155679512_YY1AP1	276	rs12093350	rs7524950	rs4971101	0	0	0	1	0
SE_1_-_155680416_155680008_155679928_155679512_YY1AP1	276	rs12093350	rs7524950	rs4971101	0	0	0	1	0
SE_1_-_155680416_155680008_155679928_155679512_YY1AP1	276	rs12093350	rs7524950	rs4971100	0	0	0	1	0
SE_1_-_155680416_155680008_155679928_155679512_YY1AP1	276	rs12093350	rs7524950	rs4971100	0	0	0	1	0
SE_1_-_155680416_155680008_155679928_155679512_YY1AP1	276	rs12093350	rs7524950	rs4971100	0	0	0	1	0
SE_1_-_155680416_155680008_155679928_155679512_YY1AP1	276	rs12093350	rs7524950	rs4971100	0	0	0	1	0
SE_1_-_155680416_155680008_155679928_155679512_YY1AP1	276	rs12093350	rs7524950	rs4971100	0	0	0	1	0
SE_1_-_155680416_155680008_155679928_155679512_YY1AP1	276	rs12093350	rs7524950	rs4971100	0	0	0	1	0
SE_1_-_155680416_155680008_155679928_155679512_YY1AP1	276	rs12093350	rs7524950	rs4971100	0	0	0	1	0
SE_1_-_155680416_155680008_155679928_155679512_YY1AP1	166	rs12093350	rs12091730	rs6670014	0	0	0	1	0
SE_1_-_155680416_155680008_155679928_155679512_YY1AP1	166	rs12093350	rs12091730	rs6670014	0	0	0	1	0
SE_1_-_155680416_155680008_155679928_155679512_YY1AP1	166	rs12093350	rs12091730	rs6670014	0	0	0	1	0
SE_1_-_155680416_155680008_155679928_155679512_YY1AP1	166	rs12093350	rs12091730	rs6670014	0	0	0	1	0
SE_1_-_155680416_155680008_155679928_155679512_YY1AP1	166	rs12093350	rs12091730	rs6670014	0	0	0	1	0
SE_1_-_155680416_155680008_155679928_155679512_YY1AP1	166	rs12093350	rs12091730	rs4824	0	0	0	1	0
SE_1_-_155680416_155680008_155679928_155679512_YY1AP1	166	rs12093350	rs12091730	rs4824	0	0	0	1	0
SE_1_-_155680416_155680008_155679928_155679512_YY1AP1	166	rs12093350	rs12091730	rs4824	0	0	0	1	0
SE_1_-_155680416_155680008_155679928_155679512_YY1AP1	166	rs12093350	rs12091730	rs2666826	0	0	0	1	0
SE_1_-_155680416_155680008_155679928_155679512_YY1AP1	166	rs12093350	rs12091730	rs2666826	0	0	0	1	0
SE_1_-_155680416_155680008_155679928_155679512_YY1AP1	166	rs12093350	rs12091730	rs2666826	0	0	0	1	0
SE_1_-_155680416_155680008_155679928_155679512_YY1AP1	166	rs12093350	rs12091730	rs2666826	0	0	0	1	0
SE_1_-_155680416_155680008_155679928_155679512_YY1AP1	166	rs12093350	rs12091730	rs2666826	0	0	0	1	0
SE_1_-_155680416_155680008_155679928_155679512_YY1AP1	166	rs12093350	rs12091730	rs2666826	0	0	0	1	0
SE_1_-_155680416_155680008_155679928_155679512_YY1AP1	166	rs12093350	rs12091730	rs2666826	0	0	0	1	0
SE_1_-_155680416_155680008_155679928_155679512_YY1AP1	166	rs12093350	rs12091730	rs1325908	0	0	0	1	0
SE_1_-_155680416_155680008_155679928_155679512_YY1AP1	166	rs12093350	rs12091730	rs1325908	0	0	0	1	0
SE_1_-_155680416_155680008_155679928_155679512_YY1AP1	166	rs12093350	rs12091730	rs1325908	0	0	0	1	0
SE_1_-_155680416_155680008_155679928_155679512_YY1AP1	166	rs12093350	rs12091730	rs1325908	0	0	0	1	0
SE_1_-_155680416_155680008_155679928_155679512_YY1AP1	166	rs12093350	rs12091730	rs1325908	0	0	0	1	0
SE_1_-_155680416_155680008_155679928_155679512_YY1AP1	166	rs12093350	rs12091730	rs1325908	0	0	0	1	0
SE_1_-_155680416_155680008_155679928_155679512_YY1AP1	166	rs12093350	rs12091730	rs1325908	0	0	0	1	0
SE_1_-_155680416_155680008_155679928_155679512_YY1AP1	166	rs12093350	rs12091730	rs34632540	0	0	0	1	0
SE_1_-_155680416_155680008_155679928_155679512_YY1AP1	166	rs12093350	rs12091730	rs34632540	0	0	0	1	0
SE_1_-_155680416_155680008_155679928_155679512_YY1AP1	166	rs12093350	rs12091730	rs34632540	0	0	0	1	0
SE_1_-_155680416_155680008_155679928_155679512_YY1AP1	166	rs12093350	rs12091730	rs34632540	0	0	0	1	0
SE_1_-_155680416_155680008_155679928_155679512_YY1AP1	166	rs12093350	rs12091730	rs34632540	0	0	0	1	0
SE_1_-_155680416_155680008_155679928_155679512_YY1AP1	166	rs12093350	rs12091730	rs34632540	0	0	0	1	0
SE_1_-_155680416_155680008_155679928_155679512_YY1AP1	166	rs12093350	rs12091730	rs821551	0	0	0	1	0
SE_1_-_155680416_155680008_155679928_155679512_YY1AP1	166	rs12093350	rs12091730	rs821551	0	0	0	1	0
SE_1_-_155680416_155680008_155679928_155679512_YY1AP1	166	rs12093350	rs12091730	rs821551	0	0	0	1	0
SE_1_-_155680416_155680008_155679928_155679512_YY1AP1	166	rs12093350	rs12091730	rs821551	0	0	0	1	0
SE_1_-_155680416_155680008_155679928_155679512_YY1AP1	166	rs12093350	rs12091730	rs821551	0	0	0	1	0
SE_1_-_155680416_155680008_155679928_155679512_YY1AP1	166	rs12093350	rs12091730	rs821551	0	0	0	1	0
SE_1_-_155680416_155680008_155679928_155679512_YY1AP1	166	rs12093350	rs12091730	rs822527	0	0	0	1	0
SE_1_-_155680416_155680008_155679928_155679512_YY1AP1	166	rs12093350	rs12091730	rs822527	0	0	0	1	0
SE_1_-_155680416_155680008_155679928_155679512_YY1AP1	166	rs12093350	rs12091730	rs822527	0	0	0	1	0
SE_1_-_155680416_155680008_155679928_155679512_YY1AP1	166	rs12093350	rs12091730	rs822527	0	0	0	1	0
SE_1_-_155680416_155680008_155679928_155679512_YY1AP1	166	rs12093350	rs12091730	rs822527	0	0	0	1	0
SE_1_-_155680416_155680008_155679928_155679512_YY1AP1	173	rs12093350	rs348196	rs822490	0	0	0	1	0
SE_1_-_155680416_155680008_155679928_155679512_YY1AP1	173	rs12093350	rs348196	rs822527	0	0	0	1	0
SE_4_+_83458429_83459740_83459797_83460973_MRPS18C	389	rs7688416	rs1963045	rs10027007	0	0	0	1	0
SE_4_+_83458429_83459740_83459797_83460973_MRPS18C	389	rs7688416	rs1963045	rs10027007	0	0	0	1	0
SE_4_+_83456958_83458346_83458429_83460973_MRPS18C	389	rs4693627	rs1963045	rs10027007	0	0	0	1	0
SE_4_+_83456958_83458346_83458429_83460973_MRPS18C	389	rs4693627	rs1963045	rs10027007	0	0	0	1	0
SE_4_+_83456958_83459740_83459797_83460973_MRPS18C	389	rs4693627	rs1963045	rs10027007	0	0	0	1	0
SE_4_+_83456958_83459740_83459797_83460973_MRPS18C	389	rs4693627	rs1963045	rs10027007	0	0	0	1	0
SE_4_+_83456958_83459740_83459797_83460973_MRPS18C	389	rs4693627	rs1963045	rs10027007	0	0	0	1	0
AFE_11_-_65857093_65858097_65856242_CFL1	382	rs679147	rs3903072	rs501630	0	0	0	1	0
AFE_11_-_65857093_65858097_65856242_CFL1	382	rs679147	rs3903072	rs501630	0	0	0	1	0
AFE_11_-_65857093_65858097_65856242_CFL1	382	rs679147	rs3903072	rs10896045	0	0	0	1	0
AFE_11_-_65857093_65858097_65856242_CFL1	382	rs679147	rs3903072	rs10896045	0	0	0	1	0
AFE_11_-_65857093_65858097_65856242_CFL1	382	rs679147	rs3903072	rs44205	0	0	0	1	0
AFE_11_-_65857093_65858097_65856242_CFL1	382	rs679147	rs3903072	rs44205	0	0	0	1	0
AFE_11_-_65857093_65858097_65856242_CFL1	382	rs679147	rs3903072	rs11227395	0	0	0	1	0
AFE_11_-_65857093_65858097_65856242_CFL1	382	rs679147	rs3903072	rs11227395	0	0	0	1	0
AFE_11_-_65857093_65858097_65856242_CFL1	382	rs679147	rs3903072	rs614771	0	0	0	1	0
AFE_11_-_65857093_65858097_65856242_CFL1	382	rs679147	rs3903072	rs614771	0	0	0	1	0
AFE_11_-_65857093_65858097_65856242_CFL1	382	rs679147	rs3903072	rs610497	0	0	0	1	0
AFE_11_-_65857093_65858097_65856242_CFL1	382	rs679147	rs3903072	rs610497	0	0	0	1	0
AFE_11_-_65857093_65858097_65856242_CFL1	382	rs679147	rs3903072	rs10750766	0	0	0	1	0
AFE_11_-_65857093_65858097_65856242_CFL1	382	rs679147	rs3903072	rs10750766	0	0	0	1	0
AFE_11_-_65857093_65858097_65856242_CFL1	382	rs679147	rs3903072	rs7937415	0	0	0	1	0
AFE_11_-_65857093_65858097_65856242_CFL1	382	rs679147	rs3903072	rs7937415	0	0	0	1	0
AFE_11_-_65857093_65858097_65856242_CFL1	382	rs679147	rs3903072	rs11227333	0	0	0	1	0
AFE_11_-_65857093_65858097_65856242_CFL1	382	rs679147	rs3903072	rs11227333	0	0	0	1	0
AFE_11_-_65857093_65858097_65856242_CFL1	382	rs679147	rs3903072	rs72924752	0	0	0	1	0
AFE_11_-_65857093_65858097_65856242_CFL1	382	rs679147	rs3903072	rs72924752	0	0	0	1	0
AFE_11_-_65857093_65858097_65856242_CFL1	390	rs679147	rs3903072	rs7940691	0	0	0	1	0
AFE_11_-_65857093_65858097_65856242_CFL1	390	rs679147	rs3903072	rs7940691	0	0	0	1	0
AFE_11_-_65857093_65858097_65856242_CFL1	390	rs679147	rs3903072	rs1058068	0	0	0	1	0
AFE_11_-_65857093_65858097_65856242_CFL1	390	rs679147	rs3903072	rs1058068	0	0	0	1	0
AFE_11_-_65857093_65858097_65856242_CFL1	390	rs679147	rs3903072	rs11227313	0	0	0	1	0
AFE_11_-_65857093_65858097_65856242_CFL1	390	rs679147	rs3903072	rs11227313	0	0	0	1	0
A5SS_11_-_66438710_66438632_66438259_MRPL11	284	rs11110	rs11344495	rs2511225	0	0	0	1	0
A5SS_11_-_66438710_66438632_66438259_MRPL11	284	rs11110	rs11344495	rs2511225	0	0	0	1	0
A5SS_11_-_66438710_66438632_66438259_MRPL11	284	rs11110	rs11344495	rs2511225	0	0	0	1	0
A5SS_11_-_66438710_66438632_66438259_MRPL11	284	rs11110	rs11344495	rs2511224	0	0	0	1	0
A5SS_11_-_66438710_66438632_66438259_MRPL11	284	rs11110	rs11344495	rs2511224	0	0	0	1	0
A5SS_11_-_66438710_66438632_66438259_MRPL11	284	rs11110	rs11344495	rs7951189	0	0	0	1	0
A5SS_11_-_66438710_66438632_66438259_MRPL11	284	rs11110	rs11344495	rs7951189	0	0	0	1	0
A5SS_11_-_66438710_66438632_66438259_MRPL11	284	rs11110	rs11344495	rs7951189	0	0	0	1	0
A5SS_11_-_66438710_66438632_66438259_MRPL11	284	rs11110	rs11344495	rs7951189	0	0	0	1	0
A5SS_11_-_66438710_66438632_66438259_MRPL11	284	rs11110	rs11344495	rs7951189	0	0	0	1	0
A5SS_11_-_66438710_66438632_66438259_MRPL11	284	rs11110	rs11344495	rs7951189	0	0	0	1	0
A5SS_11_-_66438710_66438632_66438259_MRPL11	284	rs11110	rs11344495	rs2444847	0	0	0	1	0
A5SS_11_-_66438710_66438632_66438259_MRPL11	284	rs11110	rs11344495	rs2444847	0	0	0	1	0
A5SS_11_-_66438710_66438632_66438259_MRPL11	284	rs11110	rs11344495	rs2282640	0	0	0	1	0
A5SS_11_-_66438710_66438632_66438259_MRPL11	284	rs11110	rs11344495	rs2282640	0	0	0	1	0
A5SS_11_-_66438710_66438632_66438259_MRPL11	284	rs11110	rs11344495	rs2282640	0	0	0	1	0
A5SS_11_-_66438710_66438632_66438259_MRPL11	284	rs11110	rs11344495	rs2282640	0	0	0	1	0
A5SS_11_-_66438710_66438632_66438259_MRPL11	284	rs11110	rs11344495	rs2282640	0	0	0	1	0
A5SS_11_-_66438710_66438632_66438259_MRPL11	284	rs11110	rs11344495	rs2282640	0	0	0	1	0
A5SS_11_-_66438710_66438632_66438259_MRPL11	200	rs11110	rs7570	rs11227610	0	0	0	1	0
A5SS_11_-_66438710_66438632_66438259_MRPL11	200	rs11110	rs7570	rs11227610	0	0	0	1	0
A5SS_11_-_66438710_66438632_66438259_MRPL11	200	rs11110	rs7570	rs11227610	0	0	0	1	0
A5SS_11_-_66438710_66438632_66438259_MRPL11	200	rs11110	rs7570	rs551708	0	0	0	1	0
A5SS_11_-_66438710_66438632_66438259_MRPL11	200	rs11110	rs7570	rs551708	0	0	0	1	0
A5SS_11_-_66438710_66438632_66438259_MRPL11	200	rs11110	rs7570	rs594313	0	0	0	1	0
A5SS_15_-_74837757_74837751_74837435_ULK3	286	rs12898397	rs6938	rs2472304	0	0	0	1	0
A5SS_15_-_74837757_74837751_74837435_ULK3	286	rs12898397	rs6938	rs2472304	0	0	0	1	0
A5SS_15_-_74837757_74837751_74837435_ULK3	286	rs12898397	rs6938	rs2472304	0	0	0	1	0
A5SS_15_-_74837757_74837751_74837435_ULK3	286	rs12898397	rs6938	rs2470890	0	0	0	1	0
A5SS_15_-_74837757_74837751_74837435_ULK3	286	rs12898397	rs6938	rs2470890	0	0	0	1	0
A5SS_15_-_74837757_74837751_74837435_ULK3	286	rs12898397	rs6938	rs2470890	0	0	0	1	0
A5SS_15_-_74837757_74837751_74837435_ULK3	286	rs12898397	rs6938	rs11072507	0	0	0	1	0
A5SS_15_-_74837757_74837751_74837435_ULK3	286	rs12898397	rs6938	rs11072507	0	0	0	1	0
A3SS_15_-_74838266_74838173_74838192_ULK3	286	rs12898397	rs6938	rs2472304	0	0	0	1	0
A3SS_15_-_74838266_74838173_74838192_ULK3	286	rs12898397	rs6938	rs2472304	0	0	0	1	0
A3SS_15_-_74838266_74838173_74838192_ULK3	286	rs12898397	rs6938	rs2470890	0	0	0	1	0
A3SS_15_-_74838266_74838173_74838192_ULK3	286	rs12898397	rs6938	rs2470890	0	0	0	1	0
A3SS_15_-_74838266_74838173_74838192_ULK3	286	rs12898397	rs6938	rs11072507	0	0	0	1	0
A3SS_15_-_74838266_74838173_74838192_ULK3	286	rs12898397	rs6938	rs11072507	0	0	0	1	0

## Sheet: in
Column1
event,available.row,nsnps,original_sqtl,hit1,original_gwas,hit2,H0,H1,H2,H3,H4
A5SS_1_+_7961735_7961793_7962763_PARK7,1,454,rs34157438,rs34466510,rs225132,rs9434991,0,0,0,1,0
A5SS_1_+_7961735_7961793_7962763_PARK7,1,454,rs34157438,rs6703955,rs225132,rs9434991,0,0,0,1,1.419397273625408e-73
A5SS_1_+_7961735_7961793_7962763_PARK7,1,454,rs34157438,rs9434991,rs225132,rs9434991,0,0,0,0,1
A5SS_1_+_7961735_7961793_7962763_PARK7,1,454,rs34157438,rs6662192,rs225132,rs9434991,0,0,0,1,3.5241203264778826e-45
A5SS_1_+_7961735_7961793_7962763_PARK7,1,454,rs34157438,rs34466510,rs225132,rs6662192,0,0,0,1,0
A5SS_1_+_7961735_7961793_7962763_PARK7,1,454,rs34157438,rs6703955,rs225132,rs6662192,0,0,0,1,5.1993332145185714e-48
A5SS_1_+_7961735_7961793_7962763_PARK7,1,454,rs34157438,rs9434991,rs225132,rs6662192,0,0,0,1,7.062979471623355e-48
A5SS_1_+_7961735_7961793_7962763_PARK7,1,454,rs34157438,rs6662192,rs225132,rs6662192,0,0,0,0,1
AFE_1_+_7961793_7961735_7962763_PARK7,2,454,rs34157438,rs34466510,rs225132,rs9434991,0,0,0,1,0
AFE_1_+_7961793_7961735_7962763_PARK7,2,454,rs34157438,rs6703955,rs225132,rs9434991,0,0,0,1,1.4193563060345074e-73
AFE_1_+_7961793_7961735_7962763_PARK7,2,454,rs34157438,rs9434991,rs225132,rs9434991,0,0,0,0,1
AFE_1_+_7961793_7961735_7962763_PARK7,2,454,rs34157438,rs6662192,rs225132,rs9434991,0,0,0,1,3.5241202914005153e-45
AFE_1_+_7961793_7961735_7962763_PARK7,2,454,rs34157438,rs34466510,rs225132,rs6662192,0,0,0,1,0
AFE_1_+_7961793_7961735_7962763_PARK7,2,454,rs34157438,rs6703955,rs225132,rs6662192,0,0,0,1,5.1992338109057505e-48
AFE_1_+_7961793_7961735_7962763_PARK7,2,454,rs34157438,rs9434991,rs225132,rs6662192,0,0,0,1,7.06297650714394e-48
AFE_1_+_7961793_7961735_7962763_PARK7,2,454,rs34157438,rs6662192,rs225132,rs6662192,0,0,0,0,1
A3SS_1_+_155319688_155319857_155319794_FDPS,3,194,rs12042020,rs3814319,rs10796944,rs4492610,0,1.899081036972701e-119,0,1,1.7321721102908663e-75
A3SS_1_+_155319688_155319857_155319794_FDPS,3,194,rs12042020,rs11577338,rs10796944,rs4492610,0,1.8990810369718372e-119,0,1,1.1733613766589262e-80
A3SS_1_+_155319688_155319857_155319794_FDPS,3,194,rs12042020,rs4971072,rs10796944,rs4492610,0,1.8990810369718372e-119,0,1,1.7087268175587735e-69
A3SS_1_+_155319688_155319857_155319794_FDPS,3,194,rs12042020,rs12044063,rs10796944,rs4492610,0,1.8990810369718372e-119,0,1,4.884356871318539e-42
A3SS_1_+_155319688_155319857_155319794_FDPS,3,194,rs12042020,rs932972,rs10796944,rs4492610,0,1.8990810369718372e-119,0,1,9.342014686658917e-91
A3SS_1_+_155319688_155319857_155319794_FDPS,3,194,rs12042020,rs6670014,rs10796944,rs4492610,0,1.8973995745810844e-119,0,0.9991128171877695,8.871828122464847e-4
A3SS_1_+_155319688_155319857_155319794_FDPS,3,194,rs12042020,rs11264369,rs10796944,rs4492610,0,1.899081036972485e-119,1.9104366979862872e-295,1,4.302965370449622e-68
A3SS_1_+_155319688_155319857_155319794_FDPS,3,194,rs12042020,rs3814319,rs10796944,rs34632540,0,0,0,1,3.9693891081174724e-213
A3SS_1_+_155319688_155319857_155319794_FDPS,3,194,rs12042020,rs11577338,rs10796944,rs34632540,0,0,0,1,7.689310015615893e-250
A3SS_1_+_155319688_155319857_155319794_FDPS,3,194,rs12042020,rs4971072,rs10796944,rs34632540,0,0,0,1,4.050228159269334e-167
A3SS_1_+_155319688_155319857_155319794_FDPS,3,194,rs12042020,rs12044063,rs10796944,rs34632540,0,0,0,1,0
A3SS_1_+_155319688_155319857_155319794_FDPS,3,194,rs12042020,rs932972,rs10796944,rs34632540,0,0,0,1,1.4599236762576735e-255
A3SS_1_+_155319688_155319857_155319794_FDPS,3,194,rs12042020,rs6670014,rs10796944,rs34632540,0,0,0,1,1.9350923624097584e-234
A3SS_1_+_155319688_155319857_155319794_FDPS,3,194,rs12042020,rs11264369,rs10796944,rs34632540,0,0,1.9104366979862872e-295,1,3.5367267068834796e-93
A3SS_1_+_155319688_155319857_155319794_FDPS,3,194,rs12042020,rs3814319,rs10796944,rs2666826,0,0,0,1,0
A3SS_1_+_155319688_155319857_155319794_FDPS,3,194,rs12042020,rs11577338,rs10796944,rs2666826,0,0,0,1,0
A3SS_1_+_155319688_155319857_155319794_FDPS,3,194,rs12042020,rs4971072,rs10796944,rs2666826,0,0,0,1,0
A3SS_1_+_155319688_155319857_155319794_FDPS,3,194,rs12042020,rs12044063,rs10796944,rs2666826,0,0,0,1,0
A3SS_1_+_155319688_155319857_155319794_FDPS,3,194,rs12042020,rs932972,rs10796944,rs2666826,0,0,0,1,0
A3SS_1_+_155319688_155319857_155319794_FDPS,3,194,rs12042020,rs6670014,rs10796944,rs2666826,0,0,0,1,3.5155865450655387e-215
A3SS_1_+_155319688_155319857_155319794_FDPS,3,194,rs12042020,rs11264369,rs10796944,rs2666826,0,0,1.9104366979862872e-295,1,1.6188546668855133e-196
A3SS_1_+_155319688_155319857_155319794_FDPS,3,194,rs12042020,rs3814319,rs10796944,rs1325908,0,0,0,1,0
A3SS_1_+_155319688_155319857_155319794_FDPS,3,194,rs12042020,rs11577338,rs10796944,rs1325908,0,0,0,1,0
A3SS_1_+_155319688_155319857_155319794_FDPS,3,194,rs12042020,rs4971072,rs10796944,rs1325908,0,0,0,1,0
A3SS_1_+_155319688_155319857_155319794_FDPS,3,194,rs12042020,rs12044063,rs10796944,rs1325908,0,0,0,1,0
A3SS_1_+_155319688_155319857_155319794_FDPS,3,194,rs12042020,rs932972,rs10796944,rs1325908,0,0,0,1,0
A3SS_1_+_155319688_155319857_155319794_FDPS,3,194,rs12042020,rs6670014,rs10796944,rs1325908,0,0,0,1,5.882686663283529e-264
A3SS_1_+_155319688_155319857_155319794_FDPS,3,194,rs12042020,rs11264369,rs10796944,rs1325908,0,0,1.9104366979862872e-295,1,2.1400375992503596e-126
A3SS_1_+_155319688_155319857_155319794_FDPS,3,194,rs12042020,rs3814319,rs10796944,rs3814319,0,0,0,0,1
A3SS_1_+_155319688_155319857_155319794_FDPS,3,194,rs12042020,rs11577338,rs10796944,rs3814319,0,0,0,1,4.300340042498332e-86
A3SS_1_+_155319688_155319857_155319794_FDPS,3,194,rs12042020,rs4971072,rs10796944,rs3814319,0,0,0,1,1.11827232940721e-208
A3SS_1_+_155319688_155319857_155319794_FDPS,3,194,rs12042020,rs12044063,rs10796944,rs3814319,0,0,0,1,0
A3SS_1_+_155319688_155319857_155319794_FDPS,3,194,rs12042020,rs932972,rs10796944,rs3814319,0,0,0,1,0
A3SS_1_+_155319688_155319857_155319794_FDPS,3,194,rs12042020,rs6670014,rs10796944,rs3814319,0,0,0,1,2.1298530554498165e-258
A3SS_1_+_155319688_155319857_155319794_FDPS,3,194,rs12042020,rs11264369,rs10796944,rs3814319,0,0,1.9104366979845497e-295,1,1.3380803413561654e-156
A3SS_1_+_155319688_155319857_155319794_FDPS,3,194,rs12042020,rs3814319,rs10796944,rs11577338,0,0,0,1,1.9790048202936528e-103
A3SS_1_+_155319688_155319857_155319794_FDPS,3,194,rs12042020,rs11577338,rs10796944,rs11577338,0,0,0,0,1
A3SS_1_+_155319688_155319857_155319794_FDPS,3,194,rs12042020,rs4971072,rs10796944,rs11577338,0,0,0,1,0
A3SS_1_+_155319688_155319857_155319794_FDPS,3,194,rs12042020,rs12044063,rs10796944,rs11577338,0,0,0,1,0
A3SS_1_+_155319688_155319857_155319794_FDPS,3,194,rs12042020,rs932972,rs10796944,rs11577338,0,0,0,1,0
A3SS_1_+_155319688_155319857_155319794_FDPS,3,194,rs12042020,rs6670014,rs10796944,rs11577338,0,0,0,1,4.9112239505578587e-275
A3SS_1_+_155319688_155319857_155319794_FDPS,3,194,rs12042020,rs11264369,rs10796944,rs11577338,0,0,1.9104366979845497e-295,1,1.5935255994970656e-167
A3SS_1_+_155319688_155319857_155319794_FDPS,3,194,rs12042020,rs3814319,rs10796944,rs4971072,0,0,0,1,8.162870856019521e-113
A3SS_1_+_155319688_155319857_155319794_FDPS,3,194,rs12042020,rs11577338,rs10796944,rs4971072,0,0,0,1,8.694451809954263e-190
A3SS_1_+_155319688_155319857_155319794_FDPS,3,194,rs12042020,rs4971072,rs10796944,rs4971072,0,0,0,0,1
A3SS_1_+_155319688_155319857_155319794_FDPS,3,194,rs12042020,rs12044063,rs10796944,rs4971072,0,0,0,1,0
A3SS_1_+_155319688_155319857_155319794_FDPS,3,194,rs12042020,rs932972,rs10796944,rs4971072,0,0,0,1,6.76394891179961e-292
A3SS_1_+_155319688_155319857_155319794_FDPS,3,194,rs12042020,rs6670014,rs10796944,rs4971072,0,0,0,1,1.649558957275695e-238
A3SS_1_+_155319688_155319857_155319794_FDPS,3,194,rs12042020,rs11264369,rs10796944,rs4971072,0,0,1.9104366979862872e-295,1,9.66275619729522e-139
A3SS_1_+_155319688_155319857_155319794_FDPS,4,276,rs12042020,rs3814319,rs7524950,rs423144,0,0,0,1,0
A3SS_1_+_155319688_155319857_155319794_FDPS,4,276,rs12042020,rs11577338,rs7524950,rs423144,0,0,0,1,0
A3SS_1_+_155319688_155319857_155319794_FDPS,4,276,rs12042020,rs4971072,rs7524950,rs423144,0,0,0,1,0
A3SS_1_+_155319688_155319857_155319794_FDPS,4,276,rs12042020,rs12044063,rs7524950,rs423144,0,0,0,1,0
A3SS_1_+_155319688_155319857_155319794_FDPS,4,276,rs12042020,rs932972,rs7524950,rs423144,0,0,0,1,0
A3SS_1_+_155319688_155319857_155319794_FDPS,4,276,rs12042020,rs11264369,rs7524950,rs423144,0,0,2.5735978358297593e-294,1,5.157026191323708e-296
A3SS_1_+_155319688_155319857_155319794_FDPS,4,276,rs12042020,rs6670014,rs7524950,rs423144,0,0,0,1,0
A3SS_1_+_155319688_155319857_155319794_FDPS,4,276,rs12042020,rs3814319,rs7524950,rs4971101,0,0,0,1,0
A3SS_1_+_155319688_155319857_155319794_FDPS,4,276,rs12042020,rs11577338,rs7524950,rs4971101,0,0,0,1,0
A3SS_1_+_155319688_155319857_155319794_FDPS,4,276,rs12042020,rs4971072,rs7524950,rs4971101,0,0,0,1,0
A3SS_1_+_155319688_155319857_155319794_FDPS,4,276,rs12042020,rs12044063,rs7524950,rs4971101,0,0,0,1,0
A3SS_1_+_155319688_155319857_155319794_FDPS,4,276,rs12042020,rs932972,rs7524950,rs4971101,0,0,0,1,0
A3SS_1_+_155319688_155319857_155319794_FDPS,4,276,rs12042020,rs11264369,rs7524950,rs4971101,0,0,2.5735978358297593e-294,1,3.8898751272054098e-289
A3SS_1_+_155319688_155319857_155319794_FDPS,4,276,rs12042020,rs6670014,rs7524950,rs4971101,0,0,0,1,0
A3SS_1_+_155319688_155319857_155319794_FDPS,4,276,rs12042020,rs3814319,rs7524950,rs4971100,0,0,0,1,0
A3SS_1_+_155319688_155319857_155319794_FDPS,4,276,rs12042020,rs11577338,rs7524950,rs4971100,0,0,0,1,0
A3SS_1_+_155319688_155319857_155319794_FDPS,4,276,rs12042020,rs4971072,rs7524950,rs4971100,0,0,0,1,0
A3SS_1_+_155319688_155319857_155319794_FDPS,4,276,rs12042020,rs12044063,rs7524950,rs4971100,0,0,0,1,0
A3SS_1_+_155319688_155319857_155319794_FDPS,4,276,rs12042020,rs932972,rs7524950,rs4971100,0,0,0,1,0
A3SS_1_+_155319688_155319857_155319794_FDPS,4,276,rs12042020,rs11264369,rs7524950,rs4971100,0,0,2.573597835717407e-294,1,8.823779202759011e-296
A3SS_1_+_155319688_155319857_155319794_FDPS,4,276,rs12042020,rs6670014,rs7524950,rs4971100,0,0,0,1,0
A3SS_1_+_155319688_155319857_155319794_FDPS,5,166,rs12042020,rs10796954,rs12091730,rs6670014,0,0,0,1,0
A3SS_1_+_155319688_155319857_155319794_FDPS,5,166,rs12042020,rs2297775,rs12091730,rs6670014,0,0,0,1,0
A3SS_1_+_155319688_155319857_155319794_FDPS,5,166,rs12042020,rs6670014,rs12091730,rs6670014,0,0,0,5.484447818849497e-8,0.999999945155652
A3SS_1_+_155319688_155319857_155319794_FDPS,5,166,rs12042020,rs11264369,rs12091730,rs6670014,0,0,0,1,3.354833138394948e-131
A3SS_1_+_155319688_155319857_155319794_FDPS,5,166,rs12042020,rs28582361,rs12091730,rs6670014,0,0,0,1,0
A3SS_1_+_155319688_155319857_155319794_FDPS,5,166,rs12042020,rs1973768,rs12091730,rs6670014,0,0,0,1,0
A3SS_1_+_155319688_155319857_155319794_FDPS,5,166,rs12042020,rs822527,rs12091730,rs6670014,0,0,0,1,0
A3SS_1_+_155319688_155319857_155319794_FDPS,5,166,rs12042020,rs10796954,rs12091730,rs4824,0,0,0,1,0
A3SS_1_+_155319688_155319857_155319794_FDPS,5,166,rs12042020,rs2297775,rs12091730,rs4824,0,0,0,1,6.2966480580854456e-273
A3SS_1_+_155319688_155319857_155319794_FDPS,5,166,rs12042020,rs6670014,rs12091730,rs4824,0,0,0,1,7.281004873122484e-221
A3SS_1_+_155319688_155319857_155319794_FDPS,5,166,rs12042020,rs11264369,rs12091730,rs4824,0,0,0,1,1.5774140394029385e-265
A3SS_1_+_155319688_155319857_155319794_FDPS,5,166,rs12042020,rs28582361,rs12091730,rs4824,0,0,0,1,0
A3SS_1_+_155319688_155319857_155319794_FDPS,5,166,rs12042020,rs1973768,rs12091730,rs4824,0,0,0,1,0
A3SS_1_+_155319688_155319857_155319794_FDPS,5,166,rs12042020,rs822527,rs12091730,rs4824,0,0,0,1,0
A3SS_1_+_155319688_155319857_155319794_FDPS,5,166,rs12042020,rs10796954,rs12091730,rs2666826,0,0,0,1,0
A3SS_1_+_155319688_155319857_155319794_FDPS,5,166,rs12042020,rs2297775,rs12091730,rs2666826,0,0,0,1,0
A3SS_1_+_155319688_155319857_155319794_FDPS,5,166,rs12042020,rs6670014,rs12091730,rs2666826,0,0,0,1,0
A3SS_1_+_155319688_155319857_155319794_FDPS,5,166,rs12042020,rs11264369,rs12091730,rs2666826,0,0,0,1,0
A3SS_1_+_155319688_155319857_155319794_FDPS,5,166,rs12042020,rs28582361,rs12091730,rs2666826,0,0,0,1,0
A3SS_1_+_155319688_155319857_155319794_FDPS,5,166,rs12042020,rs1973768,rs12091730,rs2666826,0,0,0,1,0
A3SS_1_+_155319688_155319857_155319794_FDPS,5,166,rs12042020,rs822527,rs12091730,rs2666826,0,0,0,1,0
A3SS_1_+_155319688_155319857_155319794_FDPS,5,166,rs12042020,rs10796954,rs12091730,rs1325908,0,0,0,1,0
A3SS_1_+_155319688_155319857_155319794_FDPS,5,166,rs12042020,rs2297775,rs12091730,rs1325908,0,0,0,1,0
A3SS_1_+_155319688_155319857_155319794_FDPS,5,166,rs12042020,rs6670014,rs12091730,rs1325908,0,0,0,1,0
A3SS_1_+_155319688_155319857_155319794_FDPS,5,166,rs12042020,rs11264369,rs12091730,rs1325908,0,0,0,1,2.43527730712772e-231
A3SS_1_+_155319688_155319857_155319794_FDPS,5,166,rs12042020,rs28582361,rs12091730,rs1325908,0,0,0,1,0
A3SS_1_+_155319688_155319857_155319794_FDPS,5,166,rs12042020,rs1973768,rs12091730,rs1325908,0,0,0,1,0
A3SS_1_+_155319688_155319857_155319794_FDPS,5,166,rs12042020,rs822527,rs12091730,rs1325908,0,0,0,1,0
A3SS_1_+_155319688_155319857_155319794_FDPS,5,166,rs12042020,rs10796954,rs12091730,rs34632540,0,0,0,1,0
A3SS_1_+_155319688_155319857_155319794_FDPS,5,166,rs12042020,rs2297775,rs12091730,rs34632540,0,0,0,1,0
A3SS_1_+_155319688_155319857_155319794_FDPS,5,166,rs12042020,rs6670014,rs12091730,rs34632540,0,0,0,1,0
A3SS_1_+_155319688_155319857_155319794_FDPS,5,166,rs12042020,rs11264369,rs12091730,rs34632540,0,0,0,1,6.551602348337534e-154
A3SS_1_+_155319688_155319857_155319794_FDPS,5,166,rs12042020,rs28582361,rs12091730,rs34632540,0,0,0,1,0
A3SS_1_+_155319688_155319857_155319794_FDPS,5,166,rs12042020,rs1973768,rs12091730,rs34632540,0,0,0,1,0
A3SS_1_+_155319688_155319857_155319794_FDPS,5,166,rs12042020,rs822527,rs12091730,rs34632540,0,0,0,1,0
A3SS_1_+_155319688_155319857_155319794_FDPS,5,166,rs12042020,rs10796954,rs12091730,rs821551,0,0,0,1,0
A3SS_1_+_155319688_155319857_155319794_FDPS,5,166,rs12042020,rs2297775,rs12091730,rs821551,0,0,0,1,0
A3SS_1_+_155319688_155319857_155319794_FDPS,5,166,rs12042020,rs6670014,rs12091730,rs821551,0,0,0,1,0
A3SS_1_+_155319688_155319857_155319794_FDPS,5,166,rs12042020,rs11264369,rs12091730,rs821551,0,0,0,1,0
A3SS_1_+_155319688_155319857_155319794_FDPS,5,166,rs12042020,rs28582361,rs12091730,rs821551,0,0,0,1,3.4795390790637862e-189
A3SS_1_+_155319688_155319857_155319794_FDPS,5,166,rs12042020,rs1973768,rs12091730,rs821551,0,0,0,1,0
A3SS_1_+_155319688_155319857_155319794_FDPS,5,166,rs12042020,rs822527,rs12091730,rs821551,0,0,0,1,2.0058771821803257e-262
A3SS_1_+_155319688_155319857_155319794_FDPS,5,166,rs12042020,rs10796954,rs12091730,rs822527,0,0,0,1,0
A3SS_1_+_155319688_155319857_155319794_FDPS,5,166,rs12042020,rs2297775,rs12091730,rs822527,0,0,0,1,0
A3SS_1_+_155319688_155319857_155319794_FDPS,5,166,rs12042020,rs6670014,rs12091730,rs822527,0,0,0,1,0
A3SS_1_+_155319688_155319857_155319794_FDPS,5,166,rs12042020,rs11264369,rs12091730,rs822527,0,0,0,1,5.625008174551898e-302
A3SS_1_+_155319688_155319857_155319794_FDPS,5,166,rs12042020,rs28582361,rs12091730,rs822527,0,0,0,1,9.82472895898662e-100
A3SS_1_+_155319688_155319857_155319794_FDPS,5,166,rs12042020,rs1973768,rs12091730,rs822527,0,0,0,1,7.231033725766848e-229
A3SS_1_+_155319688_155319857_155319794_FDPS,5,166,rs12042020,rs822527,rs12091730,rs822527,0,0,0,0,1
A3SS_1_+_155319688_155319857_155319794_FDPS,6,173,rs12042020,rs10796947,rs348196,rs2666826,1.5635721827630328e-255,2.3176258556402964e-102,6.746439158666794e-154,1,1.68816429110416e-34
A3SS_1_+_155319688_155319857_155319794_FDPS,6,173,rs12042020,rs28582361,rs348196,rs2666826,0,2.3176258556392424e-102,0,1,2.756176945547235e-43
A3SS_1_+_155319688_155319857_155319794_FDPS,6,173,rs12042020,rs822527,rs348196,rs2666826,0,2.3176258556392424e-102,0,1,1.6186620447343844e-43
A3SS_1_+_155319688_155319857_155319794_FDPS,6,173,rs12042020,rs822490,rs348196,rs2666826,0,2.3176258556402964e-102,0,1,2.758491862934135e-49
A3SS_1_+_155319688_155319857_155319794_FDPS,6,173,rs12042020,rs12030596,rs348196,rs2666826,1.0353911221050034e-157,2.3103158473807412e-102,4.467464494259289e-56,0.9968395858387523,0.0031604141612505783
A3SS_1_+_155319688_155319857_155319794_FDPS,6,173,rs12042020,rs10796947,rs348196,rs10796947,0,8.401290579858185e-210,1.3493068320472585e-156,2.8219910313901247e-8,0.9999999717800852
A3SS_1_+_155319688_155319857_155319794_FDPS,6,173,rs12042020,rs28582361,rs348196,rs10796947,0,4.20058613838543e-207,0,1,4.568912628599607e-62
A3SS_1_+_155319688_155319857_155319794_FDPS,6,173,rs12042020,rs822527,rs348196,rs10796947,0,4.20058613838543e-207,0,1,1.0429809551850739e-61
A3SS_1_+_155319688_155319857_155319794_FDPS,6,173,rs12042020,rs822490,rs348196,rs10796947,0,4.200586138389251e-207,0,1,1.283171387826212e-73
A3SS_1_+_155319688_155319857_155319794_FDPS,6,173,rs12042020,rs12030596,rs348196,rs10796947,1.882534632766634e-262,4.200586138387579e-207,4.481599878557083e-56,1,4.204525821377014e-23
A3SS_1_+_155319688_155319857_155319794_FDPS,6,173,rs12042020,rs10796947,rs348196,rs28582361,0,0,6.746439158670629e-154,1,4.170199863503659e-46
A3SS_1_+_155319688_155319857_155319794_FDPS,6,173,rs12042020,rs28582361,rs348196,rs28582361,0,0,0,0,1
A3SS_1_+_155319688_155319857_155319794_FDPS,6,173,rs12042020,rs822527,rs348196,rs28582361,0,0,0,1,4.880963872712824e-35
A3SS_1_+_155319688_155319857_155319794_FDPS,6,173,rs12042020,rs822490,rs348196,rs28582361,0,0,0,1,2.366353459785528e-110
A3SS_1_+_155319688_155319857_155319794_FDPS,6,173,rs12042020,rs12030596,rs348196,rs28582361,0,0,4.481599878565489e-56,1,4.477805451490277e-34
A3SS_1_+_155319688_155319857_155319794_FDPS,6,173,rs12042020,rs10796947,rs348196,rs822490,0,0,6.746439158664493e-154,1,1.2028614561409214e-54
A3SS_1_+_155319688_155319857_155319794_FDPS,6,173,rs12042020,rs28582361,rs348196,rs822490,0,0,0,1,1.0112960778883012e-160
A3SS_1_+_155319688_155319857_155319794_FDPS,6,173,rs12042020,rs822527,rs348196,rs822490,0,0,0,1,7.248231695450248e-165
A3SS_1_+_155319688_155319857_155319794_FDPS,6,173,rs12042020,rs822490,rs348196,rs822490,0,0,0,0,1
A3SS_1_+_155319688_155319857_155319794_FDPS,6,173,rs12042020,rs12030596,rs348196,rs822490,0,0,4.481599878553261e-56,1,7.3073112973338304e-37
A3SS_1_+_155319688_155319857_155319794_FDPS,6,173,rs12042020,rs10796947,rs348196,rs822527,0,0,6.746439158670629e-154,1,9.932780492862825e-46
A3SS_1_+_155319688_155319857_155319794_FDPS,6,173,rs12042020,rs28582361,rs348196,rs822527,0,0,0,1,4.764588084228265e-43
A3SS_1_+_155319688_155319857_155319794_FDPS,6,173,rs12042020,rs822527,rs348196,rs822527,0,0,0,0,1
A3SS_1_+_155319688_155319857_155319794_FDPS,6,173,rs12042020,rs822490,rs348196,rs822527,0,0,0,1,8.644340037562207e-138
A3SS_1_+_155319688_155319857_155319794_FDPS,6,173,rs12042020,rs12030596,rs348196,rs822527,0,0,4.481599878565489e-56,1,2.979882145314901e-34
AFE_1_-_155261657_155262086_155260659_SCAMP3,7,194,rs1052177,rs6672284,rs10796944,rs4492610,0,1.8990874643635788e-119,0,1,6.705481270710335e-23
AFE_1_-_155261657_155262086_155260659_SCAMP3,7,194,rs1052177,rs1052177,rs10796944,rs4492610,0,1.8990874643635788e-119,0,1,6.663431680220695e-91
AFE_1_-_155261657_155262086_155260659_SCAMP3,7,194,rs1052177,rs3814319,rs10796944,rs4492610,0,1.8990874643670332e-119,0,1,1.732179479582737e-75
AFE_1_-_155261657_155262086_155260659_SCAMP3,7,194,rs1052177,rs11577338,rs10796944,rs4492610,0,1.899087464365306e-119,0,1,1.1733801120188337e-80
AFE_1_-_155261657_155262086_155260659_SCAMP3,7,194,rs1052177,rs4971072,rs10796944,rs4492610,0,1.8990874643670332e-119,0,1,1.7087302241399696e-69
AFE_1_-_155261657_155262086_155260659_SCAMP3,7,194,rs1052177,rs6672284,rs10796944,rs34632540,0,0,0,1,0
AFE_1_-_155261657_155262086_155260659_SCAMP3,7,194,rs1052177,rs1052177,rs10796944,rs34632540,0,0,0,1,4.563986304169338e-255
AFE_1_-_155261657_155262086_155260659_SCAMP3,7,194,rs1052177,rs3814319,rs10796944,rs34632540,0,0,0,1,3.969407124615233e-213
AFE_1_-_155261657_155262086_155260659_SCAMP3,7,194,rs1052177,rs11577338,rs10796944,rs34632540,0,0,0,1,7.689096003033036e-250
AFE_1_-_155261657_155262086_155260659_SCAMP3,7,194,rs1052177,rs4971072,rs10796944,rs34632540,0,0,0,1,4.050261979872541e-167
AFE_1_-_155261657_155262086_155260659_SCAMP3,7,194,rs1052177,rs6672284,rs10796944,rs2666826,0,0,0,1,0
AFE_1_-_155261657_155262086_155260659_SCAMP3,7,194,rs1052177,rs1052177,rs10796944,rs2666826,0,0,0,1,0
AFE_1_-_155261657_155262086_155260659_SCAMP3,7,194,rs1052177,rs3814319,rs10796944,rs2666826,0,0,0,1,0
AFE_1_-_155261657_155262086_155260659_SCAMP3,7,194,rs1052177,rs11577338,rs10796944,rs2666826,0,0,0,1,0
AFE_1_-_155261657_155262086_155260659_SCAMP3,7,194,rs1052177,rs4971072,rs10796944,rs2666826,0,0,0,1,0
AFE_1_-_155261657_155262086_155260659_SCAMP3,7,194,rs1052177,rs6672284,rs10796944,rs1325908,0,0,0,1,0
AFE_1_-_155261657_155262086_155260659_SCAMP3,7,194,rs1052177,rs1052177,rs10796944,rs1325908,0,0,0,1,0
AFE_1_-_155261657_155262086_155260659_SCAMP3,7,194,rs1052177,rs3814319,rs10796944,rs1325908,0,0,0,1,0
AFE_1_-_155261657_155262086_155260659_SCAMP3,7,194,rs1052177,rs11577338,rs10796944,rs1325908,0,0,0,1,0
AFE_1_-_155261657_155262086_155260659_SCAMP3,7,194,rs1052177,rs4971072,rs10796944,rs1325908,0,0,0,1,0
AFE_1_-_155261657_155262086_155260659_SCAMP3,7,194,rs1052177,rs6672284,rs10796944,rs3814319,0,0,0,1,0
AFE_1_-_155261657_155262086_155260659_SCAMP3,7,194,rs1052177,rs1052177,rs10796944,rs3814319,0,0,0,1,0
AFE_1_-_155261657_155262086_155260659_SCAMP3,7,194,rs1052177,rs3814319,rs10796944,rs3814319,0,0,0,0,1
AFE_1_-_155261657_155262086_155260659_SCAMP3,7,194,rs1052177,rs11577338,rs10796944,rs3814319,0,0,0,1,1.3770825695799682e-109
AFE_1_-_155261657_155262086_155260659_SCAMP3,7,194,rs1052177,rs4971072,rs10796944,rs3814319,0,0,0,1,1.0917592513390756e-208
AFE_1_-_155261657_155262086_155260659_SCAMP3,7,194,rs1052177,rs6672284,rs10796944,rs11577338,0,0,0,1,0
AFE_1_-_155261657_155262086_155260659_SCAMP3,7,194,rs1052177,rs1052177,rs10796944,rs11577338,0,0,0,1,0
AFE_1_-_155261657_155262086_155260659_SCAMP3,7,194,rs1052177,rs3814319,rs10796944,rs11577338,0,0,0,1,2.7412625356567994e-249
AFE_1_-_155261657_155262086_155260659_SCAMP3,7,194,rs1052177,rs11577338,rs10796944,rs11577338,0,0,0,0,1
AFE_1_-_155261657_155262086_155260659_SCAMP3,7,194,rs1052177,rs4971072,rs10796944,rs11577338,0,0,0,1,0
AFE_1_-_155261657_155262086_155260659_SCAMP3,7,194,rs1052177,rs6672284,rs10796944,rs4971072,0,0,0,1,0
AFE_1_-_155261657_155262086_155260659_SCAMP3,7,194,rs1052177,rs1052177,rs10796944,rs4971072,0,0,0,1,3.429426509508317e-291
AFE_1_-_155261657_155262086_155260659_SCAMP3,7,194,rs1052177,rs3814319,rs10796944,rs4971072,0,0,0,1,8.162875131560226e-113
AFE_1_-_155261657_155262086_155260659_SCAMP3,7,194,rs1052177,rs11577338,rs10796944,rs4971072,0,0,0,1,4.650543971151603e-190
AFE_1_-_155261657_155262086_155260659_SCAMP3,7,194,rs1052177,rs4971072,rs10796944,rs4971072,0,0,0,0,1
SE_1_-_155262086_155261734_155261657_155260659_SCAMP3,8,194,rs1052177,rs6672284,rs10796944,rs4492610,0,1.8990874643635788e-119,0,1,6.705481270710335e-23
SE_1_-_155262086_155261734_155261657_155260659_SCAMP3,8,194,rs1052177,rs1052177,rs10796944,rs4492610,0,1.8990874643635788e-119,0,1,6.663431680220695e-91
SE_1_-_155262086_155261734_155261657_155260659_SCAMP3,8,194,rs1052177,rs3814319,rs10796944,rs4492610,0,1.8990874643670332e-119,0,1,1.732179479582737e-75
SE_1_-_155262086_155261734_155261657_155260659_SCAMP3,8,194,rs1052177,rs11577338,rs10796944,rs4492610,0,1.899087464365306e-119,0,1,1.1733801120188337e-80
SE_1_-_155262086_155261734_155261657_155260659_SCAMP3,8,194,rs1052177,rs4971072,rs10796944,rs4492610,0,1.8990874643670332e-119,0,1,1.7087302241399696e-69
SE_1_-_155262086_155261734_155261657_155260659_SCAMP3,8,194,rs1052177,rs6672284,rs10796944,rs34632540,0,0,0,1,0
SE_1_-_155262086_155261734_155261657_155260659_SCAMP3,8,194,rs1052177,rs1052177,rs10796944,rs34632540,0,0,0,1,4.563986304169338e-255
SE_1_-_155262086_155261734_155261657_155260659_SCAMP3,8,194,rs1052177,rs3814319,rs10796944,rs34632540,0,0,0,1,3.969407124615233e-213
SE_1_-_155262086_155261734_155261657_155260659_SCAMP3,8,194,rs1052177,rs11577338,rs10796944,rs34632540,0,0,0,1,7.689096003033036e-250
SE_1_-_155262086_155261734_155261657_155260659_SCAMP3,8,194,rs1052177,rs4971072,rs10796944,rs34632540,0,0,0,1,4.050261979872541e-167
SE_1_-_155262086_155261734_155261657_155260659_SCAMP3,8,194,rs1052177,rs6672284,rs10796944,rs2666826,0,0,0,1,0
SE_1_-_155262086_155261734_155261657_155260659_SCAMP3,8,194,rs1052177,rs1052177,rs10796944,rs2666826,0,0,0,1,0
SE_1_-_155262086_155261734_155261657_155260659_SCAMP3,8,194,rs1052177,rs3814319,rs10796944,rs2666826,0,0,0,1,0
SE_1_-_155262086_155261734_155261657_155260659_SCAMP3,8,194,rs1052177,rs11577338,rs10796944,rs2666826,0,0,0,1,0
SE_1_-_155262086_155261734_155261657_155260659_SCAMP3,8,194,rs1052177,rs4971072,rs10796944,rs2666826,0,0,0,1,0
SE_1_-_155262086_155261734_155261657_155260659_SCAMP3,8,194,rs1052177,rs6672284,rs10796944,rs1325908,0,0,0,1,0
SE_1_-_155262086_155261734_155261657_155260659_SCAMP3,8,194,rs1052177,rs1052177,rs10796944,rs1325908,0,0,0,1,0
SE_1_-_155262086_155261734_155261657_155260659_SCAMP3,8,194,rs1052177,rs3814319,rs10796944,rs1325908,0,0,0,1,0
SE_1_-_155262086_155261734_155261657_155260659_SCAMP3,8,194,rs1052177,rs11577338,rs10796944,rs1325908,0,0,0,1,0
SE_1_-_155262086_155261734_155261657_155260659_SCAMP3,8,194,rs1052177,rs4971072,rs10796944,rs1325908,0,0,0,1,0
SE_1_-_155262086_155261734_155261657_155260659_SCAMP3,8,194,rs1052177,rs6672284,rs10796944,rs3814319,0,0,0,1,0
SE_1_-_155262086_155261734_155261657_155260659_SCAMP3,8,194,rs1052177,rs1052177,rs10796944,rs3814319,0,0,0,1,0
SE_1_-_155262086_155261734_155261657_155260659_SCAMP3,8,194,rs1052177,rs3814319,rs10796944,rs3814319,0,0,0,0,1
SE_1_-_155262086_155261734_155261657_155260659_SCAMP3,8,194,rs1052177,rs11577338,rs10796944,rs3814319,0,0,0,1,5.924265407160316e-115
SE_1_-_155262086_155261734_155261657_155260659_SCAMP3,8,194,rs1052177,rs4971072,rs10796944,rs3814319,0,0,0,1,1.0917592513390756e-208
SE_1_-_155262086_155261734_155261657_155260659_SCAMP3,8,194,rs1052177,rs6672284,rs10796944,rs11577338,0,0,0,1,0
SE_1_-_155262086_155261734_155261657_155260659_SCAMP3,8,194,rs1052177,rs1052177,rs10796944,rs11577338,0,0,0,1,0
SE_1_-_155262086_155261734_155261657_155260659_SCAMP3,8,194,rs1052177,rs3814319,rs10796944,rs11577338,0,0,0,1,2.7412625356567994e-249
SE_1_-_155262086_155261734_155261657_155260659_SCAMP3,8,194,rs1052177,rs11577338,rs10796944,rs11577338,0,0,0,0,1
SE_1_-_155262086_155261734_155261657_155260659_SCAMP3,8,194,rs1052177,rs4971072,rs10796944,rs11577338,0,0,0,1,0
SE_1_-_155262086_155261734_155261657_155260659_SCAMP3,8,194,rs1052177,rs6672284,rs10796944,rs4971072,0,0,0,1,0
SE_1_-_155262086_155261734_155261657_155260659_SCAMP3,8,194,rs1052177,rs1052177,rs10796944,rs4971072,0,0,0,1,3.429426509508317e-291
SE_1_-_155262086_155261734_155261657_155260659_SCAMP3,8,194,rs1052177,rs3814319,rs10796944,rs4971072,0,0,0,1,8.162875131560226e-113
SE_1_-_155262086_155261734_155261657_155260659_SCAMP3,8,194,rs1052177,rs11577338,rs10796944,rs4971072,0,0,0,1,4.650543971151603e-190
SE_1_-_155262086_155261734_155261657_155260659_SCAMP3,8,194,rs1052177,rs4971072,rs10796944,rs4971072,0,0,0,0,1
AFE_1_-_155261657_155262086_155260659_SCAMP3,9,276,rs1052177,rs6672284,rs7524950,rs423144,0,0,0,1,0
AFE_1_-_155261657_155262086_155260659_SCAMP3,9,276,rs1052177,rs1052177,rs7524950,rs423144,0,0,0,1,0
AFE_1_-_155261657_155262086_155260659_SCAMP3,9,276,rs1052177,rs3814319,rs7524950,rs423144,0,0,0,1,0
AFE_1_-_155261657_155262086_155260659_SCAMP3,9,276,rs1052177,rs11577338,rs7524950,rs423144,0,0,0,1,0
AFE_1_-_155261657_155262086_155260659_SCAMP3,9,276,rs1052177,rs4971072,rs7524950,rs423144,0,0,0,1,0
AFE_1_-_155261657_155262086_155260659_SCAMP3,9,276,rs1052177,rs6672284,rs7524950,rs4971101,0,0,0,1,0
AFE_1_-_155261657_155262086_155260659_SCAMP3,9,276,rs1052177,rs1052177,rs7524950,rs4971101,0,0,0,1,0
AFE_1_-_155261657_155262086_155260659_SCAMP3,9,276,rs1052177,rs3814319,rs7524950,rs4971101,0,0,0,1,0
AFE_1_-_155261657_155262086_155260659_SCAMP3,9,276,rs1052177,rs11577338,rs7524950,rs4971101,0,0,0,1,0
AFE_1_-_155261657_155262086_155260659_SCAMP3,9,276,rs1052177,rs4971072,rs7524950,rs4971101,0,0,0,1,0
AFE_1_-_155261657_155262086_155260659_SCAMP3,9,276,rs1052177,rs6672284,rs7524950,rs4971100,0,0,0,1,0
AFE_1_-_155261657_155262086_155260659_SCAMP3,9,276,rs1052177,rs1052177,rs7524950,rs4971100,0,0,0,1,0
AFE_1_-_155261657_155262086_155260659_SCAMP3,9,276,rs1052177,rs3814319,rs7524950,rs4971100,0,0,0,1,0
AFE_1_-_155261657_155262086_155260659_SCAMP3,9,276,rs1052177,rs11577338,rs7524950,rs4971100,0,0,0,1,0
AFE_1_-_155261657_155262086_155260659_SCAMP3,9,276,rs1052177,rs4971072,rs7524950,rs4971100,0,0,0,1,0
SE_1_-_155262086_155261734_155261657_155260659_SCAMP3,10,276,rs1052177,rs6672284,rs7524950,rs423144,0,0,0,1,0
SE_1_-_155262086_155261734_155261657_155260659_SCAMP3,10,276,rs1052177,rs1052177,rs7524950,rs423144,0,0,0,1,0
SE_1_-_155262086_155261734_155261657_155260659_SCAMP3,10,276,rs1052177,rs3814319,rs7524950,rs423144,0,0,0,1,0
SE_1_-_155262086_155261734_155261657_155260659_SCAMP3,10,276,rs1052177,rs11577338,rs7524950,rs423144,0,0,0,1,0
SE_1_-_155262086_155261734_155261657_155260659_SCAMP3,10,276,rs1052177,rs4971072,rs7524950,rs423144,0,0,0,1,0
SE_1_-_155262086_155261734_155261657_155260659_SCAMP3,10,276,rs1052177,rs6672284,rs7524950,rs4971101,0,0,0,1,0
SE_1_-_155262086_155261734_155261657_155260659_SCAMP3,10,276,rs1052177,rs1052177,rs7524950,rs4971101,0,0,0,1,0
SE_1_-_155262086_155261734_155261657_155260659_SCAMP3,10,276,rs1052177,rs3814319,rs7524950,rs4971101,0,0,0,1,0
SE_1_-_155262086_155261734_155261657_155260659_SCAMP3,10,276,rs1052177,rs11577338,rs7524950,rs4971101,0,0,0,1,0
SE_1_-_155262086_155261734_155261657_155260659_SCAMP3,10,276,rs1052177,rs4971072,rs7524950,rs4971101,0,0,0,1,0
SE_1_-_155262086_155261734_155261657_155260659_SCAMP3,10,276,rs1052177,rs6672284,rs7524950,rs4971100,0,0,0,1,0
SE_1_-_155262086_155261734_155261657_155260659_SCAMP3,10,276,rs1052177,rs1052177,rs7524950,rs4971100,0,0,0,1,0
SE_1_-_155262086_155261734_155261657_155260659_SCAMP3,10,276,rs1052177,rs3814319,rs7524950,rs4971100,0,0,0,1,0
SE_1_-_155262086_155261734_155261657_155260659_SCAMP3,10,276,rs1052177,rs11577338,rs7524950,rs4971100,0,0,0,1,0
SE_1_-_155262086_155261734_155261657_155260659_SCAMP3,10,276,rs1052177,rs4971072,rs7524950,rs4971100,0,0,0,1,0
AFE_1_-_155261657_155262086_155260659_SCAMP3,11,166,rs1052177,rs6670014,rs12091730,rs6670014,0,0,0,7.470770046730302e-6,0.9999925292301517
AFE_1_-_155261657_155262086_155260659_SCAMP3,11,166,rs1052177,rs10796947,rs12091730,rs6670014,0,0,0,1,1.5396053762896207e-152
AFE_1_-_155261657_155262086_155260659_SCAMP3,11,166,rs1052177,rs12022088,rs12091730,rs6670014,0,0,2.079706882384303e-89,0.9998865049724438,1.1349502743280272e-4
AFE_1_-_155261657_155262086_155260659_SCAMP3,11,166,rs1052177,rs11264369,rs12091730,rs6670014,0,0,5.952134818301054e-163,1,8.585996458424423e-35
AFE_1_-_155261657_155262086_155260659_SCAMP3,11,166,rs1052177,rs12030596,rs12091730,rs6670014,0,0,1.0779211868413534e-263,0.6429971966219631,0.35700280337788404
AFE_1_-_155261657_155262086_155260659_SCAMP3,11,166,rs1052177,rs2666826,rs12091730,rs6670014,0,0,0,1,0
AFE_1_-_155261657_155262086_155260659_SCAMP3,11,166,rs1052177,rs34632540,rs12091730,rs6670014,0,0,0,1,0
AFE_1_-_155261657_155262086_155260659_SCAMP3,11,166,rs1052177,rs821551,rs12091730,rs6670014,0,0,0,1,0
AFE_1_-_155261657_155262086_155260659_SCAMP3,11,166,rs1052177,rs11264409,rs12091730,rs6670014,0,0,0,1,0
AFE_1_-_155261657_155262086_155260659_SCAMP3,11,166,rs1052177,rs6670014,rs12091730,rs4824,0,0,0,1,1.3837630214819816e-211
AFE_1_-_155261657_155262086_155260659_SCAMP3,11,166,rs1052177,rs10796947,rs12091730,rs4824,0,0,0,1,7.063403772329331e-211
AFE_1_-_155261657_155262086_155260659_SCAMP3,11,166,rs1052177,rs12022088,rs12091730,rs4824,0,0,2.0799424733863895e-89,1,3.694046207766437e-34
AFE_1_-_155261657_155262086_155260659_SCAMP3,11,166,rs1052177,rs11264369,rs12091730,rs4824,0,0,5.952134818299702e-163,1,4.3592341480070066e-67
AFE_1_-_155261657_155262086_155260659_SCAMP3,11,166,rs1052177,rs12030596,rs12091730,rs4824,0,0,1.6745416005015325e-263,1,5.471341719206473e-99
AFE_1_-_155261657_155262086_155260659_SCAMP3,11,166,rs1052177,rs2666826,rs12091730,rs4824,0,0,0,1,2.4654e-320
AFE_1_-_155261657_155262086_155260659_SCAMP3,11,166,rs1052177,rs34632540,rs12091730,rs4824,0,0,0,1,0
AFE_1_-_155261657_155262086_155260659_SCAMP3,11,166,rs1052177,rs821551,rs12091730,rs4824,0,0,0,1,0
AFE_1_-_155261657_155262086_155260659_SCAMP3,11,166,rs1052177,rs11264409,rs12091730,rs4824,0,0,0,1,4.770201405349933e-115
AFE_1_-_155261657_155262086_155260659_SCAMP3,11,166,rs1052177,rs6670014,rs12091730,rs2666826,0,0,0,1,0
AFE_1_-_155261657_155262086_155260659_SCAMP3,11,166,rs1052177,rs10796947,rs12091730,rs2666826,0,0,0,1,2.2342608786947408e-127
AFE_1_-_155261657_155262086_155260659_SCAMP3,11,166,rs1052177,rs12022088,rs12091730,rs2666826,0,0,2.0799424733863895e-89,1,3.1561905210423474e-55
AFE_1_-_155261657_155262086_155260659_SCAMP3,11,166,rs1052177,rs11264369,rs12091730,rs2666826,0,0,5.952134818301054e-163,1,1.1405632320631726e-86
AFE_1_-_155261657_155262086_155260659_SCAMP3,11,166,rs1052177,rs12030596,rs12091730,rs2666826,0,0,1.6745416005019133e-263,1,1.375508372257716e-168
AFE_1_-_155261657_155262086_155260659_SCAMP3,11,166,rs1052177,rs2666826,rs12091730,rs2666826,0,0,0,0,1
AFE_1_-_155261657_155262086_155260659_SCAMP3,11,166,rs1052177,rs34632540,rs12091730,rs2666826,0,0,0,1,0
AFE_1_-_155261657_155262086_155260659_SCAMP3,11,166,rs1052177,rs821551,rs12091730,rs2666826,0,0,0,1,0
AFE_1_-_155261657_155262086_155260659_SCAMP3,11,166,rs1052177,rs11264409,rs12091730,rs2666826,0,0,0,1,0
AFE_1_-_155261657_155262086_155260659_SCAMP3,11,166,rs1052177,rs6670014,rs12091730,rs1325908,0,0,0,1,0
AFE_1_-_155261657_155262086_155260659_SCAMP3,11,166,rs1052177,rs10796947,rs12091730,rs1325908,0,0,0,1,2.6745205676404457e-68
AFE_1_-_155261657_155262086_155260659_SCAMP3,11,166,rs1052177,rs12022088,rs12091730,rs1325908,0,0,2.0799424733863895e-89,1,6.203354070616331e-67
AFE_1_-_155261657_155262086_155260659_SCAMP3,11,166,rs1052177,rs11264369,rs12091730,rs1325908,0,0,5.952134818301054e-163,1,2.512993274987666e-61
AFE_1_-_155261657_155262086_155260659_SCAMP3,11,166,rs1052177,rs12030596,rs12091730,rs1325908,0,0,1.6745416005019133e-263,1,6.192760112300853e-179
AFE_1_-_155261657_155262086_155260659_SCAMP3,11,166,rs1052177,rs2666826,rs12091730,rs1325908,0,0,0,1,2.282156468710547e-96
AFE_1_-_155261657_155262086_155260659_SCAMP3,11,166,rs1052177,rs34632540,rs12091730,rs1325908,0,0,0,1,0
AFE_1_-_155261657_155262086_155260659_SCAMP3,11,166,rs1052177,rs821551,rs12091730,rs1325908,0,0,0,1,0
AFE_1_-_155261657_155262086_155260659_SCAMP3,11,166,rs1052177,rs11264409,rs12091730,rs1325908,0,0,0,1,0
AFE_1_-_155261657_155262086_155260659_SCAMP3,11,166,rs1052177,rs6670014,rs12091730,rs34632540,0,0,0,1,1.0055720028856832e-294
AFE_1_-_155261657_155262086_155260659_SCAMP3,11,166,rs1052177,rs10796947,rs12091730,rs34632540,0,0,0,1,1.3972762820710186e-67
AFE_1_-_155261657_155262086_155260659_SCAMP3,11,166,rs1052177,rs12022088,rs12091730,rs34632540,0,0,2.0799424733863895e-89,1,4.0071438302971093e-42
AFE_1_-_155261657_155262086_155260659_SCAMP3,11,166,rs1052177,rs11264369,rs12091730,rs34632540,0,0,5.952134818298348e-163,1,6.058662584794668e-66
AFE_1_-_155261657_155262086_155260659_SCAMP3,11,166,rs1052177,rs12030596,rs12091730,rs34632540,0,0,1.6745416005003905e-263,1,1.0489366446236183e-132
AFE_1_-_155261657_155262086_155260659_SCAMP3,11,166,rs1052177,rs2666826,rs12091730,rs34632540,0,0,0,1,5e-324
AFE_1_-_155261657_155262086_155260659_SCAMP3,11,166,rs1052177,rs34632540,rs12091730,rs34632540,0,0,0,0,1
AFE_1_-_155261657_155262086_155260659_SCAMP3,11,166,rs1052177,rs821551,rs12091730,rs34632540,0,0,0,1,7.773807e-317
AFE_1_-_155261657_155262086_155260659_SCAMP3,11,166,rs1052177,rs11264409,rs12091730,rs34632540,0,0,0,1,0
AFE_1_-_155261657_155262086_155260659_SCAMP3,11,166,rs1052177,rs6670014,rs12091730,rs821551,0,0,0,1,0
AFE_1_-_155261657_155262086_155260659_SCAMP3,11,166,rs1052177,rs10796947,rs12091730,rs821551,0,0,0,1,2.293274443062768e-143
AFE_1_-_155261657_155262086_155260659_SCAMP3,11,166,rs1052177,rs12022088,rs12091730,rs821551,0,0,2.0799424733882814e-89,1,1.8919765634582272e-55
AFE_1_-_155261657_155262086_155260659_SCAMP3,11,166,rs1052177,rs11264369,rs12091730,rs821551,0,0,5.952134818303761e-163,1,5.608415244560582e-91
AFE_1_-_155261657_155262086_155260659_SCAMP3,11,166,rs1052177,rs12030596,rs12091730,rs821551,0,0,1.6745416005049592e-263,1,1.355127480164307e-168
AFE_1_-_155261657_155262086_155260659_SCAMP3,11,166,rs1052177,rs2666826,rs12091730,rs821551,0,0,0,1,0
AFE_1_-_155261657_155262086_155260659_SCAMP3,11,166,rs1052177,rs34632540,rs12091730,rs821551,0,0,0,1,0
AFE_1_-_155261657_155262086_155260659_SCAMP3,11,166,rs1052177,rs821551,rs12091730,rs821551,0,0,0,0,1
AFE_1_-_155261657_155262086_155260659_SCAMP3,11,166,rs1052177,rs11264409,rs12091730,rs821551,0,0,0,1,0
AFE_1_-_155261657_155262086_155260659_SCAMP3,11,166,rs1052177,rs6670014,rs12091730,rs822527,0,0,0,1,0
AFE_1_-_155261657_155262086_155260659_SCAMP3,11,166,rs1052177,rs10796947,rs12091730,rs822527,0,0,0,1,5.00095505271024e-15
AFE_1_-_155261657_155262086_155260659_SCAMP3,11,166,rs1052177,rs12022088,rs12091730,rs822527,0,0,2.0799424733882814e-89,1,1.6950100689026885e-78
AFE_1_-_155261657_155262086_155260659_SCAMP3,11,166,rs1052177,rs11264369,rs12091730,rs822527,0,0,5.952134818303761e-163,1,1.7793677968292347e-22
AFE_1_-_155261657_155262086_155260659_SCAMP3,11,166,rs1052177,rs12030596,rs12091730,rs822527,0,0,1.6745416005019133e-263,1,3.5544615431260714e-206
AFE_1_-_155261657_155262086_155260659_SCAMP3,11,166,rs1052177,rs2666826,rs12091730,rs822527,0,0,0,1,0
AFE_1_-_155261657_155262086_155260659_SCAMP3,11,166,rs1052177,rs34632540,rs12091730,rs822527,0,0,0,1,0
AFE_1_-_155261657_155262086_155260659_SCAMP3,11,166,rs1052177,rs821551,rs12091730,rs822527,0,0,0,1,0
AFE_1_-_155261657_155262086_155260659_SCAMP3,11,166,rs1052177,rs11264409,rs12091730,rs822527,0,0,0,1,0
SE_1_-_155262086_155261734_155261657_155260659_SCAMP3,12,166,rs1052177,rs11264369,rs12091730,rs6670014,0,0,0,1,6.2238915169752505e-127
SE_1_-_155262086_155261734_155261657_155260659_SCAMP3,12,166,rs1052177,rs6670014,rs12091730,rs6670014,0,0,0,1.108807262917561e-7,0.9999998891189595
SE_1_-_155262086_155261734_155261657_155260659_SCAMP3,12,166,rs1052177,rs1325908,rs12091730,rs6670014,0,0,0,1,0
SE_1_-_155262086_155261734_155261657_155260659_SCAMP3,12,166,rs1052177,rs12758945,rs12091730,rs6670014,0,0,5.729502119788217e-57,0.9999086304322735,9.136956786869721e-5
SE_1_-_155262086_155261734_155261657_155260659_SCAMP3,12,166,rs1052177,rs822527,rs12091730,rs6670014,0,0,0,1,0
SE_1_-_155262086_155261734_155261657_155260659_SCAMP3,12,166,rs1052177,rs821551,rs12091730,rs6670014,0,0,0,1,0
SE_1_-_155262086_155261734_155261657_155260659_SCAMP3,12,166,rs1052177,rs34632540,rs12091730,rs6670014,0,0,0,1,0
SE_1_-_155262086_155261734_155261657_155260659_SCAMP3,12,166,rs1052177,rs2666826,rs12091730,rs6670014,0,0,0,1,0
SE_1_-_155262086_155261734_155261657_155260659_SCAMP3,12,166,rs1052177,rs11264409,rs12091730,rs6670014,0,0,0,1,0
SE_1_-_155262086_155261734_155261657_155260659_SCAMP3,12,166,rs1052177,rs5005770,rs12091730,rs6670014,0,0,1.0980182771636765e-155,0.07488732071078699,0.9251126792893464
SE_1_-_155262086_155261734_155261657_155260659_SCAMP3,12,166,rs1052177,rs11264369,rs12091730,rs4824,0,0,0,1,5.1423512707919206e-241
SE_1_-_155262086_155261734_155261657_155260659_SCAMP3,12,166,rs1052177,rs6670014,rs12091730,rs4824,0,0,0,1,2.092497605165873e-245
SE_1_-_155262086_155261734_155261657_155260659_SCAMP3,12,166,rs1052177,rs1325908,rs12091730,rs4824,0,0,0,1,2.669546546537483e-240
SE_1_-_155262086_155261734_155261657_155260659_SCAMP3,12,166,rs1052177,rs12758945,rs12091730,rs4824,0,0,5.730024622560754e-57,1,1.1638561976908474e-30
SE_1_-_155262086_155261734_155261657_155260659_SCAMP3,12,166,rs1052177,rs822527,rs12091730,rs4824,0,0,0,1,0
SE_1_-_155262086_155261734_155261657_155260659_SCAMP3,12,166,rs1052177,rs821551,rs12091730,rs4824,0,0,0,1,0
SE_1_-_155262086_155261734_155261657_155260659_SCAMP3,12,166,rs1052177,rs34632540,rs12091730,rs4824,0,0,0,1,0
SE_1_-_155262086_155261734_155261657_155260659_SCAMP3,12,166,rs1052177,rs2666826,rs12091730,rs4824,0,0,0,1,2.4654e-320
SE_1_-_155262086_155261734_155261657_155260659_SCAMP3,12,166,rs1052177,rs11264409,rs12091730,rs4824,0,0,0,1,4.77020231506705e-115
SE_1_-_155262086_155261734_155261657_155260659_SCAMP3,12,166,rs1052177,rs5005770,rs12091730,rs4824,0,0,1.4308748890293728e-154,1,2.8876094722489192e-70
SE_1_-_155262086_155261734_155261657_155260659_SCAMP3,12,166,rs1052177,rs11264369,rs12091730,rs2666826,0,0,0,1,3.054304022704e-311
SE_1_-_155262086_155261734_155261657_155260659_SCAMP3,12,166,rs1052177,rs6670014,rs12091730,rs2666826,0,0,0,1,0
SE_1_-_155262086_155261734_155261657_155260659_SCAMP3,12,166,rs1052177,rs1325908,rs12091730,rs2666826,0,0,0,1,1.8069828528246053e-66
SE_1_-_155262086_155261734_155261657_155260659_SCAMP3,12,166,rs1052177,rs12758945,rs12091730,rs2666826,0,0,5.730024622562057e-57,1,3.4828944351898985e-37
SE_1_-_155262086_155261734_155261657_155260659_SCAMP3,12,166,rs1052177,rs822527,rs12091730,rs2666826,0,0,0,1,0
SE_1_-_155262086_155261734_155261657_155260659_SCAMP3,12,166,rs1052177,rs821551,rs12091730,rs2666826,0,0,0,1,0
SE_1_-_155262086_155261734_155261657_155260659_SCAMP3,12,166,rs1052177,rs34632540,rs12091730,rs2666826,0,0,0,1,0
SE_1_-_155262086_155261734_155261657_155260659_SCAMP3,12,166,rs1052177,rs2666826,rs12091730,rs2666826,0,0,0,0,1
SE_1_-_155262086_155261734_155261657_155260659_SCAMP3,12,166,rs1052177,rs11264409,rs12091730,rs2666826,0,0,0,1,0
SE_1_-_155262086_155261734_155261657_155260659_SCAMP3,12,166,rs1052177,rs5005770,rs12091730,rs2666826,0,0,1.4308748890290474e-154,1,2.4581535313110166e-99
SE_1_-_155262086_155261734_155261657_155260659_SCAMP3,12,166,rs1052177,rs11264369,rs12091730,rs1325908,0,0,0,1,4.006821336413254e-284
SE_1_-_155262086_155261734_155261657_155260659_SCAMP3,12,166,rs1052177,rs6670014,rs12091730,rs1325908,0,0,0,1,0
SE_1_-_155262086_155261734_155261657_155260659_SCAMP3,12,166,rs1052177,rs1325908,rs12091730,rs1325908,0,0,0,0,1
SE_1_-_155262086_155261734_155261657_155260659_SCAMP3,12,166,rs1052177,rs12758945,rs12091730,rs1325908,0,0,5.730024622562057e-57,1,2.1650238866442067e-38
SE_1_-_155262086_155261734_155261657_155260659_SCAMP3,12,166,rs1052177,rs822527,rs12091730,rs1325908,0,0,0,1,0
SE_1_-_155262086_155261734_155261657_155260659_SCAMP3,12,166,rs1052177,rs821551,rs12091730,rs1325908,0,0,0,1,0
SE_1_-_155262086_155261734_155261657_155260659_SCAMP3,12,166,rs1052177,rs34632540,rs12091730,rs1325908,0,0,0,1,0
SE_1_-_155262086_155261734_155261657_155260659_SCAMP3,12,166,rs1052177,rs2666826,rs12091730,rs1325908,0,0,0,1,2.282145414688143e-96
SE_1_-_155262086_155261734_155261657_155260659_SCAMP3,12,166,rs1052177,rs11264409,rs12091730,rs1325908,0,0,0,1,0
SE_1_-_155262086_155261734_155261657_155260659_SCAMP3,12,166,rs1052177,rs5005770,rs12091730,rs1325908,0,0,1.4308748890290474e-154,1,1.9087442653602547e-93
SE_1_-_155262086_155261734_155261657_155260659_SCAMP3,12,166,rs1052177,rs11264369,rs12091730,rs34632540,0,0,0,1,2.5252664539043135e-238
SE_1_-_155262086_155261734_155261657_155260659_SCAMP3,12,166,rs1052177,rs6670014,rs12091730,rs34632540,0,0,0,1,0
SE_1_-_155262086_155261734_155261657_155260659_SCAMP3,12,166,rs1052177,rs1325908,rs12091730,rs34632540,0,0,0,1,4.2987637730352594e-249
SE_1_-_155262086_155261734_155261657_155260659_SCAMP3,12,166,rs1052177,rs12758945,rs12091730,rs34632540,0,0,5.730024622559451e-57,1,3.665557682618231e-28
SE_1_-_155262086_155261734_155261657_155260659_SCAMP3,12,166,rs1052177,rs822527,rs12091730,rs34632540,0,0,0,1,0
SE_1_-_155262086_155261734_155261657_155260659_SCAMP3,12,166,rs1052177,rs821551,rs12091730,rs34632540,0,0,0,1,0
SE_1_-_155262086_155261734_155261657_155260659_SCAMP3,12,166,rs1052177,rs34632540,rs12091730,rs34632540,0,0,0,0,1
SE_1_-_155262086_155261734_155261657_155260659_SCAMP3,12,166,rs1052177,rs2666826,rs12091730,rs34632540,0,0,0,1,0
SE_1_-_155262086_155261734_155261657_155260659_SCAMP3,12,166,rs1052177,rs11264409,rs12091730,rs34632540,0,0,0,1,0
SE_1_-_155262086_155261734_155261657_155260659_SCAMP3,12,166,rs1052177,rs5005770,rs12091730,rs34632540,0,0,1.4308748890283967e-154,1,1.2285086502450922e-79
SE_1_-_155262086_155261734_155261657_155260659_SCAMP3,12,166,rs1052177,rs11264369,rs12091730,rs821551,0,0,0,1,0
SE_1_-_155262086_155261734_155261657_155260659_SCAMP3,12,166,rs1052177,rs6670014,rs12091730,rs821551,0,0,0,1,0
SE_1_-_155262086_155261734_155261657_155260659_SCAMP3,12,166,rs1052177,rs1325908,rs12091730,rs821551,0,0,0,1,0
SE_1_-_155262086_155261734_155261657_155260659_SCAMP3,12,166,rs1052177,rs12758945,rs12091730,rs821551,0,0,5.730024622569874e-57,1,4.049445910807135e-37
SE_1_-_155262086_155261734_155261657_155260659_SCAMP3,12,166,rs1052177,rs822527,rs12091730,rs821551,0,0,0,1,5.173457469447947e-187
SE_1_-_155262086_155261734_155261657_155260659_SCAMP3,12,166,rs1052177,rs821551,rs12091730,rs821551,0,0,0,0,1
SE_1_-_155262086_155261734_155261657_155260659_SCAMP3,12,166,rs1052177,rs34632540,rs12091730,rs821551,0,0,0,1,0
SE_1_-_155262086_155261734_155261657_155260659_SCAMP3,12,166,rs1052177,rs2666826,rs12091730,rs821551,0,0,0,1,0
SE_1_-_155262086_155261734_155261657_155260659_SCAMP3,12,166,rs1052177,rs11264409,rs12091730,rs821551,0,0,0,1,0
SE_1_-_155262086_155261734_155261657_155260659_SCAMP3,12,166,rs1052177,rs5005770,rs12091730,rs821551,0,0,1.4308748890309994e-154,1,9.728770080687977e-101
SE_1_-_155262086_155261734_155261657_155260659_SCAMP3,12,166,rs1052177,rs11264369,rs12091730,rs822527,0,0,0,1,5.1409211569782286e-291
SE_1_-_155262086_155261734_155261657_155260659_SCAMP3,12,166,rs1052177,rs6670014,rs12091730,rs822527,0,0,0,1,0
SE_1_-_155262086_155261734_155261657_155260659_SCAMP3,12,166,rs1052177,rs1325908,rs12091730,rs822527,0,0,0,1,3.994513786767907e-291
SE_1_-_155262086_155261734_155261657_155260659_SCAMP3,12,166,rs1052177,rs12758945,rs12091730,rs822527,0,0,5.73002462255424e-57,1,3.7352753155464078e-34
SE_1_-_155262086_155261734_155261657_155260659_SCAMP3,12,166,rs1052177,rs822527,rs12091730,rs822527,0,0,0,0,1
SE_1_-_155262086_155261734_155261657_155260659_SCAMP3,12,166,rs1052177,rs821551,rs12091730,rs822527,0,0,0,1,0
SE_1_-_155262086_155261734_155261657_155260659_SCAMP3,12,166,rs1052177,rs34632540,rs12091730,rs822527,0,0,0,1,0
SE_1_-_155262086_155261734_155261657_155260659_SCAMP3,12,166,rs1052177,rs2666826,rs12091730,rs822527,0,0,0,1,0
SE_1_-_155262086_155261734_155261657_155260659_SCAMP3,12,166,rs1052177,rs11264409,rs12091730,rs822527,0,0,0,1,0
SE_1_-_155262086_155261734_155261657_155260659_SCAMP3,12,166,rs1052177,rs5005770,rs12091730,rs822527,0,0,1.4308748890309994e-154,1,4.653675433851137e-93
AFE_1_-_155261657_155262086_155260659_SCAMP3,13,173,rs1052177,rs12030596,rs348196,rs2666826,0,2.3016709596070086e-102,0,0.9931017194416156,0.006898280558436488
AFE_1_-_155261657_155262086_155260659_SCAMP3,13,173,rs1052177,rs10796947,rs348196,rs2666826,0,2.317626623004658e-102,0,1,1.6881753995423166e-34
AFE_1_-_155261657_155262086_155260659_SCAMP3,13,173,rs1052177,rs821551,rs348196,rs2666826,0,2.317626623004658e-102,0,1,5.342495056964006e-46
AFE_1_-_155261657_155262086_155260659_SCAMP3,13,173,rs1052177,rs822527,rs348196,rs2666826,0,2.3176266230194133e-102,0,1,1.6186617778736656e-43
AFE_1_-_155261657_155262086_155260659_SCAMP3,13,173,rs1052177,rs28582361,rs348196,rs2666826,0,2.3176266230194133e-102,0,1,2.756174704071782e-43
AFE_1_-_155261657_155262086_155260659_SCAMP3,13,173,rs1052177,rs822490,rs348196,rs2666826,0,2.3176266230025503e-102,0,1,2.758487119579099e-49
AFE_1_-_155261657_155262086_155260659_SCAMP3,13,173,rs1052177,rs34632540,rs348196,rs2666826,0,2.317626623004658e-102,0,1,2.2223797434072e-51
AFE_1_-_155261657_155262086_155260659_SCAMP3,13,173,rs1052177,rs2666826,rs348196,rs2666826,0,4.635327621851901e-105,0,3.215569366209755e-8,0.9999999678443606
AFE_1_-_155261657_155262086_155260659_SCAMP3,13,173,rs1052177,rs11264409,rs348196,rs2666826,0,2.317626623004658e-102,0,1,4.82202058544325e-85
AFE_1_-_155261657_155262086_155260659_SCAMP3,13,173,rs1052177,rs12030596,rs348196,rs10796947,0,4.200576529148177e-207,0,1,1.491323072139225e-154
AFE_1_-_155261657_155262086_155260659_SCAMP3,13,173,rs1052177,rs10796947,rs348196,rs10796947,0,8.401216775208717e-210,0,1.5199009108336247e-8,0.9999999848009794
AFE_1_-_155261657_155262086_155260659_SCAMP3,13,173,rs1052177,rs821551,rs348196,rs10796947,0,4.200576529148177e-207,0,1,5.908557309257829e-87
AFE_1_-_155261657_155262086_155260659_SCAMP3,13,173,rs1052177,rs822527,rs348196,rs10796947,0,4.20057652917683e-207,0,1,1.0429806904784866e-61
AFE_1_-_155261657_155262086_155260659_SCAMP3,13,173,rs1052177,rs28582361,rs348196,rs10796947,0,4.20057652917683e-207,0,1,4.568916037123249e-62
AFE_1_-_155261657_155262086_155260659_SCAMP3,13,173,rs1052177,rs822490,rs348196,rs10796947,0,4.200576529146267e-207,0,1,1.2831740736679791e-73
AFE_1_-_155261657_155262086_155260659_SCAMP3,13,173,rs1052177,rs34632540,rs348196,rs10796947,0,4.200576529130986e-207,0,0.9999999999959073,3.922956413559295e-12
AFE_1_-_155261657_155262086_155260659_SCAMP3,13,173,rs1052177,rs2666826,rs348196,rs10796947,0,4.200576529148177e-207,0,1,5.7331822899863275e-70
AFE_1_-_155261657_155262086_155260659_SCAMP3,13,173,rs1052177,rs11264409,rs348196,rs10796947,0,4.200576529148177e-207,0,1,5.214137316487541e-117
AFE_1_-_155261657_155262086_155260659_SCAMP3,13,173,rs1052177,rs12030596,rs348196,rs28582361,0,0,0,1,0
AFE_1_-_155261657_155262086_155260659_SCAMP3,13,173,rs1052177,rs10796947,rs348196,rs28582361,0,0,0,1,5.425609671649319e-305
AFE_1_-_155261657_155262086_155260659_SCAMP3,13,173,rs1052177,rs821551,rs348196,rs28582361,0,0,0,1,2.2869755145546336e-121
AFE_1_-_155261657_155262086_155260659_SCAMP3,13,173,rs1052177,rs822527,rs348196,rs28582361,0,0,0,1,2.0489190364291574e-88
AFE_1_-_155261657_155262086_155260659_SCAMP3,13,173,rs1052177,rs28582361,rs348196,rs28582361,0,0,0,0,1
AFE_1_-_155261657_155262086_155260659_SCAMP3,13,173,rs1052177,rs822490,rs348196,rs28582361,0,0,0,1,1.6208421680400357e-128
AFE_1_-_155261657_155262086_155260659_SCAMP3,13,173,rs1052177,rs34632540,rs348196,rs28582361,0,0,0,1,0
AFE_1_-_155261657_155262086_155260659_SCAMP3,13,173,rs1052177,rs2666826,rs348196,rs28582361,0,0,0,1,0
AFE_1_-_155261657_155262086_155260659_SCAMP3,13,173,rs1052177,rs11264409,rs348196,rs28582361,0,0,0,1,0
AFE_1_-_155261657_155262086_155260659_SCAMP3,13,173,rs1052177,rs12030596,rs348196,rs822490,0,0,0,1,0
AFE_1_-_155261657_155262086_155260659_SCAMP3,13,173,rs1052177,rs10796947,rs348196,rs822490,0,0,0,1,0
AFE_1_-_155261657_155262086_155260659_SCAMP3,13,173,rs1052177,rs821551,rs348196,rs822490,0,0,0,1,2.7225243314667543e-180
AFE_1_-_155261657_155262086_155260659_SCAMP3,13,173,rs1052177,rs822527,rs348196,rs822490,0,0,0,1,6.414992463909364e-257
AFE_1_-_155261657_155262086_155260659_SCAMP3,13,173,rs1052177,rs28582361,rs348196,rs822490,0,0,0,1,3.984487548365151e-205
AFE_1_-_155261657_155262086_155260659_SCAMP3,13,173,rs1052177,rs822490,rs348196,rs822490,0,0,0,0,1
AFE_1_-_155261657_155262086_155260659_SCAMP3,13,173,rs1052177,rs34632540,rs348196,rs822490,0,0,0,1,0
AFE_1_-_155261657_155262086_155260659_SCAMP3,13,173,rs1052177,rs2666826,rs348196,rs822490,0,0,0,1,0
AFE_1_-_155261657_155262086_155260659_SCAMP3,13,173,rs1052177,rs11264409,rs348196,rs822490,0,0,0,1,0
AFE_1_-_155261657_155262086_155260659_SCAMP3,13,173,rs1052177,rs12030596,rs348196,rs822527,0,0,0,1,0
AFE_1_-_155261657_155262086_155260659_SCAMP3,13,173,rs1052177,rs10796947,rs348196,rs822527,0,0,0,1,5.631248922834817e-304
AFE_1_-_155261657_155262086_155260659_SCAMP3,13,173,rs1052177,rs821551,rs348196,rs822527,0,0,0,1,2.627986851827818e-137
AFE_1_-_155261657_155262086_155260659_SCAMP3,13,173,rs1052177,rs822527,rs348196,rs822527,0,0,0,0,1
AFE_1_-_155261657_155262086_155260659_SCAMP3,13,173,rs1052177,rs28582361,rs348196,rs822527,0,0,0,1,1.0779954736130544e-80
AFE_1_-_155261657_155262086_155260659_SCAMP3,13,173,rs1052177,rs822490,rs348196,rs822527,0,0,0,1,1.4121213465121429e-160
AFE_1_-_155261657_155262086_155260659_SCAMP3,13,173,rs1052177,rs34632540,rs348196,rs822527,0,0,0,1,0
AFE_1_-_155261657_155262086_155260659_SCAMP3,13,173,rs1052177,rs2666826,rs348196,rs822527,0,0,0,1,0
AFE_1_-_155261657_155262086_155260659_SCAMP3,13,173,rs1052177,rs11264409,rs348196,rs822527,0,0,0,1,0
SE_1_-_155262086_155261734_155261657_155260659_SCAMP3,14,173,rs1052177,rs12030596,rs348196,rs2666826,0,2.3016684452190695e-102,0,0.9931009108082763,0.006899089191846138
SE_1_-_155262086_155261734_155261657_155260659_SCAMP3,14,173,rs1052177,rs10796947,rs348196,rs2666826,0,2.31762597451354e-102,0,1,1.6881753435206673e-34
SE_1_-_155262086_155261734_155261657_155260659_SCAMP3,14,173,rs1052177,rs28582361,rs348196,rs2666826,0,2.317625974513013e-102,0,1,2.756174609197207e-43
SE_1_-_155262086_155261734_155261657_155260659_SCAMP3,14,173,rs1052177,rs822527,rs348196,rs2666826,0,2.3176259745209175e-102,0,1,1.6186615982931842e-43
SE_1_-_155262086_155261734_155261657_155260659_SCAMP3,14,173,rs1052177,rs821551,rs348196,rs2666826,0,2.317625974512486e-102,0,1,5.3424947103080236e-46
SE_1_-_155262086_155261734_155261657_155260659_SCAMP3,14,173,rs1052177,rs822478,rs348196,rs2666826,0,2.31762597451354e-102,0,1,2.8884294210098686e-52
SE_1_-_155262086_155261734_155261657_155260659_SCAMP3,14,173,rs1052177,rs34632540,rs348196,rs2666826,0,2.317625974513013e-102,0,1,2.2223794868256258e-51
SE_1_-_155262086_155261734_155261657_155260659_SCAMP3,14,173,rs1052177,rs2666826,rs348196,rs2666826,0,4.635326324846747e-105,0,3.215569275257921e-8,0.9999999678443606
SE_1_-_155262086_155261734_155261657_155260659_SCAMP3,14,173,rs1052177,rs11264409,rs348196,rs2666826,0,2.31762597451354e-102,0,1,4.8220190972814797e-85
SE_1_-_155262086_155261734_155261657_155260659_SCAMP3,14,173,rs1052177,rs12030596,rs348196,rs10796947,0,4.2005741778326996e-207,0,1,1.4889182404987317e-154
SE_1_-_155262086_155261734_155261657_155260659_SCAMP3,14,173,rs1052177,rs10796947,rs348196,rs10796947,0,8.401212072538274e-210,0,1.519900819882447e-8,0.9999999848009794
SE_1_-_155262086_155261734_155261657_155260659_SCAMP3,14,173,rs1052177,rs28582361,rs348196,rs10796947,0,4.2005741778326996e-207,0,1,4.5689148984437495e-62
SE_1_-_155262086_155261734_155261657_155260659_SCAMP3,14,173,rs1052177,rs822527,rs348196,rs10796947,0,4.200574177857532e-207,0,1,1.0429805539580831e-61
SE_1_-_155262086_155261734_155261657_155260659_SCAMP3,14,173,rs1052177,rs821551,rs348196,rs10796947,0,4.200574177830789e-207,0,1,5.9085555185005265e-87
SE_1_-_155262086_155261734_155261657_155260659_SCAMP3,14,173,rs1052177,rs822478,rs348196,rs10796947,0,4.2005741778326996e-207,0,1,2.360949633859707e-88
SE_1_-_155262086_155261734_155261657_155260659_SCAMP3,14,173,rs1052177,rs34632540,rs348196,rs10796947,0,4.2005741778164626e-207,0,0.9999999999959073,3.922956280016066e-12
SE_1_-_155262086_155261734_155261657_155260659_SCAMP3,14,173,rs1052177,rs2666826,rs348196,rs10796947,0,4.2005741778326996e-207,0,1,5.73318247477587e-70
SE_1_-_155262086_155261734_155261657_155260659_SCAMP3,14,173,rs1052177,rs11264409,rs348196,rs10796947,0,4.2005741778326996e-207,0,1,5.214135735852641e-117
SE_1_-_155262086_155261734_155261657_155260659_SCAMP3,14,173,rs1052177,rs12030596,rs348196,rs28582361,0,0,0,1,0
SE_1_-_155262086_155261734_155261657_155260659_SCAMP3,14,173,rs1052177,rs10796947,rs348196,rs28582361,0,0,0,1,0
SE_1_-_155262086_155261734_155261657_155260659_SCAMP3,14,173,rs1052177,rs28582361,rs348196,rs28582361,0,0,0,6.40284270252279e-13,1
SE_1_-_155262086_155261734_155261657_155260659_SCAMP3,14,173,rs1052177,rs822527,rs348196,rs28582361,0,0,0,1,2.0482290858367522e-88
SE_1_-_155262086_155261734_155261657_155260659_SCAMP3,14,173,rs1052177,rs821551,rs348196,rs28582361,0,0,0,1,0
SE_1_-_155262086_155261734_155261657_155260659_SCAMP3,14,173,rs1052177,rs822478,rs348196,rs28582361,0,0,0,1,1.8169984141405674e-157
SE_1_-_155262086_155261734_155261657_155260659_SCAMP3,14,173,rs1052177,rs34632540,rs348196,rs28582361,0,0,0,1,1.1669446423948357e-286
SE_1_-_155262086_155261734_155261657_155260659_SCAMP3,14,173,rs1052177,rs2666826,rs348196,rs28582361,0,0,0,1,0
SE_1_-_155262086_155261734_155261657_155260659_SCAMP3,14,173,rs1052177,rs11264409,rs348196,rs28582361,0,0,0,1,0
SE_1_-_155262086_155261734_155261657_155260659_SCAMP3,14,173,rs1052177,rs12030596,rs348196,rs822490,0,0,0,1,0
SE_1_-_155262086_155261734_155261657_155260659_SCAMP3,14,173,rs1052177,rs10796947,rs348196,rs822490,0,0,0,1,0
SE_1_-_155262086_155261734_155261657_155260659_SCAMP3,14,173,rs1052177,rs28582361,rs348196,rs822490,0,0,0,1,1.0607437436927515e-87
SE_1_-_155262086_155261734_155261657_155260659_SCAMP3,14,173,rs1052177,rs822527,rs348196,rs822490,0,0,0,1,6.414993513354945e-257
SE_1_-_155262086_155261734_155261657_155260659_SCAMP3,14,173,rs1052177,rs821551,rs348196,rs822490,0,0,0,1,0
SE_1_-_155262086_155261734_155261657_155260659_SCAMP3,14,173,rs1052177,rs822478,rs348196,rs822490,0,0,0,1,1.2186423965262539e-42
SE_1_-_155262086_155261734_155261657_155260659_SCAMP3,14,173,rs1052177,rs34632540,rs348196,rs822490,0,0,0,1,1.3685416480056405e-293
SE_1_-_155262086_155261734_155261657_155260659_SCAMP3,14,173,rs1052177,rs2666826,rs348196,rs822490,0,0,0,1,0
SE_1_-_155262086_155261734_155261657_155260659_SCAMP3,14,173,rs1052177,rs11264409,rs348196,rs822490,0,0,0,1,0
SE_1_-_155262086_155261734_155261657_155260659_SCAMP3,14,173,rs1052177,rs12030596,rs348196,rs822527,0,0,0,1,0
SE_1_-_155262086_155261734_155261657_155260659_SCAMP3,14,173,rs1052177,rs10796947,rs348196,rs822527,0,0,0,1,0
SE_1_-_155262086_155261734_155261657_155260659_SCAMP3,14,173,rs1052177,rs28582361,rs348196,rs822527,0,0,0,0.999999999992724,7.738598348440378e-12
SE_1_-_155262086_155261734_155261657_155260659_SCAMP3,14,173,rs1052177,rs822527,rs348196,rs822527,0,0,0,0,1
SE_1_-_155262086_155261734_155261657_155260659_SCAMP3,14,173,rs1052177,rs821551,rs348196,rs822527,0,0,0,1,0
SE_1_-_155262086_155261734_155261657_155260659_SCAMP3,14,173,rs1052177,rs822478,rs348196,rs822527,0,0,0,1,2.5485058660477104e-171
SE_1_-_155262086_155261734_155261657_155260659_SCAMP3,14,173,rs1052177,rs34632540,rs348196,rs822527,0,0,0,1,7.6438882028443365e-286
SE_1_-_155262086_155261734_155261657_155260659_SCAMP3,14,173,rs1052177,rs2666826,rs348196,rs822527,0,0,0,1,0
SE_1_-_155262086_155261734_155261657_155260659_SCAMP3,14,173,rs1052177,rs11264409,rs348196,rs822527,0,0,0,1,0
SE_1_-_155680416_155680008_155679928_155679512_YY1AP1,15,194,rs12093350,rs6670014,rs10796944,rs4492610,0,1.8974087740818013e-119,0,0.9991164134114539,8.835865886945172e-4
SE_1_-_155680416_155680008_155679928_155679512_YY1AP1,15,194,rs12093350,rs11264369,rs10796944,rs4492610,0,1.899083422715509e-119,0,1,3.796640776545079e-68
SE_1_-_155680416_155680008_155679928_155679512_YY1AP1,15,194,rs12093350,rs2297480,rs10796944,rs4492610,0,1.8990834227159408e-119,0,1,1.39119860110661e-40
SE_1_-_155680416_155680008_155679928_155679512_YY1AP1,15,194,rs12093350,rs2666826,rs10796944,rs4492610,0,1.899083422715509e-119,0,1,6.946556447987483e-90
SE_1_-_155680416_155680008_155679928_155679512_YY1AP1,15,194,rs12093350,rs34632540,rs10796944,rs4492610,0,1.899083422715509e-119,0,1,4.748035342607048e-63
SE_1_-_155680416_155680008_155679928_155679512_YY1AP1,15,194,rs12093350,rs3814319,rs10796944,rs4492610,0,1.8990834227172363e-119,0,1,1.7321726680137567e-75
SE_1_-_155680416_155680008_155679928_155679512_YY1AP1,15,194,rs12093350,rs1325908,rs10796944,rs4492610,0,1.899083422713782e-119,0,1,1.9203543648069875e-86
SE_1_-_155680416_155680008_155679928_155679512_YY1AP1,15,194,rs12093350,rs11577338,rs10796944,rs4492610,0,1.899083422715509e-119,0,1,1.1733603687227151e-80
SE_1_-_155680416_155680008_155679928_155679512_YY1AP1,15,194,rs12093350,rs6670014,rs10796944,rs34632540,0,0,0,1,0
SE_1_-_155680416_155680008_155679928_155679512_YY1AP1,15,194,rs12093350,rs11264369,rs10796944,rs34632540,0,0,0,1,2.9796563860486743e-195
SE_1_-_155680416_155680008_155679928_155679512_YY1AP1,15,194,rs12093350,rs2297480,rs10796944,rs34632540,0,0,0,1,2.5103e-320
SE_1_-_155680416_155680008_155679928_155679512_YY1AP1,15,194,rs12093350,rs2666826,rs10796944,rs34632540,0,0,0,1,3.5177101127510986e-222
SE_1_-_155680416_155680008_155679928_155679512_YY1AP1,15,194,rs12093350,rs34632540,rs10796944,rs34632540,0,0,0,0,1
SE_1_-_155680416_155680008_155679928_155679512_YY1AP1,15,194,rs12093350,rs3814319,rs10796944,rs34632540,0,0,0,1,3.969436472494795e-213
SE_1_-_155680416_155680008_155679928_155679512_YY1AP1,15,194,rs12093350,rs1325908,rs10796944,rs34632540,0,0,0,1,1.2277193946435188e-244
SE_1_-_155680416_155680008_155679928_155679512_YY1AP1,15,194,rs12093350,rs11577338,rs10796944,rs34632540,0,0,0,1,7.689444336575369e-250
SE_1_-_155680416_155680008_155679928_155679512_YY1AP1,15,194,rs12093350,rs6670014,rs10796944,rs2666826,0,0,0,1,0
SE_1_-_155680416_155680008_155679928_155679512_YY1AP1,15,194,rs12093350,rs11264369,rs10796944,rs2666826,0,0,0,1,0
SE_1_-_155680416_155680008_155679928_155679512_YY1AP1,15,194,rs12093350,rs2297480,rs10796944,rs2666826,0,0,0,1,0
SE_1_-_155680416_155680008_155679928_155679512_YY1AP1,15,194,rs12093350,rs2666826,rs10796944,rs2666826,0,0,0,0,1
SE_1_-_155680416_155680008_155679928_155679512_YY1AP1,15,194,rs12093350,rs34632540,rs10796944,rs2666826,0,0,0,1,0
SE_1_-_155680416_155680008_155679928_155679512_YY1AP1,15,194,rs12093350,rs3814319,rs10796944,rs2666826,0,0,0,1,0
SE_1_-_155680416_155680008_155679928_155679512_YY1AP1,15,194,rs12093350,rs1325908,rs10796944,rs2666826,0,0,0,1,2.0124883389385638e-122
SE_1_-_155680416_155680008_155679928_155679512_YY1AP1,15,194,rs12093350,rs11577338,rs10796944,rs2666826,0,0,0,1,0
SE_1_-_155680416_155680008_155679928_155679512_YY1AP1,15,194,rs12093350,rs6670014,rs10796944,rs1325908,0,0,0,1,0
SE_1_-_155680416_155680008_155679928_155679512_YY1AP1,15,194,rs12093350,rs11264369,rs10796944,rs1325908,0,0,0,1,2.0661673e-316
SE_1_-_155680416_155680008_155679928_155679512_YY1AP1,15,194,rs12093350,rs2297480,rs10796944,rs1325908,0,0,0,1,0
SE_1_-_155680416_155680008_155679928_155679512_YY1AP1,15,194,rs12093350,rs2666826,rs10796944,rs1325908,0,0,0,1,9.394519192005205e-77
SE_1_-_155680416_155680008_155679928_155679512_YY1AP1,15,194,rs12093350,rs34632540,rs10796944,rs1325908,0,0,0,1,5.102e-319
SE_1_-_155680416_155680008_155679928_155679512_YY1AP1,15,194,rs12093350,rs3814319,rs10796944,rs1325908,0,0,0,1,0
SE_1_-_155680416_155680008_155679928_155679512_YY1AP1,15,194,rs12093350,rs1325908,rs10796944,rs1325908,0,0,0,0,1
SE_1_-_155680416_155680008_155679928_155679512_YY1AP1,15,194,rs12093350,rs11577338,rs10796944,rs1325908,0,0,0,1,0
SE_1_-_155680416_155680008_155679928_155679512_YY1AP1,15,194,rs12093350,rs6670014,rs10796944,rs3814319,0,0,0,1,0
SE_1_-_155680416_155680008_155679928_155679512_YY1AP1,15,194,rs12093350,rs11264369,rs10796944,rs3814319,0,0,0,1,0
SE_1_-_155680416_155680008_155679928_155679512_YY1AP1,15,194,rs12093350,rs2297480,rs10796944,rs3814319,0,0,0,1,0
SE_1_-_155680416_155680008_155679928_155679512_YY1AP1,15,194,rs12093350,rs2666826,rs10796944,rs3814319,0,0,0,1,0
SE_1_-_155680416_155680008_155679928_155679512_YY1AP1,15,194,rs12093350,rs34632540,rs10796944,rs3814319,0,0,0,1,0
SE_1_-_155680416_155680008_155679928_155679512_YY1AP1,15,194,rs12093350,rs3814319,rs10796944,rs3814319,0,0,0,0,1
SE_1_-_155680416_155680008_155679928_155679512_YY1AP1,15,194,rs12093350,rs1325908,rs10796944,rs3814319,0,0,0,1,0
SE_1_-_155680416_155680008_155679928_155679512_YY1AP1,15,194,rs12093350,rs11577338,rs10796944,rs3814319,0,0,0,1,4.45792165614385e-136
SE_1_-_155680416_155680008_155679928_155679512_YY1AP1,15,194,rs12093350,rs6670014,rs10796944,rs11577338,0,0,0,1,0
SE_1_-_155680416_155680008_155679928_155679512_YY1AP1,15,194,rs12093350,rs11264369,rs10796944,rs11577338,0,0,0,1,0
SE_1_-_155680416_155680008_155679928_155679512_YY1AP1,15,194,rs12093350,rs2297480,rs10796944,rs11577338,0,0,0,1,0
SE_1_-_155680416_155680008_155679928_155679512_YY1AP1,15,194,rs12093350,rs2666826,rs10796944,rs11577338,0,0,0,1,0
SE_1_-_155680416_155680008_155679928_155679512_YY1AP1,15,194,rs12093350,rs34632540,rs10796944,rs11577338,0,0,0,1,0
SE_1_-_155680416_155680008_155679928_155679512_YY1AP1,15,194,rs12093350,rs3814319,rs10796944,rs11577338,0,0,0,1,2.7412642448158246e-249
SE_1_-_155680416_155680008_155679928_155679512_YY1AP1,15,194,rs12093350,rs1325908,rs10796944,rs11577338,0,0,0,1,0
SE_1_-_155680416_155680008_155679928_155679512_YY1AP1,15,194,rs12093350,rs11577338,rs10796944,rs11577338,0,0,0,0,1
SE_1_-_155680416_155680008_155679928_155679512_YY1AP1,15,194,rs12093350,rs6670014,rs10796944,rs4971072,0,0,0,1,0
SE_1_-_155680416_155680008_155679928_155679512_YY1AP1,15,194,rs12093350,rs11264369,rs10796944,rs4971072,0,0,0,1,9.01097e-318
SE_1_-_155680416_155680008_155679928_155679512_YY1AP1,15,194,rs12093350,rs2297480,rs10796944,rs4971072,0,0,0,1,0
SE_1_-_155680416_155680008_155679928_155679512_YY1AP1,15,194,rs12093350,rs2666826,rs10796944,rs4971072,0,0,0,1,0
SE_1_-_155680416_155680008_155679928_155679512_YY1AP1,15,194,rs12093350,rs34632540,rs10796944,rs4971072,0,0,0,1,9.831577550309204e-278
SE_1_-_155680416_155680008_155679928_155679512_YY1AP1,15,194,rs12093350,rs3814319,rs10796944,rs4971072,0,0,0,1,8.162870044603886e-113
SE_1_-_155680416_155680008_155679928_155679512_YY1AP1,15,194,rs12093350,rs1325908,rs10796944,rs4971072,0,0,0,1,0
SE_1_-_155680416_155680008_155679928_155679512_YY1AP1,15,194,rs12093350,rs11577338,rs10796944,rs4971072,0,0,0,1,4.650754258929675e-190
SE_1_-_155680416_155680008_155679928_155679512_YY1AP1,16,276,rs12093350,rs12044063,rs7524950,rs423144,0,0,0,1,0
SE_1_-_155680416_155680008_155679928_155679512_YY1AP1,16,276,rs12093350,rs11264369,rs7524950,rs423144,0,0,0,1,0
SE_1_-_155680416_155680008_155679928_155679512_YY1AP1,16,276,rs12093350,rs6670014,rs7524950,rs423144,0,0,0,1,0
SE_1_-_155680416_155680008_155679928_155679512_YY1AP1,16,276,rs12093350,rs932972,rs7524950,rs423144,0,0,0,1,0
SE_1_-_155680416_155680008_155679928_155679512_YY1AP1,16,276,rs12093350,rs3814319,rs7524950,rs423144,0,0,0,1,0
SE_1_-_155680416_155680008_155679928_155679512_YY1AP1,16,276,rs12093350,rs11577338,rs7524950,rs423144,0,0,0,1,0
SE_1_-_155680416_155680008_155679928_155679512_YY1AP1,16,276,rs12093350,rs4971072,rs7524950,rs423144,0,0,0,1,0
SE_1_-_155680416_155680008_155679928_155679512_YY1AP1,16,276,rs12093350,rs12044063,rs7524950,rs4971101,0,0,0,1,0
SE_1_-_155680416_155680008_155679928_155679512_YY1AP1,16,276,rs12093350,rs11264369,rs7524950,rs4971101,0,0,0,1,0
SE_1_-_155680416_155680008_155679928_155679512_YY1AP1,16,276,rs12093350,rs6670014,rs7524950,rs4971101,0,0,0,1,0
SE_1_-_155680416_155680008_155679928_155679512_YY1AP1,16,276,rs12093350,rs932972,rs7524950,rs4971101,0,0,0,1,0
SE_1_-_155680416_155680008_155679928_155679512_YY1AP1,16,276,rs12093350,rs3814319,rs7524950,rs4971101,0,0,0,1,0
SE_1_-_155680416_155680008_155679928_155679512_YY1AP1,16,276,rs12093350,rs11577338,rs7524950,rs4971101,0,0,0,1,0
SE_1_-_155680416_155680008_155679928_155679512_YY1AP1,16,276,rs12093350,rs4971072,rs7524950,rs4971101,0,0,0,1,0
SE_1_-_155680416_155680008_155679928_155679512_YY1AP1,16,276,rs12093350,rs12044063,rs7524950,rs4971100,0,0,0,1,0
SE_1_-_155680416_155680008_155679928_155679512_YY1AP1,16,276,rs12093350,rs11264369,rs7524950,rs4971100,0,0,0,1,0
SE_1_-_155680416_155680008_155679928_155679512_YY1AP1,16,276,rs12093350,rs6670014,rs7524950,rs4971100,0,0,0,1,0
SE_1_-_155680416_155680008_155679928_155679512_YY1AP1,16,276,rs12093350,rs932972,rs7524950,rs4971100,0,0,0,1,0
SE_1_-_155680416_155680008_155679928_155679512_YY1AP1,16,276,rs12093350,rs3814319,rs7524950,rs4971100,0,0,0,1,0
SE_1_-_155680416_155680008_155679928_155679512_YY1AP1,16,276,rs12093350,rs11577338,rs7524950,rs4971100,0,0,0,1,0
SE_1_-_155680416_155680008_155679928_155679512_YY1AP1,16,276,rs12093350,rs4971072,rs7524950,rs4971100,0,0,0,1,0
SE_1_-_155680416_155680008_155679928_155679512_YY1AP1,17,166,rs12093350,rs6670014,rs12091730,rs6670014,0,0,0,6.912830106712209e-9,0.9999999930869308
SE_1_-_155680416_155680008_155679928_155679512_YY1AP1,17,166,rs12093350,rs2297775,rs12091730,rs6670014,0,0,0,1,0
SE_1_-_155680416_155680008_155679928_155679512_YY1AP1,17,166,rs12093350,rs12081192,rs12091730,rs6670014,0,0,0,1,0
SE_1_-_155680416_155680008_155679928_155679512_YY1AP1,17,166,rs12093350,rs11264369,rs12091730,rs6670014,0,0,0,1,4.063234662148064e-200
SE_1_-_155680416_155680008_155679928_155679512_YY1AP1,17,166,rs12093350,rs28582361,rs12091730,rs6670014,0,0,0,1,0
SE_1_-_155680416_155680008_155679928_155679512_YY1AP1,17,166,rs12093350,rs822527,rs12091730,rs6670014,0,0,0,1,0
SE_1_-_155680416_155680008_155679928_155679512_YY1AP1,17,166,rs12093350,rs1973768,rs12091730,rs6670014,0,0,0,1,0
SE_1_-_155680416_155680008_155679928_155679512_YY1AP1,17,166,rs12093350,rs6670014,rs12091730,rs4824,0,0,0,1,3.58801081777572e-243
SE_1_-_155680416_155680008_155679928_155679512_YY1AP1,17,166,rs12093350,rs2297775,rs12091730,rs4824,0,0,0,1,6.298656673569585e-273
SE_1_-_155680416_155680008_155679928_155679512_YY1AP1,17,166,rs12093350,rs12081192,rs12091730,rs4824,0,0,0,1,5.035717103e-314
SE_1_-_155680416_155680008_155679928_155679512_YY1AP1,17,166,rs12093350,rs11264369,rs12091730,rs4824,0,0,0,1,1.5779358358415192e-265
SE_1_-_155680416_155680008_155679928_155679512_YY1AP1,17,166,rs12093350,rs28582361,rs12091730,rs4824,0,0,0,1,0
SE_1_-_155680416_155680008_155679928_155679512_YY1AP1,17,166,rs12093350,rs822527,rs12091730,rs4824,0,0,0,1,0
SE_1_-_155680416_155680008_155679928_155679512_YY1AP1,17,166,rs12093350,rs1973768,rs12091730,rs4824,0,0,0,1,0
SE_1_-_155680416_155680008_155679928_155679512_YY1AP1,17,166,rs12093350,rs6670014,rs12091730,rs2666826,0,0,0,1,0
SE_1_-_155680416_155680008_155679928_155679512_YY1AP1,17,166,rs12093350,rs2297775,rs12091730,rs2666826,0,0,0,1,0
SE_1_-_155680416_155680008_155679928_155679512_YY1AP1,17,166,rs12093350,rs12081192,rs12091730,rs2666826,0,0,0,1,0
SE_1_-_155680416_155680008_155679928_155679512_YY1AP1,17,166,rs12093350,rs11264369,rs12091730,rs2666826,0,0,0,1,0
SE_1_-_155680416_155680008_155679928_155679512_YY1AP1,17,166,rs12093350,rs28582361,rs12091730,rs2666826,0,0,0,1,0
SE_1_-_155680416_155680008_155679928_155679512_YY1AP1,17,166,rs12093350,rs822527,rs12091730,rs2666826,0,0,0,1,0
SE_1_-_155680416_155680008_155679928_155679512_YY1AP1,17,166,rs12093350,rs1973768,rs12091730,rs2666826,0,0,0,1,0
SE_1_-_155680416_155680008_155679928_155679512_YY1AP1,17,166,rs12093350,rs6670014,rs12091730,rs1325908,0,0,0,1,0
SE_1_-_155680416_155680008_155679928_155679512_YY1AP1,17,166,rs12093350,rs2297775,rs12091730,rs1325908,0,0,0,1,0
SE_1_-_155680416_155680008_155679928_155679512_YY1AP1,17,166,rs12093350,rs12081192,rs12091730,rs1325908,0,0,0,1,0
SE_1_-_155680416_155680008_155679928_155679512_YY1AP1,17,166,rs12093350,rs11264369,rs12091730,rs1325908,0,0,0,1,0
SE_1_-_155680416_155680008_155679928_155679512_YY1AP1,17,166,rs12093350,rs28582361,rs12091730,rs1325908,0,0,0,1,0
SE_1_-_155680416_155680008_155679928_155679512_YY1AP1,17,166,rs12093350,rs822527,rs12091730,rs1325908,0,0,0,1,0
SE_1_-_155680416_155680008_155679928_155679512_YY1AP1,17,166,rs12093350,rs1973768,rs12091730,rs1325908,0,0,0,1,0
SE_1_-_155680416_155680008_155679928_155679512_YY1AP1,17,166,rs12093350,rs6670014,rs12091730,rs34632540,0,0,0,1,0
SE_1_-_155680416_155680008_155679928_155679512_YY1AP1,17,166,rs12093350,rs2297775,rs12091730,rs34632540,0,0,0,1,0
SE_1_-_155680416_155680008_155679928_155679512_YY1AP1,17,166,rs12093350,rs12081192,rs12091730,rs34632540,0,0,0,1,0
SE_1_-_155680416_155680008_155679928_155679512_YY1AP1,17,166,rs12093350,rs11264369,rs12091730,rs34632540,0,0,0,1,3.98308034916062e-245
SE_1_-_155680416_155680008_155679928_155679512_YY1AP1,17,166,rs12093350,rs28582361,rs12091730,rs34632540,0,0,0,1,0
SE_1_-_155680416_155680008_155679928_155679512_YY1AP1,17,166,rs12093350,rs822527,rs12091730,rs34632540,0,0,0,1,0
SE_1_-_155680416_155680008_155679928_155679512_YY1AP1,17,166,rs12093350,rs1973768,rs12091730,rs34632540,0,0,0,1,0
SE_1_-_155680416_155680008_155679928_155679512_YY1AP1,17,166,rs12093350,rs6670014,rs12091730,rs821551,0,0,0,1,0
SE_1_-_155680416_155680008_155679928_155679512_YY1AP1,17,166,rs12093350,rs2297775,rs12091730,rs821551,0,0,0,1,0
SE_1_-_155680416_155680008_155679928_155679512_YY1AP1,17,166,rs12093350,rs12081192,rs12091730,rs821551,0,0,0,1,0
SE_1_-_155680416_155680008_155679928_155679512_YY1AP1,17,166,rs12093350,rs11264369,rs12091730,rs821551,0,0,0,1,0
SE_1_-_155680416_155680008_155679928_155679512_YY1AP1,17,166,rs12093350,rs28582361,rs12091730,rs821551,0,0,0,1,3.4800071833724667e-189
SE_1_-_155680416_155680008_155679928_155679512_YY1AP1,17,166,rs12093350,rs822527,rs12091730,rs821551,0,0,0,1,0
SE_1_-_155680416_155680008_155679928_155679512_YY1AP1,17,166,rs12093350,rs1973768,rs12091730,rs821551,0,0,0,1,0
SE_1_-_155680416_155680008_155679928_155679512_YY1AP1,17,166,rs12093350,rs6670014,rs12091730,rs822527,0,0,0,1,0
SE_1_-_155680416_155680008_155679928_155679512_YY1AP1,17,166,rs12093350,rs2297775,rs12091730,rs822527,0,0,0,1,0
SE_1_-_155680416_155680008_155679928_155679512_YY1AP1,17,166,rs12093350,rs12081192,rs12091730,rs822527,0,0,0,1,0
SE_1_-_155680416_155680008_155679928_155679512_YY1AP1,17,166,rs12093350,rs11264369,rs12091730,rs822527,0,0,0,1,0
SE_1_-_155680416_155680008_155679928_155679512_YY1AP1,17,166,rs12093350,rs28582361,rs12091730,rs822527,0,0,0,1,0
SE_1_-_155680416_155680008_155679928_155679512_YY1AP1,17,166,rs12093350,rs822527,rs12091730,rs822527,0,0,0,0,1
SE_1_-_155680416_155680008_155679928_155679512_YY1AP1,17,166,rs12093350,rs1973768,rs12091730,rs822527,0,0,0,1,7.232305178889225e-229
SE_1_-_155680416_155680008_155679928_155679512_YY1AP1,18,173,rs12093350,rs34632540,rs348196,rs2666826,0,2.317626404535626e-102,1.4119719820077015e-295,1,2.2223796992407757e-51
SE_1_-_155680416_155680008_155679928_155679512_YY1AP1,18,173,rs12093350,rs821551,rs348196,rs2666826,0,2.317626404534572e-102,0,1,5.342494912305154e-46
SE_1_-_155680416_155680008_155679928_155679512_YY1AP1,18,173,rs12093350,rs822478,rs348196,rs2666826,0,2.317626404534572e-102,0,1,2.8884290275019986e-52
SE_1_-_155680416_155680008_155679928_155679512_YY1AP1,18,173,rs12093350,rs28582361,rs348196,rs2666826,0,2.317626404530356e-102,0,1,2.7561746454244142e-43
SE_1_-_155680416_155680008_155679928_155679512_YY1AP1,18,173,rs12093350,rs822527,rs348196,rs2666826,0,2.3176264045387876e-102,0,1,1.6186617368797787e-43
SE_1_-_155680416_155680008_155679928_155679512_YY1AP1,18,173,rs12093350,rs12022088,rs348196,rs2666826,6.15107682774086e-204,2.3157206973281895e-102,2.6540415727504635e-102,0.9991760853881231,8.239146118490272e-4
SE_1_-_155680416_155680008_155679928_155679512_YY1AP1,18,173,rs12093350,rs34632540,rs348196,rs10796947,0,4.200576112598774e-207,1.4119719820019226e-295,0.9999999999961346,3.9229563531358805e-12
SE_1_-_155680416_155680008_155679928_155679512_YY1AP1,18,173,rs12093350,rs821551,rs348196,rs10796947,0,4.2005761126116675e-207,0,1,5.9085567272778345e-87
SE_1_-_155680416_155680008_155679928_155679512_YY1AP1,18,173,rs12093350,rs822478,rs348196,rs10796947,0,4.2005761126116675e-207,0,1,2.3609508479282197e-88
SE_1_-_155680416_155680008_155679928_155679512_YY1AP1,18,173,rs12093350,rs28582361,rs348196,rs10796947,0,4.200576112607847e-207,0,1,4.56891571971681e-62
SE_1_-_155680416_155680008_155679928_155679512_YY1AP1,18,173,rs12093350,rs822527,rs348196,rs10796947,0,4.200576112623129e-207,0,1,1.0429806247301367e-61
SE_1_-_155680416_155680008_155679928_155679512_YY1AP1,18,173,rs12093350,rs12022088,rs348196,rs10796947,1.1157678220556927e-308,4.200576112615488e-207,2.6562256989100484e-102,1,8.95668947012852e-57
SE_1_-_155680416_155680008_155679928_155679512_YY1AP1,18,173,rs12093350,rs34632540,rs348196,rs28582361,0,0,1.4119719820086645e-295,1,2.0135609055955594e-100
SE_1_-_155680416_155680008_155679928_155679512_YY1AP1,18,173,rs12093350,rs821551,rs348196,rs28582361,0,0,0,1,1.804468734814824e-275
SE_1_-_155680416_155680008_155679928_155679512_YY1AP1,18,173,rs12093350,rs822478,rs348196,rs28582361,0,0,0,1,2.13976015184e-313
SE_1_-_155680416_155680008_155679928_155679512_YY1AP1,18,173,rs12093350,rs28582361,rs348196,rs28582361,0,0,0,0,1
SE_1_-_155680416_155680008_155679928_155679512_YY1AP1,18,173,rs12093350,rs822527,rs348196,rs28582361,0,0,0,1,2.0490443710032432e-88
SE_1_-_155680416_155680008_155679928_155679512_YY1AP1,18,173,rs12093350,rs12022088,rs348196,rs28582361,0,0,2.65622569891337e-102,1,8.700992536842846e-58
SE_1_-_155680416_155680008_155679928_155679512_YY1AP1,18,173,rs12093350,rs34632540,rs348196,rs822490,0,0,1.4119719820073803e-295,1,6.9572393314437185e-74
SE_1_-_155680416_155680008_155679928_155679512_YY1AP1,18,173,rs12093350,rs821551,rs348196,rs822490,0,0,0,1,0
SE_1_-_155680416_155680008_155679928_155679512_YY1AP1,18,173,rs12093350,rs822478,rs348196,rs822490,0,0,0,1,1.2912004332904255e-55
SE_1_-_155680416_155680008_155679928_155679512_YY1AP1,18,173,rs12093350,rs28582361,rs348196,rs822490,0,0,0,1,3.9844875404361227e-205
SE_1_-_155680416_155680008_155679928_155679512_YY1AP1,18,173,rs12093350,rs822527,rs348196,rs822490,0,0,0,1,6.414992806248725e-257
SE_1_-_155680416_155680008_155679928_155679512_YY1AP1,18,173,rs12093350,rs12022088,rs348196,rs822490,0,0,2.6562256989085384e-102,1,6.317386920424784e-80
SE_1_-_155680416_155680008_155679928_155679512_YY1AP1,18,173,rs12093350,rs34632540,rs348196,rs822527,0,0,1.4119719820086645e-295,1,4.5532768418917104e-100
SE_1_-_155680416_155680008_155679928_155679512_YY1AP1,18,173,rs12093350,rs821551,rs348196,rs822527,0,0,0,1,4.80408146308265e-310
SE_1_-_155680416_155680008_155679928_155679512_YY1AP1,18,173,rs12093350,rs822478,rs348196,rs822527,0,0,0,1,0
SE_1_-_155680416_155680008_155679928_155679512_YY1AP1,18,173,rs12093350,rs28582361,rs348196,rs822527,0,0,0,1,1.0779804345822426e-80
SE_1_-_155680416_155680008_155679928_155679512_YY1AP1,18,173,rs12093350,rs822527,rs348196,rs822527,0,0,0,0,1
SE_1_-_155680416_155680008_155679928_155679512_YY1AP1,18,173,rs12093350,rs12022088,rs348196,rs822527,0,0,2.65622569891337e-102,1,5.847676613057356e-58
A5SS_2_+_69806432_69806498_69807906_ANXA4,19,302,rs7349311,rs877123,rs6756513,rs877123,1.8208059008208914e-120,1.8839309348641546e-65,1.9329858299208196e-58,0,1
A5SS_2_+_69806432_69806498_69807906_ANXA4,19,302,rs7349311,rs11891903,rs6756513,rs877123,1.703649955390268e-107,9.419654674320754e-63,1.8086119017024007e-45,1,2.431472559210382e-16
A5SS_2_+_69806432_69806498_69807906_ANXA4,19,302,rs7349311,rs7349311,rs6756513,rs877123,1.7958843430869068e-64,9.237205896916002e-63,0.019065288539534046,0.9806304460340078,3.042654264690228e-4
A5SS_2_+_69806432_69806498_69807906_ANXA4,19,302,rs7349311,rs877123,rs6756513,rs13383061,2.922015772058233e-114,3.0233183573601425e-59,9.664929149603804e-56,1,3.429321278428177e-19
A5SS_2_+_69806432_69806498_69807906_ANXA4,19,302,rs7349311,rs11891903,rs6756513,rs13383061,9.3838097949032225e-106,5.188404314972574e-61,3.103811337651137e-47,0.015191673365499318,0.9848083266345017
A5SS_2_+_69806432_69806498_69807906_ANXA4,19,302,rs7349311,rs7349311,rs6756513,rs13383061,5.7628238289105634e-61,2.9641324320362807e-59,0.019061253721035395,0.980422489481757,5.16256797210843e-4
SE_4_+_83458429_83459740_83459797_83460973_MRPS18C,20,389,rs7688416,rs6844460,rs1963045,rs61415150,0,5.012024713987105e-10,0,0.9999999994952304,3.677108992980188e-12
SE_4_+_83458429_83459740_83459797_83460973_MRPS18C,20,389,rs7688416,rs553774,rs1963045,rs61415150,0,5.012024713989385e-10,0,0.9999999994952304,3.7288307393336134e-12
SE_4_+_83458429_83459740_83459797_83460973_MRPS18C,20,389,rs7688416,rs11723722,rs1963045,rs61415150,0,5.012024713987675e-10,0,0.9999999994948894,3.91377190730417e-12
SE_4_+_83458429_83459740_83459797_83460973_MRPS18C,20,389,rs7688416,rs530648,rs1963045,rs61415150,0,5.012024713988246e-10,0,0.9999999994950031,3.8280481879234e-12
SE_4_+_83458429_83459740_83459797_83460973_MRPS18C,20,389,rs7688416,rs2868789,rs1963045,rs61415150,7.107667162938376e-191,5.012024713985396e-10,1.4181229273495754e-181,0.9999999994945483,4.261200554115051e-12
SE_4_+_83458429_83459740_83459797_83460973_MRPS18C,20,389,rs7688416,rs13147423,rs1963045,rs61415150,0,5.012024713759185e-10,0,0.999999999449301,4.948509601585268e-11
SE_4_+_83458429_83459740_83459797_83460973_MRPS18C,20,389,rs7688416,rs10027007,rs1963045,rs61415150,0,5.012024713987105e-10,0,0.9999999994952304,3.6375326413682254e-12
SE_4_+_83458429_83459740_83459797_83460973_MRPS18C,20,389,rs7688416,rs6844460,rs1963045,rs4693617,0,1.4389070840144455e-73,0,1,1.0949626793691587e-69
SE_4_+_83458429_83459740_83459797_83460973_MRPS18C,20,389,rs7688416,rs553774,rs1963045,rs4693617,0,1.438907084015754e-73,0,1,4.829666749167616e-73
SE_4_+_83458429_83459740_83459797_83460973_MRPS18C,20,389,rs7688416,rs11723722,rs1963045,rs4693617,0,1.438907084015754e-73,0,1,3.820533152647528e-73
SE_4_+_83458429_83459740_83459797_83460973_MRPS18C,20,389,rs7688416,rs530648,rs1963045,rs4693617,0,1.438907084015427e-73,0,1,4.576733444561147e-73
SE_4_+_83458429_83459740_83459797_83460973_MRPS18C,20,389,rs7688416,rs2868789,rs1963045,rs4693617,2.040547127199745e-254,1.4389070840155907e-73,1.4181229280664488e-181,1,4.0408019051275705e-73
SE_4_+_83458429_83459740_83459797_83460973_MRPS18C,20,389,rs7688416,rs13147423,rs1963045,rs4693617,0,1.438907084015754e-73,0,1,3.1921032433600205e-75
SE_4_+_83458429_83459740_83459797_83460973_MRPS18C,20,389,rs7688416,rs10027007,rs1963045,rs4693617,0,1.4389070840144455e-73,0,1,3.2015400467244365e-70
SE_4_+_83458429_83459740_83459797_83460973_MRPS18C,20,389,rs7688416,rs6844460,rs1963045,rs6844460,0,0,0,1.4297256722070432e-12,0.999999999998181
SE_4_+_83458429_83459740_83459797_83460973_MRPS18C,20,389,rs7688416,rs553774,rs1963045,rs6844460,0,0,0,1,8.791076830789697e-254
SE_4_+_83458429_83459740_83459797_83460973_MRPS18C,20,389,rs7688416,rs11723722,rs1963045,rs6844460,0,0,0,1,1.642879693270759e-225
SE_4_+_83458429_83459740_83459797_83460973_MRPS18C,20,389,rs7688416,rs530648,rs1963045,rs6844460,0,0,0,1,3.8149185111136056e-232
SE_4_+_83458429_83459740_83459797_83460973_MRPS18C,20,389,rs7688416,rs2868789,rs1963045,rs6844460,0,0,1.4181229280664488e-181,1,9.322595304447091e-112
SE_4_+_83458429_83459740_83459797_83460973_MRPS18C,20,389,rs7688416,rs13147423,rs1963045,rs6844460,0,0,0,1,1.0854174193387557e-231
SE_4_+_83458429_83459740_83459797_83460973_MRPS18C,20,389,rs7688416,rs10027007,rs1963045,rs6844460,0,0,0,1,1.9287397162121508e-17
SE_4_+_83458429_83459740_83459797_83460973_MRPS18C,20,389,rs7688416,rs6844460,rs1963045,rs10027007,0,0,0,1,2.8236917161716964e-110
SE_4_+_83458429_83459740_83459797_83460973_MRPS18C,20,389,rs7688416,rs553774,rs1963045,rs10027007,0,0,0,1,0
SE_4_+_83458429_83459740_83459797_83460973_MRPS18C,20,389,rs7688416,rs11723722,rs1963045,rs10027007,0,0,0,1,4.8774772220824454e-232
SE_4_+_83458429_83459740_83459797_83460973_MRPS18C,20,389,rs7688416,rs530648,rs1963045,rs10027007,0,0,0,1,1.6759029004851482e-231
SE_4_+_83458429_83459740_83459797_83460973_MRPS18C,20,389,rs7688416,rs2868789,rs1963045,rs10027007,0,0,1.418122928065159e-181,1,7.615438058285581e-111
SE_4_+_83458429_83459740_83459797_83460973_MRPS18C,20,389,rs7688416,rs13147423,rs1963045,rs10027007,0,0,0,1,0
SE_4_+_83458429_83459740_83459797_83460973_MRPS18C,20,389,rs7688416,rs10027007,rs1963045,rs10027007,0,0,0,1.0913936421319942e-14,1
SE_4_+_83458429_83459740_83459797_83460973_MRPS18C,20,389,rs7688416,rs6844460,rs1963045,rs2132095,0,2.906806361823877e-20,0,1,9.188964242549417e-19
SE_4_+_83458429_83459740_83459797_83460973_MRPS18C,20,389,rs7688416,rs553774,rs1963045,rs2132095,0,2.906806361826521e-20,0,1,1.3545168495179713e-21
SE_4_+_83458429_83459740_83459797_83460973_MRPS18C,20,389,rs7688416,rs11723722,rs1963045,rs2132095,0,2.9068063618261907e-20,0,1,2.8842364164870588e-21
SE_4_+_83458429_83459740_83459797_83460973_MRPS18C,20,389,rs7688416,rs530648,rs1963045,rs2132095,0,2.9068063618261907e-20,0,1,1.5234502312498438e-21
SE_4_+_83458429_83459740_83459797_83460973_MRPS18C,20,389,rs7688416,rs2868789,rs1963045,rs2132095,4.122208749154904e-201,2.906806361826025e-20,1.4181229280664488e-181,1,2.288844338957983e-21
SE_4_+_83458429_83459740_83459797_83460973_MRPS18C,20,389,rs7688416,rs13147423,rs1963045,rs2132095,0,2.906806361826521e-20,0,1,3.0147603627951597e-19
SE_4_+_83458429_83459740_83459797_83460973_MRPS18C,20,389,rs7688416,rs10027007,rs1963045,rs2132095,0,2.906806361823877e-20,0,1,4.736454272354689e-19
SE_4_+_83458429_83459740_83459797_83460973_MRPS18C,20,389,rs7688416,rs6844460,rs1963045,rs13112255,0,5.265254472320331e-276,0,1,2.264352029154458e-13
SE_4_+_83458429_83459740_83459797_83460973_MRPS18C,20,389,rs7688416,rs553774,rs1963045,rs13112255,0,5.2652544723227246e-276,0,1,8.88099184718419e-168
SE_4_+_83458429_83459740_83459797_83460973_MRPS18C,20,389,rs7688416,rs11723722,rs1963045,rs13112255,0,5.2652544723227246e-276,0,1,2.3669241781617692e-175
SE_4_+_83458429_83459740_83459797_83460973_MRPS18C,20,389,rs7688416,rs530648,rs1963045,rs13112255,0,5.265254472321528e-276,0,1,4.806980579157919e-167
SE_4_+_83458429_83459740_83459797_83460973_MRPS18C,20,389,rs7688416,rs2868789,rs1963045,rs13112255,0,5.265254472321528e-276,1.4181229280662875e-181,1,8.911695226655347e-112
SE_4_+_83458429_83459740_83459797_83460973_MRPS18C,20,389,rs7688416,rs13147423,rs1963045,rs13112255,0,5.2652544723227246e-276,0,1,4.440847019394179e-181
SE_4_+_83458429_83459740_83459797_83460973_MRPS18C,20,389,rs7688416,rs10027007,rs1963045,rs13112255,0,1.0724366901999168e-276,0,0.2020860065450518,0.7979139934546665
SE_4_+_83458429_83459740_83459797_83460973_MRPS18C,20,389,rs7688416,rs6844460,rs1963045,rs35206598,0,1.3295725601404411e-5,0,0.9999781825987948,8.521675995080139e-6
SE_4_+_83458429_83459740_83459797_83460973_MRPS18C,20,389,rs7688416,rs553774,rs1963045,rs35206598,0,1.329582289256936e-5,0,0.9999855145800711,1.1895968455204972e-6
SE_4_+_83458429_83459740_83459797_83460973_MRPS18C,20,389,rs7688416,rs11723722,rs1963045,rs35206598,0,1.3295825509201004e-5,0,0.9999857117723974,9.924021109310786e-7
SE_4_+_83458429_83459740_83459797_83460973_MRPS18C,20,389,rs7688416,rs530648,rs1963045,rs35206598,0,1.3295823788188374e-5,0,0.9999855820747439,1.1221014418017659e-6
SE_4_+_83458429_83459740_83459797_83460973_MRPS18C,20,389,rs7688416,rs2868789,rs1963045,rs35206598,1.885511754313885e-186,1.3295827300985122e-5,1.4181028595257382e-181,0.9999858468036102,8.573690806697971e-7
SE_4_+_83458429_83459740_83459797_83460973_MRPS18C,20,389,rs7688416,rs13147423,rs1963045,rs35206598,0,1.3295837185024353e-5,0,0.9999865916768955,1.1248593875550394e-7
SE_4_+_83458429_83459740_83459797_83460973_MRPS18C,20,389,rs7688416,rs10027007,rs1963045,rs35206598,0,1.3295714938409984e-5,0,0.9999773790226018,9.325262581294645e-6
SE_4_+_83456958_83458346_83458429_83460973_MRPS18C,21,389,rs4693627,rs6844460,rs1963045,rs61415150,0,5.012352231425203e-10,0,0.9999999994952304,3.6773742468503056e-12
SE_4_+_83456958_83458346_83458429_83460973_MRPS18C,21,389,rs4693627,rs530648,rs1963045,rs61415150,0,5.012352231422923e-10,0,0.9999999994947757,3.8283624663733724e-12
SE_4_+_83456958_83458346_83458429_83460973_MRPS18C,21,389,rs4693627,rs11099602,rs1963045,rs61415150,0,5.012352231424633e-10,0,0.9999999994948894,3.914059115248536e-12
SE_4_+_83456958_83458346_83458429_83460973_MRPS18C,21,389,rs4693627,rs553774,rs1963045,rs61415150,0,5.012352231425773e-10,0,0.9999999994950031,3.72910723340506e-12
SE_4_+_83456958_83458346_83458429_83460973_MRPS18C,21,389,rs4693627,rs13147423,rs1963045,rs61415150,0,5.012352231194988e-10,0,0.999999999449301,4.9489642377215926e-11
SE_4_+_83456958_83458346_83458429_83460973_MRPS18C,21,389,rs4693627,rs10027007,rs1963045,rs61415150,0,5.012352231429762e-10,0,0.999999999494321,3.6378057084228152e-12
SE_4_+_83456958_83458346_83458429_83460973_MRPS18C,21,389,rs4693627,rs6844460,rs1963045,rs4693617,0,1.439641848825656e-73,0,1,1.0954150571503372e-69
SE_4_+_83456958_83458346_83458429_83460973_MRPS18C,21,389,rs4693627,rs530648,rs1963045,rs4693617,0,1.4396418488269652e-73,0,1,4.578730968966627e-73
SE_4_+_83456958_83458346_83458429_83460973_MRPS18C,21,389,rs4693627,rs11099602,rs1963045,rs4693617,0,1.4396418488268016e-73,0,1,3.822249825117572e-73
SE_4_+_83456958_83458346_83458429_83460973_MRPS18C,21,389,rs4693627,rs553774,rs1963045,rs4693617,0,1.4396418488269652e-73,0,1,4.8318548834027014e-73
SE_4_+_83456958_83458346_83458429_83460973_MRPS18C,21,389,rs4693627,rs13147423,rs1963045,rs4693617,0,1.4396418488269652e-73,0,1,3.193626887373147e-75
SE_4_+_83456958_83458346_83458429_83460973_MRPS18C,21,389,rs4693627,rs10027007,rs1963045,rs4693617,0,1.4396418488282748e-73,0,1,3.2027919757429657e-70
SE_4_+_83456958_83458346_83458429_83460973_MRPS18C,21,389,rs4693627,rs6844460,rs1963045,rs6844460,0,0,0,1.2478267316061868e-12,0.999999999998181
SE_4_+_83456958_83458346_83458429_83460973_MRPS18C,21,389,rs4693627,rs530648,rs1963045,rs6844460,0,0,0,1,5.44732240232554e-252
SE_4_+_83456958_83458346_83458429_83460973_MRPS18C,21,389,rs4693627,rs11099602,rs1963045,rs6844460,0,0,0,1,1.2352714865337476e-238
SE_4_+_83456958_83458346_83458429_83460973_MRPS18C,21,389,rs4693627,rs553774,rs1963045,rs6844460,0,0,0,1,5.27752817166643e-248
SE_4_+_83456958_83458346_83458429_83460973_MRPS18C,21,389,rs4693627,rs13147423,rs1963045,rs6844460,0,0,0,1,1.0971219981579131e-231
SE_4_+_83456958_83458346_83458429_83460973_MRPS18C,21,389,rs4693627,rs10027007,rs1963045,rs6844460,0,0,0,1,1.9308056665759016e-17
SE_4_+_83456958_83458346_83458429_83460973_MRPS18C,21,389,rs4693627,rs6844460,rs1963045,rs10027007,0,0,0,1,6.829086879988657e-116
SE_4_+_83456958_83458346_83458429_83460973_MRPS18C,21,389,rs4693627,rs530648,rs1963045,rs10027007,0,0,0,1,0
SE_4_+_83456958_83458346_83458429_83460973_MRPS18C,21,389,rs4693627,rs11099602,rs1963045,rs10027007,0,0,0,1,1.6416449369178171e-245
SE_4_+_83456958_83458346_83458429_83460973_MRPS18C,21,389,rs4693627,rs553774,rs1963045,rs10027007,0,0,0,1,6.941190966032258e-268
SE_4_+_83456958_83458346_83458429_83460973_MRPS18C,21,389,rs4693627,rs13147423,rs1963045,rs10027007,0,0,0,1,0
SE_4_+_83456958_83458346_83458429_83460973_MRPS18C,21,389,rs4693627,rs10027007,rs1963045,rs10027007,0,0,0,7.275957614202572e-15,1
SE_4_+_83456958_83458346_83458429_83460973_MRPS18C,21,389,rs4693627,rs6844460,rs1963045,rs2132095,0,2.907554966347928e-20,0,1,9.19136796202235e-19
SE_4_+_83456958_83458346_83458429_83460973_MRPS18C,21,389,rs4693627,rs530648,rs1963045,rs2132095,0,2.9075549663492505e-20,0,1,1.523924138936373e-21
SE_4_+_83456958_83458346_83458429_83460973_MRPS18C,21,389,rs4693627,rs11099602,rs1963045,rs2132095,0,2.9075549663499114e-20,0,1,2.885018890236085e-21
SE_4_+_83456958_83458346_83458429_83460973_MRPS18C,21,389,rs4693627,rs553774,rs1963045,rs2132095,0,2.9075549663492505e-20,0,1,1.354895436636809e-21
SE_4_+_83456958_83458346_83458429_83460973_MRPS18C,21,389,rs4693627,rs13147423,rs1963045,rs2132095,0,2.9075549663492505e-20,0,1,3.0156131391082584e-19
SE_4_+_83456958_83458346_83458429_83460973_MRPS18C,21,389,rs4693627,rs10027007,rs1963045,rs2132095,0,2.907554966355861e-20,0,1,4.737801331746635e-19
SE_4_+_83456958_83458346_83458429_83460973_MRPS18C,21,389,rs4693627,rs6844460,rs1963045,rs13112255,0,5.728856513588868e-276,0,1,2.273616816783363e-13
SE_4_+_83456958_83458346_83458429_83460973_MRPS18C,21,389,rs4693627,rs530648,rs1963045,rs13112255,0,5.728856513583658e-276,0,1,5.060386604545378e-167
SE_4_+_83456958_83458346_83458429_83460973_MRPS18C,21,389,rs4693627,rs11099602,rs1963045,rs13112255,0,5.728856513581704e-276,0,1,2.4957597520786847e-175
SE_4_+_83456958_83458346_83458429_83460973_MRPS18C,21,389,rs4693627,rs553774,rs1963045,rs13112255,0,5.728856513582355e-276,0,1,9.35275300018462e-168
SE_4_+_83456958_83458346_83458429_83460973_MRPS18C,21,389,rs4693627,rs13147423,rs1963045,rs13112255,0,5.728856513583658e-276,0,1,4.6816812391483424e-181
SE_4_+_83456958_83458346_83458429_83460973_MRPS18C,21,389,rs4693627,rs10027007,rs1963045,rs13112255,0,1.166889679532408e-276,0,0.20209049723652572,0.7979095027626751
SE_4_+_83456958_83458346_83458429_83460973_MRPS18C,21,389,rs4693627,rs6844460,rs1963045,rs35206598,0,1.3295247505443833e-5,0,0.9999781835828466,8.521169258391118e-6
SE_4_+_83456958_83458346_83458429_83460973_MRPS18C,21,389,rs4693627,rs530648,rs1963045,rs35206598,0,1.3295345683133283e-5,0,0.9999855826397592,1.1220146181509342e-6
SE_4_+_83456958_83458346_83458429_83460973_MRPS18C,21,389,rs4693627,rs11099602,rs1963045,rs35206598,0,1.3295347403700104e-5,0,0.9999857123084231,9.923441215351386e-7
SE_4_+_83456958_83458346_83458429_83460973_MRPS18C,21,389,rs4693627,rs553774,rs1963045,rs35206598,0,1.3295344787336372e-5,0,0.9999855151290569,1.189526170748763e-6
SE_4_+_83456958_83458346_83458429_83460973_MRPS18C,21,389,rs4693627,rs13147423,rs1963045,rs35206598,0,1.3295359078400749e-5,0,0.9999865921598308,1.1248123809477693e-7
SE_4_+_83456958_83458346_83458429_83460973_MRPS18C,21,389,rs4693627,rs10027007,rs1963045,rs35206598,0,1.3295236845541428e-5,0,0.9999773802076466,9.324555405714845e-6
SE_4_+_83456958_83459740_83459797_83460973_MRPS18C,22,389,rs4693627,rs10033600,rs1963045,rs61415150,0,5.012352210677384e-10,0,0.9999999994956852,3.102332546017154e-12
SE_4_+_83456958_83459740_83459797_83460973_MRPS18C,22,389,rs4693627,rs553774,rs1963045,rs61415150,0,5.012352210673965e-10,0,0.9999999994952304,3.7290974153039355e-12
SE_4_+_83456958_83459740_83459797_83460973_MRPS18C,22,389,rs4693627,rs11099602,rs1963045,rs61415150,0,5.012352210673965e-10,0,0.9999999994947757,3.914059650128284e-12
SE_4_+_83456958_83459740_83459797_83460973_MRPS18C,22,389,rs4693627,rs13147423,rs1963045,rs61415150,0,5.01235221044603e-10,0,0.999999999449301,4.9489642844538147e-11
SE_4_+_83456958_83459740_83459797_83460973_MRPS18C,22,389,rs4693627,rs6844460,rs1963045,rs61415150,0,5.012352210651172e-10,0,0.999999999494321,3.677374238960507e-12
SE_4_+_83456958_83459740_83459797_83460973_MRPS18C,22,389,rs4693627,rs28807824,rs1963045,rs61415150,4.974400442850316e-52,5.012352210664918e-10,9.924283512528828e-43,0.9999999994931414,5.623522945555822e-12
SE_4_+_83456958_83459740_83459797_83460973_MRPS18C,22,389,rs4693627,rs4693617,rs1963045,rs61415150,4.562233724902312e-22,5.012352207097053e-10,9.101981526522917e-13,0.9999999987798702,7.179832019858814e-10
SE_4_+_83456958_83459740_83459797_83460973_MRPS18C,22,389,rs4693627,rs10027007,rs1963045,rs61415150,0,5.012352210705876e-10,0,0.9999999994979589,3.6378057099579893e-12
SE_4_+_83456958_83459740_83459797_83460973_MRPS18C,22,389,rs4693627,rs10033600,rs1963045,rs4693617,0,1.4396419826189565e-73,0,1,4.7809167023419215e-70
SE_4_+_83456958_83459740_83459797_83460973_MRPS18C,22,389,rs4693627,rs553774,rs1963045,rs4693617,0,1.439641982618629e-73,0,1,4.8318802264898536e-73
SE_4_+_83456958_83459740_83459797_83460973_MRPS18C,22,389,rs4693627,rs11099602,rs1963045,rs4693617,0,1.439641982619284e-73,0,1,3.8222469508137056e-73
SE_4_+_83456958_83459740_83459797_83460973_MRPS18C,22,389,rs4693627,rs13147423,rs1963045,rs4693617,0,1.439641982619284e-73,0,1,3.1936271391804944e-75
SE_4_+_83456958_83459740_83459797_83460973_MRPS18C,22,389,rs4693627,rs6844460,rs1963045,rs4693617,0,1.4396419826147012e-73,0,1,1.0954151272760872e-69
SE_4_+_83456958_83459740_83459797_83460973_MRPS18C,22,389,rs4693627,rs28807824,rs1963045,rs4693617,1.4287415199292541e-115,1.4396419826190385e-73,9.924283517558754e-43,1,4.0841909638471263e-44
SE_4_+_83456958_83459740_83459797_83460973_MRPS18C,22,389,rs4693627,rs4693617,rs1963045,rs4693617,2.620718949500914e-88,2.879283965442423e-76,1.8203963076521823e-15,1.4205170374322747e-13,0.9999999999998579
SE_4_+_83456958_83459740_83459797_83460973_MRPS18C,22,389,rs4693627,rs10027007,rs1963045,rs4693617,0,1.4396419826304134e-73,0,1,3.202792110017036e-70
SE_4_+_83456958_83459740_83459797_83460973_MRPS18C,22,389,rs4693627,rs10033600,rs1963045,rs6844460,0,0,0,1,2.6938444556563887e-59
SE_4_+_83456958_83459740_83459797_83460973_MRPS18C,22,389,rs4693627,rs553774,rs1963045,rs6844460,0,0,0,1,8.88961780641999e-254
SE_4_+_83456958_83459740_83459797_83460973_MRPS18C,22,389,rs4693627,rs11099602,rs1963045,rs6844460,0,0,0,1,1.5738343922466065e-245
SE_4_+_83456958_83459740_83459797_83460973_MRPS18C,22,389,rs4693627,rs13147423,rs1963045,rs6844460,0,0,0,1,1.0970985644728817e-231
SE_4_+_83456958_83459740_83459797_83460973_MRPS18C,22,389,rs4693627,rs6844460,rs1963045,rs6844460,0,0,0,1.2441887527995003e-12,1
SE_4_+_83456958_83459740_83459797_83460973_MRPS18C,22,389,rs4693627,rs28807824,rs1963045,rs6844460,0,0,9.924283517559318e-43,1,1.2144857624322997e-34
SE_4_+_83456958_83459740_83459797_83460973_MRPS18C,22,389,rs4693627,rs4693617,rs1963045,rs6844460,0,0,9.101981537607173e-13,0.9999999999989768,1.1970695755616273e-13
SE_4_+_83456958_83459740_83459797_83460973_MRPS18C,22,389,rs4693627,rs10027007,rs1963045,rs6844460,0,0,0,1,1.930802760913994e-17
SE_4_+_83456958_83459740_83459797_83460973_MRPS18C,22,389,rs4693627,rs10033600,rs1963045,rs10027007,0,0,0,1,1.7599323619509722e-61
SE_4_+_83456958_83459740_83459797_83460973_MRPS18C,22,389,rs4693627,rs553774,rs1963045,rs10027007,0,0,0,1,0
SE_4_+_83456958_83459740_83459797_83460973_MRPS18C,22,389,rs4693627,rs11099602,rs1963045,rs10027007,0,0,0,1,0
SE_4_+_83456958_83459740_83459797_83460973_MRPS18C,22,389,rs4693627,rs13147423,rs1963045,rs10027007,0,0,0,1,0
SE_4_+_83456958_83459740_83459797_83460973_MRPS18C,22,389,rs4693627,rs6844460,rs1963045,rs10027007,0,0,0,1,6.82908869012808e-116
SE_4_+_83456958_83459740_83459797_83460973_MRPS18C,22,389,rs4693627,rs28807824,rs1963045,rs10027007,0,0,9.924283517552548e-43,1,5.651138088426868e-34
SE_4_+_83456958_83459740_83459797_83460973_MRPS18C,22,389,rs4693627,rs4693617,rs1963045,rs10027007,0,0,9.101981537605103e-13,0.9999999999990905,9.585310696859033e-14
SE_4_+_83456958_83459740_83459797_83460973_MRPS18C,22,389,rs4693627,rs10027007,rs1963045,rs10027007,0,0,0,0,1
SE_4_+_83456958_83459740_83459797_83460973_MRPS18C,22,389,rs4693627,rs10033600,rs1963045,rs2132095,0,2.907555113865451e-20,0,1,4.5962547211143927e-20
SE_4_+_83456958_83459740_83459797_83460973_MRPS18C,22,389,rs4693627,rs553774,rs1963045,rs2132095,0,2.907555113863467e-20,0,1,1.3548788352114795e-21
SE_4_+_83456958_83459740_83459797_83460973_MRPS18C,22,389,rs4693627,rs11099602,rs1963045,rs2132095,0,2.9075551138661116e-20,0,1,2.885020354789853e-21
SE_4_+_83456958_83459740_83459797_83460973_MRPS18C,22,389,rs4693627,rs13147423,rs1963045,rs2132095,0,2.9075551138661116e-20,0,1,3.01561337499282e-19
SE_4_+_83456958_83459740_83459797_83460973_MRPS18C,22,389,rs4693627,rs6844460,rs1963045,rs2132095,0,2.907555113860823e-20,0,1,9.191368461494158e-19
SE_4_+_83456958_83459740_83459797_83460973_MRPS18C,22,389,rs4693627,rs28807824,rs1963045,rs2132095,2.885540129293266e-62,2.9075551138657397e-20,9.924283517559318e-43,1,2.08923436778983e-21
SE_4_+_83456958_83459740_83459797_83460973_MRPS18C,22,389,rs4693627,rs4693617,rs1963045,rs2132095,2.6464512965091473e-32,2.907555113765356e-20,9.101981537301203e-13,0.9999999999654108,3.367648798703857e-11
SE_4_+_83456958_83459740_83459797_83460973_MRPS18C,22,389,rs4693627,rs10027007,rs1963045,rs2132095,0,2.907555113881978e-20,0,1,4.73780166716823e-19
SE_4_+_83456958_83459740_83459797_83460973_MRPS18C,22,389,rs4693627,rs10033600,rs1963045,rs13112255,0,5.728848252971993e-276,0,1,1.463808622995371e-19
SE_4_+_83456958_83459740_83459797_83460973_MRPS18C,22,389,rs4693627,rs553774,rs1963045,rs13112255,0,5.7288482529680854e-276,0,1,9.34867170881506e-168
SE_4_+_83456958_83459740_83459797_83460973_MRPS18C,22,389,rs4693627,rs11099602,rs1963045,rs13112255,0,5.7288482529732954e-276,0,1,2.4956221804286635e-175
SE_4_+_83456958_83459740_83459797_83460973_MRPS18C,22,389,rs4693627,rs13147423,rs1963045,rs13112255,0,5.7288482529732954e-276,0,1,4.68167694871479e-181
SE_4_+_83456958_83459740_83459797_83460973_MRPS18C,22,389,rs4693627,rs6844460,rs1963045,rs13112255,0,5.7288482529680854e-276,0,1,2.2736169481120406e-13
SE_4_+_83456958_83459740_83459797_83460973_MRPS18C,22,389,rs4693627,rs28807824,rs1963045,rs13112255,5.68547e-318,5.728848252973947e-276,9.924283517560446e-43,1,1.5636918985725815e-32
SE_4_+_83456958_83459740_83459797_83460973_MRPS18C,22,389,rs4693627,rs4693617,rs1963045,rs13112255,5.214387103032198e-288,5.728848252968736e-276,9.10198153760821e-13,0.9999999999990905,4.428603212125941e-14
SE_4_+_83456958_83459740_83459797_83460973_MRPS18C,22,389,rs4693627,rs10027007,rs1963045,rs13112255,0,1.1668879987229583e-276,0,0.2020904975438397,0.7979095024535293
SE_4_+_83456958_83459740_83459797_83460973_MRPS18C,22,389,rs4693627,rs10033600,rs1963045,rs35206598,0,1.3295096082541572e-5,0,0.9999667509801085,1.995392382117448e-5
SE_4_+_83456958_83459740_83459797_83460973_MRPS18C,22,389,rs4693627,rs553774,rs1963045,rs35206598,0,1.3295345062926187e-5,0,0.9999855151221221,1.1895328860535059e-6
SE_4_+_83456958_83459740_83459797_83460973_MRPS18C,22,389,rs4693627,rs11099602,rs1963045,rs35206598,0,1.3295347679385198e-5,0,0.9999857123086505,9.923435305269705e-7
SE_4_+_83456958_83459740_83459797_83460973_MRPS18C,22,389,rs4693627,rs13147423,rs1963045,rs35206598,0,1.329535935408155e-5,0,0.999986592159376,1.1248124345581454e-7
SE_4_+_83456958_83459740_83459797_83460973_MRPS18C,22,389,rs4693627,rs6844460,rs1963045,rs35206598,0,1.3295247781092091e-5,0,0.9999781835810276,8.52116951892147e-6
SE_4_+_83456958_83459740_83459797_83460973_MRPS18C,22,389,rs4693627,rs28807824,rs1963045,rs35206598,1.319469026265084e-47,1.329535803698603e-5,9.92414947345022e-43,0.9999864928977922,2.1174417672857359e-7
SE_4_+_83456958_83459740_83459797_83460973_MRPS18C,22,389,rs4693627,rs4693617,rs1963045,rs35206598,1.2101411398244583e-17,1.3295359200887824e-5,9.10185939686962e-13,0.9999865806140001,1.2402589083437973e-7
SE_4_+_83456958_83459740_83459797_83460973_MRPS18C,22,389,rs4693627,rs10027007,rs1963045,rs35206598,0,1.3295237121262017e-5,0,0.9999773802058276,9.324555562233422e-6
SE_7_-_94598775_94598004_94597930_94588732_SGCE,23,293,rs11508502,rs12670168,rs17268829,rs35818859,0,0,0,1,1.4033163964482894e-161
SE_7_-_94598775_94598004_94597930_94588732_SGCE,23,293,rs11508502,rs35818859,rs17268829,rs35818859,0,0,0,0,1
SE_7_-_94598775_94598004_94597930_94588732_SGCE,23,293,rs11508502,rs12670168,rs17268829,rs12670168,0,0,0,0,1
SE_7_-_94598775_94598004_94597930_94588732_SGCE,23,293,rs11508502,rs35818859,rs17268829,rs12670168,0,0,0,1,3.2588721284371105e-168
SE_7_-_94598775_94598004_94597930_94588732_SGCE,24,316,rs11508502,rs12670168,rs111307654,rs35818859,0,0,0,1,1.1809315416081502e-161
SE_7_-_94598775_94598004_94597930_94588732_SGCE,24,316,rs11508502,rs35818859,rs111307654,rs35818859,0,0,0,0,1
SE_7_-_94598775_94598004_94597930_94588732_SGCE,24,316,rs11508502,rs12670168,rs111307654,rs12670168,0,0,0,0,1
SE_7_-_94598775_94598004_94597930_94588732_SGCE,24,316,rs11508502,rs35818859,rs111307654,rs12670168,0,0,0,1,2.7191846895578577e-168
A5SS_11_-_1747757_1747667_1735429_IFITM10,25,342,rs28710291,rs28638097,rs6597981,rs116665464,0,1.2416047781815484e-20,0,1,2.5255056646950003e-16
A5SS_11_-_1747757_1747667_1735429_IFITM10,25,342,rs28710291,rs12800942,rs6597981,rs116665464,0,1.2416047781950991e-20,0,1,2.846970626756188e-16
A5SS_11_-_1747757_1747667_1735429_IFITM10,25,342,rs28710291,rs28710291,rs6597981,rs116665464,3.104893770431001e-36,1.2416047781997395e-20,2.500710229975703e-16,0.9999999999999432,5.5794449063697447e-14
A5SS_11_-_1747757_1747667_1735429_IFITM10,25,342,rs28710291,rs56364586,rs6597981,rs116665464,1.6352296546223756e-40,1.2416047781998277e-20,1.317029124995207e-20,1,1.8825083570353677e-17
A5SS_11_-_1747757_1747667_1735429_IFITM10,25,342,rs28710291,rs1138693,rs6597981,rs116665464,1.1192418046425287e-237,1.2416047781998277e-20,9.014477265988697e-218,1,2.8537107306639124e-19
A5SS_11_-_1747757_1747667_1735429_IFITM10,25,342,rs28710291,rs1135628,rs6597981,rs116665464,9.151259297386264e-261,1.2416047781998983e-20,7.370509084746735e-241,1,4.4200446062730354e-20
A5SS_11_-_1747757_1747667_1735429_IFITM10,25,342,rs28710291,rs116665464,rs6597981,rs116665464,8.733962551269973e-53,2.4832095563996608e-23,7.034414416424246e-33,5.684341886080983e-17,1
A5SS_11_-_1747757_1747667_1735429_IFITM10,25,342,rs28710291,rs28648977,rs6597981,rs116665464,0,1.2416047782018745e-20,0,1,8.679678493876314e-17
A5SS_11_-_1747757_1747667_1735429_IFITM10,25,342,rs28710291,rs28638097,rs6597981,rs56364586,0,2.1692877623553694e-19,0,0.9999999999854481,1.6437579239442436e-11
A5SS_11_-_1747757_1747667_1735429_IFITM10,25,342,rs28710291,rs12800942,rs6597981,rs56364586,0,2.1692877623711533e-19,0,0.9999999999818101,1.9187060536038272e-11
A5SS_11_-_1747757_1747667_1735429_IFITM10,25,342,rs28710291,rs28710291,rs6597981,rs56364586,5.424760099233077e-35,2.169287762415175e-19,2.5007102299744415e-16,0.9999999999994316,5.738229714347177e-13
A5SS_11_-_1747757_1747667_1735429_IFITM10,25,342,rs28710291,rs56364586,rs6597981,rs56364586,5.903397143891634e-42,4.482358842226182e-22,2.7213527159327804e-23,6.641417649150792e-5,0.9999335858235072
A5SS_11_-_1747757_1747667_1735429_IFITM10,25,342,rs28710291,rs1138693,rs6597981,rs56364586,1.9554995217690198e-236,2.169287762416408e-19,9.014477265988697e-218,1,9.510519939191958e-17
A5SS_11_-_1747757_1747667_1735429_IFITM10,25,342,rs28710291,rs1135628,rs6597981,rs56364586,1.598875516031914e-259,2.169287762416531e-19,7.370509084745897e-241,1,2.7463144637258345e-14
A5SS_11_-_1747757_1747667_1735429_IFITM10,25,342,rs28710291,rs116665464,rs6597981,rs56364586,7.629834554657212e-49,2.169287762416408e-19,3.517207208212066e-30,1,4.9803650369795626e-17
A5SS_11_-_1747757_1747667_1735429_IFITM10,25,342,rs28710291,rs28648977,rs6597981,rs56364586,0,2.1692877624106122e-19,0,0.999999999996362,4.174176241868892e-12
A5SS_11_-_1747757_1747667_1735429_IFITM10,25,342,rs28710291,rs28638097,rs6597981,rs1138693,0,2.643032487227917e-51,0,1,8.564671859183397e-46
A5SS_11_-_1747757_1747667_1735429_IFITM10,25,342,rs28710291,rs12800942,rs6597981,rs1138693,0,2.6430324872567626e-51,0,1,5.105838966267174e-46
A5SS_11_-_1747757_1747667_1735429_IFITM10,25,342,rs28710291,rs28710291,rs6597981,rs1138693,6.609458379009414e-67,2.6430324872439172e-51,2.5007102299553585e-16,0.9999999999917577,8.232311966028048e-12
A5SS_11_-_1747757_1747667_1735429_IFITM10,25,342,rs28710291,rs56364586,rs6597981,rs1138693,3.4809507640372795e-71,2.643032487265589e-51,1.3170291249951975e-20,1,1.2103290721535894e-17
A5SS_11_-_1747757_1747667_1735429_IFITM10,25,342,rs28710291,rs1138693,rs6597981,rs1138693,4.783172441191114e-271,5.3061007311404e-54,1.8097289625598163e-220,7.595785720814873e-6,0.9999924042142255
A5SS_11_-_1747757_1747667_1735429_IFITM10,25,342,rs28710291,rs1135628,rs6597981,rs1138693,1.9480494958670953e-291,2.643032487265777e-51,7.370509084746735e-241,1,9.506026699032062e-15
A5SS_11_-_1747757_1747667_1735429_IFITM10,25,342,rs28710291,rs116665464,rs6597981,rs1138693,9.296092915749196e-81,2.643032487265589e-51,3.517207208212066e-30,1,2.2649701309397578e-27
A5SS_11_-_1747757_1747667_1735429_IFITM10,25,342,rs28710291,rs28648977,rs6597981,rs1138693,0,2.6430324872711855e-51,0,1,4.64335887149075e-46
A5SS_11_-_1747757_1747667_1735429_IFITM10,25,342,rs28710291,rs28638097,rs6597981,rs1135628,0,8.470688566166042e-70,0,1,3.1060022238508032e-61
A5SS_11_-_1747757_1747667_1735429_IFITM10,25,342,rs28710291,rs12800942,rs6597981,rs1135628,0,8.470688566166042e-70,0,1,3.5056731359687e-61
A5SS_11_-_1747757_1747667_1735429_IFITM10,25,342,rs28710291,rs28710291,rs6597981,rs1135628,2.1182737552428064e-85,8.47068856619686e-70,2.500710229975508e-16,0.9999999999998295,1.7598180548113192e-13
A5SS_11_-_1747757_1747667_1735429_IFITM10,25,342,rs28710291,rs56364586,rs6597981,rs1135628,1.1156143550446818e-89,8.470688566198303e-70,1.3170291249952163e-20,1,3.2794867300347384e-15
A5SS_11_-_1747757_1747667_1735429_IFITM10,25,342,rs28710291,rs1138693,rs6597981,rs1135628,7.6358829507265e-287,8.470688566198303e-70,9.01447726598921e-218,1,3.2416433488173034e-20
A5SS_11_-_1747757_1747667_1735429_IFITM10,25,342,rs28710291,rs1135628,rs6597981,rs1135628,1.248665740624e-312,1.6941377132397125e-72,1.474101816949308e-243,0,1
A5SS_11_-_1747757_1747667_1735429_IFITM10,25,342,rs28710291,rs116665464,rs6597981,rs1135628,2.9793166883551777e-99,8.470688566198303e-70,3.517207208212116e-30,1,1.0932506575386276e-28
A5SS_11_-_1747757_1747667_1735429_IFITM10,25,342,rs28710291,rs28648977,rs6597981,rs1135628,0,8.4706885662122675e-70,0,1,5.632503025851872e-62
A5SS_11_-_1747757_1747667_1735429_IFITM10,25,342,rs28710291,rs28638097,rs6597981,rs6597984,0,1.4264228100895298e-89,0,1,3.0549647288361857e-75
A5SS_11_-_1747757_1747667_1735429_IFITM10,25,342,rs28710291,rs12800942,rs6597981,rs6597984,0,1.4264228100895298e-89,0,1,2.356932774785631e-75
A5SS_11_-_1747757_1747667_1735429_IFITM10,25,342,rs28710291,rs28710291,rs6597981,rs6597984,3.5670701134743765e-105,1.4264228100945569e-89,2.5007102299758634e-16,1,8.61193688159301e-17
A5SS_11_-_1747757_1747667_1735429_IFITM10,25,342,rs28710291,rs56364586,rs6597981,rs6597984,1.8786397745792634e-109,1.4264223462682247e-89,1.3170286967401547e-20,0.9999996741808521,3.2581914578314005e-07
A5SS_11_-_1747757_1747667_1735429_IFITM10,25,342,rs28710291,rs1138693,rs6597981,rs6597984,1.2858455993285827e-306,1.426422810094638e-89,9.01447726598921e-218,1,4.134164039253372e-88
A5SS_11_-_1747757_1747667_1735429_IFITM10,25,342,rs28710291,rs1135628,rs6597981,rs6597984,0,1.426422810094719e-89,7.370509084746735e-241,1,6.354864367992135e-89
A5SS_11_-_1747757_1747667_1735429_IFITM10,25,342,rs28710291,rs116665464,rs6597981,rs6597984,5.017024589621616e-119,1.4264228100942325e-89,3.5172072082113164e-30,0.9999999999997726,2.2630038972969437e-13
A5SS_11_-_1747757_1747667_1735429_IFITM10,25,342,rs28710291,rs28648977,rs6597981,rs6597984,0,1.4264228100973137e-89,0,1,1.7676670592080825e-76
A5SS_11_-_1747757_1747667_1735429_IFITM10,25,342,rs28710291,rs28638097,rs6597981,rs28638097,0,7.396817494044668e-64,0,0.002296297292866552,0.9977037027142545
A5SS_11_-_1747757_1747667_1735429_IFITM10,25,342,rs28710291,rs12800942,rs6597981,rs28638097,0,6.078886106423303e-63,0,0.03333695614359458,0.9666630438570393
A5SS_11_-_1747757_1747667_1735429_IFITM10,25,342,rs28710291,rs28710291,rs6597981,rs28638097,4.310011633457589e-77,1.723515016571588e-61,2.500710229975792e-16,0.9999999999999432,6.301094939052608e-14
A5SS_11_-_1747757_1747667_1735429_IFITM10,25,342,rs28710291,rs56364586,rs6597981,rs28638097,2.2699194739730755e-81,1.7235150164058708e-61,1.3170291248685082e-20,0.9999999999035936,9.64034355689171e-11
A5SS_11_-_1747757_1747667_1735429_IFITM10,25,342,rs28710291,rs1138693,rs6597981,rs28638097,1.5536586934476037e-278,1.723515016571735e-61,9.01447726598921e-218,1,3.316564142929876e-55
A5SS_11_-_1747757_1747667_1735429_IFITM10,25,342,rs28710291,rs1135628,rs6597981,rs28638097,1.2703183087338668e-301,1.7235150165718328e-61,7.370509084746735e-241,1,4.9471023519631505e-54
A5SS_11_-_1747757_1747667_1735429_IFITM10,25,342,rs28710291,rs116665464,rs6597981,rs28638097,6.061959439747586e-91,1.723515016571637e-61,3.517207208212116e-30,1,1.3552748971445418e-21
A5SS_11_-_1747757_1747667_1735429_IFITM10,25,342,rs28710291,rs28648977,rs6597981,rs28638097,0,4.151467303592178e-62,0,0.2393508300528739,0.7606491699466308
A5SS_11_-_1747757_1747667_1735429_IFITM10,25,342,rs28710291,rs28638097,rs6597981,rs7946354,0,3.292363597793873e-41,0,1,2.988089129823585e-32
A5SS_11_-_1747757_1747667_1735429_IFITM10,25,342,rs28710291,rs12800942,rs6597981,rs7946354,0,3.292363597817828e-41,0,1,1.4869537400776677e-32
A5SS_11_-_1747757_1747667_1735429_IFITM10,25,342,rs28710291,rs28710291,rs6597981,rs7946354,8.233247329891496e-57,3.292363597829151e-41,2.500710229975899e-16,1,4.1127772642122784e-18
A5SS_11_-_1747757_1747667_1735429_IFITM10,25,342,rs28710291,rs56364586,rs6597981,rs7946354,4.3361387484149054e-61,3.292363597829104e-41,1.3170291249951975e-20,1,8.192269908738098e-17
A5SS_11_-_1747757_1747667_1735429_IFITM10,25,342,rs28710291,rs1138693,rs6597981,rs7946354,2.967893680400048e-258,3.292363597829244e-41,9.01447726598921e-218,1,3.230221711388323e-40
A5SS_11_-_1747757_1747667_1735429_IFITM10,25,342,rs28710291,rs1135628,rs6597981,rs7946354,2.426639580808851e-281,3.2923635978294313e-41,7.370509084746735e-241,1,3.0350919124275376e-41
A5SS_11_-_1747757_1747667_1735429_IFITM10,25,342,rs28710291,rs116665464,rs6597981,rs7946354,1.1579924978339536e-70,3.292363597829104e-41,3.517207208212066e-30,1,5.694929640731907e-25
A5SS_11_-_1747757_1747667_1735429_IFITM10,25,342,rs28710291,rs28648977,rs6597981,rs7946354,0,3.2923635978357945e-41,0,1,1.300711505106617e-32
A5SS_11_-_1747757_1747667_1735429_IFITM10,25,342,rs28710291,rs28638097,rs6597981,rs7484068,0,2.4459291661866202e-8,0,0.9999999746651159,8.716421001404416e-10
A5SS_11_-_1747757_1747667_1735429_IFITM10,25,342,rs28710291,rs12800942,rs6597981,rs7484068,0,2.4459291664624658e-8,0,0.9999999747742553,7.67125847974985e-10
A5SS_11_-_1747757_1747667_1735429_IFITM10,25,342,rs28710291,rs28710291,rs6597981,rs7484068,6.1082885224137295e-24,2.4426214797676445e-8,2.49732839857546e-16,0.9986449415631501,0.0013550340106368373
A5SS_11_-_1747757_1747667_1735429_IFITM10,25,342,rs28710291,rs56364586,rs6597981,rs7484068,3.2213599481132734e-28,2.4459291651010526e-8,1.3170290910354535e-20,0.9999999742122373,1.3284703731938908e-9
A5SS_11_-_1747757_1747667_1735429_IFITM10,25,342,rs28710291,rs1138693,rs6597981,rs7484068,2.2048772828437977e-225,2.4459291623738642e-8,9.014477023498138e-218,0.999999973094987,2.4457291840396325e-9
A5SS_11_-_1747757_1747667_1735429_IFITM10,25,342,rs28710291,rs1135628,rs6597981,rs7484068,1.8027743135514502e-248,2.4459291655748666e-8,7.370508896124534e-241,0.999999974406251,1.134462336769946e-9
A5SS_11_-_1747757_1747667_1735429_IFITM10,25,342,rs28710291,rs116665464,rs6597981,rs7484068,8.602839697695783e-38,2.4459291672124552e-8,3.5172071205566706e-30,0.9999999750772023,4.6350579795668924e-10
A5SS_11_-_1747757_1747667_1735429_IFITM10,25,342,rs28710291,rs28648977,rs6597981,rs7484068,0,2.4459291659997575e-8,0,0.9999999745796234,9.607819727516996e-10
AFE_11_-_65857093_65858097_65856242_CFL1,26,382,rs679147,rs667555,rs3903072,rs501630,0,0,0,1,0
AFE_11_-_65857093_65858097_65856242_CFL1,26,382,rs679147,rs1939212,rs3903072,rs501630,0,0,0,1,0
AFE_11_-_65857093_65858097_65856242_CFL1,26,382,rs679147,rs667555,rs3903072,rs10896045,0,0,0,1,0
AFE_11_-_65857093_65858097_65856242_CFL1,26,382,rs679147,rs1939212,rs3903072,rs10896045,0,0,0,1,0
AFE_11_-_65857093_65858097_65856242_CFL1,26,382,rs679147,rs667555,rs3903072,rs44205,0,0,0,1,0
AFE_11_-_65857093_65858097_65856242_CFL1,26,382,rs679147,rs1939212,rs3903072,rs44205,0,0,0,1,0
AFE_11_-_65857093_65858097_65856242_CFL1,26,382,rs679147,rs667555,rs3903072,rs11227395,0,0,0,1,0
AFE_11_-_65857093_65858097_65856242_CFL1,26,382,rs679147,rs1939212,rs3903072,rs11227395,0,0,0,1,0
AFE_11_-_65857093_65858097_65856242_CFL1,26,382,rs679147,rs667555,rs3903072,rs614771,0,0,0,1,0
AFE_11_-_65857093_65858097_65856242_CFL1,26,382,rs679147,rs1939212,rs3903072,rs614771,0,0,0,1,0
AFE_11_-_65857093_65858097_65856242_CFL1,26,382,rs679147,rs667555,rs3903072,rs610497,0,0,0,1,0
AFE_11_-_65857093_65858097_65856242_CFL1,26,382,rs679147,rs1939212,rs3903072,rs610497,0,0,0,1,0
AFE_11_-_65857093_65858097_65856242_CFL1,26,382,rs679147,rs667555,rs3903072,rs10750766,0,0,0,1,0
AFE_11_-_65857093_65858097_65856242_CFL1,26,382,rs679147,rs1939212,rs3903072,rs10750766,0,0,0,1,0
AFE_11_-_65857093_65858097_65856242_CFL1,26,382,rs679147,rs667555,rs3903072,rs7937415,0,0,0,1,0
AFE_11_-_65857093_65858097_65856242_CFL1,26,382,rs679147,rs1939212,rs3903072,rs7937415,0,0,0,1,0
AFE_11_-_65857093_65858097_65856242_CFL1,26,382,rs679147,rs667555,rs3903072,rs11227333,0,0,0,1,0
AFE_11_-_65857093_65858097_65856242_CFL1,26,382,rs679147,rs1939212,rs3903072,rs11227333,0,0,0,1,0
AFE_11_-_65857093_65858097_65856242_CFL1,26,382,rs679147,rs667555,rs3903072,rs72924752,0,0,0,1,0
AFE_11_-_65857093_65858097_65856242_CFL1,26,382,rs679147,rs1939212,rs3903072,rs72924752,0,0,0,1,0
AFE_11_-_65857093_65858097_65856242_CFL1,27,390,rs679147,rs667555,rs3903072,rs7940691,0,0,0,1,0
AFE_11_-_65857093_65858097_65856242_CFL1,27,390,rs679147,rs1939212,rs3903072,rs7940691,0,0,0,1,0
AFE_11_-_65857093_65858097_65856242_CFL1,27,390,rs679147,rs667555,rs3903072,rs637571,0,2.466699687629673e-94,0,1,1.3877584169303133e-81
AFE_11_-_65857093_65858097_65856242_CFL1,27,390,rs679147,rs1939212,rs3903072,rs637571,0,2.466699687629673e-94,0,1,3.537925316142486e-39
AFE_11_-_65857093_65858097_65856242_CFL1,27,390,rs679147,rs667555,rs3903072,rs689274,0,1.0433756759663531e-281,0,1,1.328073171041641e-217
AFE_11_-_65857093_65858097_65856242_CFL1,27,390,rs679147,rs1939212,rs3903072,rs689274,0,1.0433756759668275e-281,0,1,1.1754822308667455e-264
AFE_11_-_65857093_65858097_65856242_CFL1,27,390,rs679147,rs667555,rs3903072,rs1058068,0,0,0,1,0
AFE_11_-_65857093_65858097_65856242_CFL1,27,390,rs679147,rs1939212,rs3903072,rs1058068,0,0,0,1,0
AFE_11_-_65857093_65858097_65856242_CFL1,27,390,rs679147,rs667555,rs3903072,rs659824,0,5.063240392296895e-74,0,1,2.225848914829552e-40
AFE_11_-_65857093_65858097_65856242_CFL1,27,390,rs679147,rs1939212,rs3903072,rs659824,0,5.063240392296895e-74,0,1,6.630341892889252e-76
AFE_11_-_65857093_65858097_65856242_CFL1,27,390,rs679147,rs667555,rs3903072,rs11227313,0,0,0,1,0
AFE_11_-_65857093_65858097_65856242_CFL1,27,390,rs679147,rs1939212,rs3903072,rs11227313,0,0,0,1,0
A5SS_11_-_66438710_66438632_66438259_MRPL11,32,284,rs11110,rs7951189,rs11344495,rs2511225,0,0,0,1,0
A5SS_11_-_66438710_66438632_66438259_MRPL11,32,284,rs11110,rs2511224,rs11344495,rs2511225,0,0,0,1,0
A5SS_11_-_66438710_66438632_66438259_MRPL11,32,284,rs11110,rs2511225,rs11344495,rs2511225,0,0,0,0,1
A5SS_11_-_66438710_66438632_66438259_MRPL11,32,284,rs11110,rs610293,rs11344495,rs2511225,0,0,0,1,4.9903281501183506e-207
A5SS_11_-_66438710_66438632_66438259_MRPL11,32,284,rs11110,rs11110,rs11344495,rs2511225,0,0,0,1,0
A5SS_11_-_66438710_66438632_66438259_MRPL11,32,284,rs11110,rs7123875,rs11344495,rs2511225,0,0,0,1,1.8440722918379903e-70
A5SS_11_-_66438710_66438632_66438259_MRPL11,32,284,rs11110,rs2444847,rs11344495,rs2511225,0,0,0,1,3.100422953814958e-126
A5SS_11_-_66438710_66438632_66438259_MRPL11,32,284,rs11110,rs7951189,rs11344495,rs2511224,0,0,0,1,0
A5SS_11_-_66438710_66438632_66438259_MRPL11,32,284,rs11110,rs2511224,rs11344495,rs2511224,0,0,0,0,1
A5SS_11_-_66438710_66438632_66438259_MRPL11,32,284,rs11110,rs2511225,rs11344495,rs2511224,0,0,0,1,6.0098939069904155e-143
A5SS_11_-_66438710_66438632_66438259_MRPL11,32,284,rs11110,rs610293,rs11344495,rs2511224,0,0,0,1,3.4622175470940697e-184
A5SS_11_-_66438710_66438632_66438259_MRPL11,32,284,rs11110,rs11110,rs11344495,rs2511224,0,0,0,1,0
A5SS_11_-_66438710_66438632_66438259_MRPL11,32,284,rs11110,rs7123875,rs11344495,rs2511224,0,0,0,1,1.9333363638120545e-157
A5SS_11_-_66438710_66438632_66438259_MRPL11,32,284,rs11110,rs2444847,rs11344495,rs2511224,0,0,0,1,5.236333107425594e-24
A5SS_11_-_66438710_66438632_66438259_MRPL11,32,284,rs11110,rs7951189,rs11344495,rs1791679,0,1.0526141456838621e-285,0,1,2.8010370623503823e-230
A5SS_11_-_66438710_66438632_66438259_MRPL11,32,284,rs11110,rs2511224,rs11344495,rs1791679,0,1.0526141457068385e-285,0,1,1.4780103793691813e-150
A5SS_11_-_66438710_66438632_66438259_MRPL11,32,284,rs11110,rs2511225,rs11344495,rs1791679,0,1.0526141457010945e-285,0,1,7.717567753923007e-164
A5SS_11_-_66438710_66438632_66438259_MRPL11,32,284,rs11110,rs610293,rs11344495,rs1791679,0,1.0526141456991798e-285,0,1,1.6417732444485777e-23
A5SS_11_-_66438710_66438632_66438259_MRPL11,32,284,rs11110,rs11110,rs11344495,rs1791679,0,1.0526141457068385e-285,0,1,2.476088495703285e-239
A5SS_11_-_66438710_66438632_66438259_MRPL11,32,284,rs11110,rs7123875,rs11344495,rs1791679,0,1.0526141457068385e-285,0,1,7.248753635821138e-166
A5SS_11_-_66438710_66438632_66438259_MRPL11,32,284,rs11110,rs2444847,rs11344495,rs1791679,0,1.0526141456991798e-285,0,1,2.596740362000052e-150
A5SS_11_-_66438710_66438632_66438259_MRPL11,32,284,rs11110,rs7951189,rs11344495,rs551708,0,8.196663719321827e-117,0,1,1.577480463478878e-105
A5SS_11_-_66438710_66438632_66438259_MRPL11,32,284,rs11110,rs2511224,rs11344495,rs551708,0,8.196663719500743e-117,0,1,2.8450944106572403e-84
A5SS_11_-_66438710_66438632_66438259_MRPL11,32,284,rs11110,rs2511225,rs11344495,rs551708,0,8.196663719456013e-117,0,1,3.837269561575962e-88
A5SS_11_-_66438710_66438632_66438259_MRPL11,32,284,rs11110,rs610293,rs11344495,rs551708,0,8.196663719446695e-117,0,1,1.7748547587722211e-68
A5SS_11_-_66438710_66438632_66438259_MRPL11,32,284,rs11110,rs11110,rs11344495,rs551708,0,8.196663719500743e-117,0,1,2.3817663132865665e-107
A5SS_11_-_66438710_66438632_66438259_MRPL11,32,284,rs11110,rs7123875,rs11344495,rs551708,0,8.196663719500743e-117,0,1,2.964623398707898e-88
A5SS_11_-_66438710_66438632_66438259_MRPL11,32,284,rs11110,rs2444847,rs11344495,rs551708,0,8.196663719448559e-117,0,1,2.1413657924989586e-84
A5SS_11_-_66438710_66438632_66438259_MRPL11,32,284,rs11110,rs7951189,rs11344495,rs7951189,0,0,0,0,1
A5SS_11_-_66438710_66438632_66438259_MRPL11,32,284,rs11110,rs2511224,rs11344495,rs7951189,0,0,0,1,0
A5SS_11_-_66438710_66438632_66438259_MRPL11,32,284,rs11110,rs2511225,rs11344495,rs7951189,0,0,0,1,0
A5SS_11_-_66438710_66438632_66438259_MRPL11,32,284,rs11110,rs610293,rs11344495,rs7951189,0,0,0,1,0
A5SS_11_-_66438710_66438632_66438259_MRPL11,32,284,rs11110,rs11110,rs11344495,rs7951189,0,0,0,1,0
A5SS_11_-_66438710_66438632_66438259_MRPL11,32,284,rs11110,rs7123875,rs11344495,rs7951189,0,0,0,1,0
A5SS_11_-_66438710_66438632_66438259_MRPL11,32,284,rs11110,rs2444847,rs11344495,rs7951189,0,0,0,1,0
A5SS_11_-_66438710_66438632_66438259_MRPL11,32,284,rs11110,rs7951189,rs11344495,rs2444847,0,0,0,1,0
A5SS_11_-_66438710_66438632_66438259_MRPL11,32,284,rs11110,rs2511224,rs11344495,rs2444847,0,0,0,1,4.464488396016045e-22
A5SS_11_-_66438710_66438632_66438259_MRPL11,32,284,rs11110,rs2511225,rs11344495,rs2444847,0,0,0,1,8.25782447162719e-127
A5SS_11_-_66438710_66438632_66438259_MRPL11,32,284,rs11110,rs610293,rs11344495,rs2444847,0,0,0,1,7.767281382080834e-185
A5SS_11_-_66438710_66438632_66438259_MRPL11,32,284,rs11110,rs11110,rs11344495,rs2444847,0,0,0,1,0
A5SS_11_-_66438710_66438632_66438259_MRPL11,32,284,rs11110,rs7123875,rs11344495,rs2444847,0,0,0,1,5.237369598427806e-137
A5SS_11_-_66438710_66438632_66438259_MRPL11,32,284,rs11110,rs2444847,rs11344495,rs2444847,0,0,0,0,1
A5SS_11_-_66438710_66438632_66438259_MRPL11,32,284,rs11110,rs7951189,rs11344495,rs1189338,0,2.2187282456345134e-87,0,1,3.6156169702213117e-63
A5SS_11_-_66438710_66438632_66438259_MRPL11,32,284,rs11110,rs2511224,rs11344495,rs1189338,0,2.2187282456668e-87,0,1,6.083502113453325e-35
A5SS_11_-_66438710_66438632_66438259_MRPL11,32,284,rs11110,rs2511225,rs11344495,rs1189338,0,2.2187282456627644e-87,0,1,3.7892028777644237e-39
A5SS_11_-_66438710_66438632_66438259_MRPL11,32,284,rs11110,rs610293,rs11344495,rs1189338,0,2.218728245658224e-87,0,1,3.812775726741846e-42
A5SS_11_-_66438710_66438632_66438259_MRPL11,32,284,rs11110,rs11110,rs11344495,rs1189338,0,2.2187282456668e-87,0,1,8.81531840583226e-67
A5SS_11_-_66438710_66438632_66438259_MRPL11,32,284,rs11110,rs7123875,rs11344495,rs1189338,0,2.2187282456668e-87,0,1,5.11414520344761e-40
A5SS_11_-_66438710_66438632_66438259_MRPL11,32,284,rs11110,rs2444847,rs11344495,rs1189338,0,2.2187282456587286e-87,0,1,8.631163231459543e-35
A5SS_11_-_66438710_66438632_66438259_MRPL11,32,284,rs11110,rs7951189,rs11344495,rs2282640,0,0,0,1,0
A5SS_11_-_66438710_66438632_66438259_MRPL11,32,284,rs11110,rs2511224,rs11344495,rs2282640,0,0,0,1,0
A5SS_11_-_66438710_66438632_66438259_MRPL11,32,284,rs11110,rs2511225,rs11344495,rs2282640,0,0,0,1,0
A5SS_11_-_66438710_66438632_66438259_MRPL11,32,284,rs11110,rs610293,rs11344495,rs2282640,0,0,0,1,0
A5SS_11_-_66438710_66438632_66438259_MRPL11,32,284,rs11110,rs11110,rs11344495,rs2282640,0,0,0,1,7.287662081725541e-42
A5SS_11_-_66438710_66438632_66438259_MRPL11,32,284,rs11110,rs7123875,rs11344495,rs2282640,0,0,0,1,0
A5SS_11_-_66438710_66438632_66438259_MRPL11,32,284,rs11110,rs2444847,rs11344495,rs2282640,0,0,0,1,0
A5SS_11_-_66438710_66438632_66438259_MRPL11,33,200,rs11110,rs10791891,rs7570,rs11227610,0,0,2.122635527012409e-276,1,1.351539030690705e-32
A5SS_11_-_66438710_66438632_66438259_MRPL11,33,200,rs11110,rs551708,rs7570,rs11227610,0,0,9.456144950090084e-101,1,7.762352660746597e-59
A5SS_11_-_66438710_66438632_66438259_MRPL11,33,200,rs11110,rs11227610,rs7570,rs11227610,0,0,0,7.154285802779132e-7,0.9999992845712599
A5SS_11_-_66438710_66438632_66438259_MRPL11,33,200,rs11110,rs594313,rs7570,rs11227610,0,0,0,1,0
A5SS_11_-_66438710_66438632_66438259_MRPL11,33,200,rs11110,rs2510013,rs7570,rs11227610,0,0,1.9057408606672103e-32,1,5.268836216274671e-27
A5SS_11_-_66438710_66438632_66438259_MRPL11,33,200,rs11110,rs6591223,rs7570,rs11227610,0,0,0,1,0
A5SS_11_-_66438710_66438632_66438259_MRPL11,33,200,rs11110,rs2513658,rs7570,rs11227610,0,0,0,1,0
A5SS_11_-_66438710_66438632_66438259_MRPL11,33,200,rs11110,rs75561897,rs7570,rs11227610,0,0,3.5703927553344004e-47,1,1.5934751077679779e-49
A5SS_11_-_66438710_66438632_66438259_MRPL11,33,200,rs11110,rs10791891,rs7570,rs551708,0,0,2.122635527012409e-276,1,1.516613202695983e-139
A5SS_11_-_66438710_66438632_66438259_MRPL11,33,200,rs11110,rs551708,rs7570,rs551708,0,0,1.891228990017752e-103,0,1
A5SS_11_-_66438710_66438632_66438259_MRPL11,33,200,rs11110,rs11227610,rs7570,rs551708,0,0,0,1,1.089772489880326e-217
A5SS_11_-_66438710_66438632_66438259_MRPL11,33,200,rs11110,rs594313,rs7570,rs551708,0,0,0,1,1.98968884465e-312
A5SS_11_-_66438710_66438632_66438259_MRPL11,33,200,rs11110,rs2510013,rs7570,rs551708,0,0,1.9057408606667768e-32,1,1.5568230309954676e-17
A5SS_11_-_66438710_66438632_66438259_MRPL11,33,200,rs11110,rs6591223,rs7570,rs551708,0,0,0,1,0
A5SS_11_-_66438710_66438632_66438259_MRPL11,33,200,rs11110,rs2513658,rs7570,rs551708,0,0,0,1,0
A5SS_11_-_66438710_66438632_66438259_MRPL11,33,200,rs11110,rs75561897,rs7570,rs551708,0,0,3.5703927553344004e-47,1,1.2795269823997757e-49
A5SS_11_-_66438710_66438632_66438259_MRPL11,33,200,rs11110,rs10791891,rs7570,rs2510013,2.1260829432625413e-308,1.0016241206775741e-32,2.122635527012409e-276,1,7.225609714619353e-27
A5SS_11_-_66438710_66438632_66438259_MRPL11,33,200,rs11110,rs551708,rs7570,rs2510013,9.471502870632586e-133,1.0016241206774887e-32,9.456144950089816e-101,1,1.1005159577980128e-17
A5SS_11_-_66438710_66438632_66438259_MRPL11,33,200,rs11110,rs11227610,rs7570,rs2510013,0,1.0016241206775741e-32,0,1,2.6568292856051908e-27
A5SS_11_-_66438710_66438632_66438259_MRPL11,33,200,rs11110,rs594313,rs7570,rs2510013,0,1.0016241206773462e-32,0,1,2.689571580315568e-25
A5SS_11_-_66438710_66438632_66438259_MRPL11,33,200,rs11110,rs2510013,rs7570,rs2510013,3.817672027610026e-67,2.0032482413549814e-35,3.8114817213345367e-35,0,1
A5SS_11_-_66438710_66438632_66438259_MRPL11,33,200,rs11110,rs6591223,rs7570,rs2510013,0,1.0016241206775741e-32,0,1,3.2777812717853035e-31
A5SS_11_-_66438710_66438632_66438259_MRPL11,33,200,rs11110,rs2513658,rs7570,rs2510013,0,1.0016241206775741e-32,0,1,1.757515784538225e-26
A5SS_11_-_66438710_66438632_66438259_MRPL11,33,200,rs11110,rs75561897,rs7570,rs2510013,3.5761915040350946e-79,1.0016241206775029e-32,3.5703927553344004e-47,1,6.634836839479766e-17
A5SS_11_-_66438710_66438632_66438259_MRPL11,33,200,rs11110,rs10791891,rs7570,rs6591223,0,0,2.1226355270121676e-276,1,1.5476704616590783e-133
A5SS_11_-_66438710_66438632_66438259_MRPL11,33,200,rs11110,rs551708,rs7570,rs6591223,0,0,9.456144950089009e-101,1,1.838528054846987e-80
A5SS_11_-_66438710_66438632_66438259_MRPL11,33,200,rs11110,rs11227610,rs7570,rs6591223,0,0,0,1,5.347590573507469e-210
A5SS_11_-_66438710_66438632_66438259_MRPL11,33,200,rs11110,rs594313,rs7570,rs6591223,0,0,0,1,1.4518256991697606e-197
A5SS_11_-_66438710_66438632_66438259_MRPL11,33,200,rs11110,rs2510013,rs7570,rs6591223,0,0,1.9057408606669936e-32,1,6.012448845772268e-31
A5SS_11_-_66438710_66438632_66438259_MRPL11,33,200,rs11110,rs6591223,rs7570,rs6591223,0,0,0,5.498804982007834e-12,0.999999999994543
A5SS_11_-_66438710_66438632_66438259_MRPL11,33,200,rs11110,rs2513658,rs7570,rs6591223,0,0,0,1,1.3633492986152626e-223
A5SS_11_-_66438710_66438632_66438259_MRPL11,33,200,rs11110,rs75561897,rs7570,rs6591223,0,0,3.5703927553339944e-47,1,1.1583339824648343e-49
A5SS_11_-_66438710_66438632_66438259_MRPL11,33,200,rs11110,rs10791891,rs7570,rs594313,0,0,2.122635527012409e-276,1,8.147115558453392e-201
A5SS_11_-_66438710_66438632_66438259_MRPL11,33,200,rs11110,rs551708,rs7570,rs594313,0,0,9.456144950087934e-101,1,1.2228976736533258e-45
A5SS_11_-_66438710_66438632_66438259_MRPL11,33,200,rs11110,rs11227610,rs7570,rs594313,0,0,0,1,4.332657415301316e-291
A5SS_11_-_66438710_66438632_66438259_MRPL11,33,200,rs11110,rs594313,rs7570,rs594313,0,0,0,0,1
A5SS_11_-_66438710_66438632_66438259_MRPL11,33,200,rs11110,rs2510013,rs7570,rs594313,0,0,1.9057408606667768e-32,1,5.374366374956108e-25
A5SS_11_-_66438710_66438632_66438259_MRPL11,33,200,rs11110,rs6591223,rs7570,rs594313,0,0,0,1,0
A5SS_11_-_66438710_66438632_66438259_MRPL11,33,200,rs11110,rs2513658,rs7570,rs594313,0,0,0,1,2.898101762410921e-125
A5SS_11_-_66438710_66438632_66438259_MRPL11,33,200,rs11110,rs75561897,rs7570,rs594313,0,0,3.5703927553344004e-47,1,1.763882179157326e-48
A5SS_11_-_66438710_66438632_66438259_MRPL11,33,200,rs11110,rs10791891,rs7570,rs2513658,0,5.086761711580658e-275,2.1226355270119262e-276,1,1.033002696016952e-207
A5SS_11_-_66438710_66438632_66438259_MRPL11,33,200,rs11110,rs551708,rs7570,rs2513658,0,5.086761711581815e-275,9.45614495009116e-101,1,2.9873925289621394e-52
A5SS_11_-_66438710_66438632_66438259_MRPL11,33,200,rs11110,rs11227610,rs7570,rs2513658,0,5.086761711581815e-275,0,1,3.660967212313679e-201
A5SS_11_-_66438710_66438632_66438259_MRPL11,33,200,rs11110,rs594313,rs7570,rs2513658,0,5.086761711581236e-275,0,1,1.8985865518324555e-29
A5SS_11_-_66438710_66438632_66438259_MRPL11,33,200,rs11110,rs2510013,rs7570,rs2513658,9.694049642238939e-307,5.086761711581815e-275,1.9057408606674268e-32,1,4.483533170482792e-26
A5SS_11_-_66438710_66438632_66438259_MRPL11,33,200,rs11110,rs6591223,rs7570,rs2513658,0,5.0867617115823926e-275,0,1,2.6873375203724916e-145
A5SS_11_-_66438710_66438632_66438259_MRPL11,33,200,rs11110,rs2513658,rs7570,rs2513658,0,1.0173523423211938e-277,0,9.094947017772204e-15,1
A5SS_11_-_66438710_66438632_66438259_MRPL11,33,200,rs11110,rs75561897,rs7570,rs2513658,1.82e-321,5.086761711581815e-275,3.5703927553348063e-47,1,1.6897751641848486e-48
A5SS_11_-_66438710_66438632_66438259_MRPL11,33,200,rs11110,rs10791891,rs7570,rs4930391,0,2.5102318284687316e-95,2.122635527012409e-276,1,5.2229382413445714e-73
A5SS_11_-_66438710_66438632_66438259_MRPL11,33,200,rs11110,rs551708,rs7570,rs4930391,2.37371160283273e-195,2.5102318284685177e-95,9.456144950089816e-101,1,1.0007523917068485e-49
A5SS_11_-_66438710_66438632_66438259_MRPL11,33,200,rs11110,rs11227610,rs7570,rs4930391,0,2.5102318284684465e-95,0,1,3.028857829245307e-71
A5SS_11_-_66438710_66438632_66438259_MRPL11,33,200,rs11110,rs594313,rs7570,rs4930391,0,2.5102318284316324e-95,0,0.9999999999854481,1.4608472722916934e-11
A5SS_11_-_66438710_66438632_66438259_MRPL11,33,200,rs11110,rs2510013,rs7570,rs4930391,4.783851365259954e-127,2.5102318284685177e-95,1.9057408606672645e-32,1,9.031400296674379e-28
A5SS_11_-_66438710_66438632_66438259_MRPL11,33,200,rs11110,rs6591223,rs7570,rs4930391,0,2.5102318284687316e-95,0,1,2.031014220667648e-51
A5SS_11_-_66438710_66438632_66438259_MRPL11,33,200,rs11110,rs2513658,rs7570,rs4930391,0,2.3234300986857983e-95,0,0.9254347427899804,0.07456525720981418
A5SS_11_-_66438710_66438632_66438259_MRPL11,33,200,rs11110,rs75561897,rs7570,rs4930391,8.962513534573567e-142,2.5102318284684465e-95,3.570392755334299e-47,1,1.0277442471715319e-47
SE_14_+_103571820_103574107_103574170_103587274_APOPT1/KLC1,34,351,rs28513222,rs7152202,rs60226654,rs2403202,0,2.412233250967463e-156,0,1,5.720986123388058e-153
SE_14_+_103571820_103574107_103574170_103587274_APOPT1/KLC1,34,351,rs28513222,rs1803283,rs60226654,rs2403202,0,2.412233250897258e-156,0,1,2.358817068788087e-157
SE_14_+_103571820_103574107_103574170_103587274_APOPT1/KLC1,34,351,rs28513222,rs10150072,rs60226654,rs2403202,0,2.412233250897258e-156,0,1,1.427181818413179e-152
SE_14_+_103571820_103574107_103574170_103587274_APOPT1/KLC1,34,351,rs28513222,rs12587310,rs60226654,rs2403202,0,2.412233250967463e-156,0,1,1.517161340979398e-157
SE_14_+_103571820_103574107_103574170_103587274_APOPT1/KLC1,34,351,rs28513222,rs28583452,rs60226654,rs2403202,0,2.412233250897258e-156,0,1,1.8697396757553574e-152
SE_14_+_103571820_103574107_103574170_103587274_APOPT1/KLC1,34,351,rs28513222,rs7154246,rs60226654,rs2403202,0,2.412233250967463e-156,0,1,1.3163254462311057e-157
SE_14_+_103571820_103574107_103574170_103587274_APOPT1/KLC1,34,351,rs28513222,rs7152202,rs60226654,rs4906340,0,1.257776381313089e-158,0,1,2.3438496476018547e-158
SE_14_+_103571820_103574107_103574170_103587274_APOPT1/KLC1,34,351,rs28513222,rs1803283,rs60226654,rs4906340,0,1.2577763812764828e-158,0,1,3.623612042966363e-152
SE_14_+_103571820_103574107_103574170_103587274_APOPT1/KLC1,34,351,rs28513222,rs10150072,rs60226654,rs4906340,0,1.2577763812764828e-158,0,1,4.739611877115323e-158
SE_14_+_103571820_103574107_103574170_103587274_APOPT1/KLC1,34,351,rs28513222,rs12587310,rs60226654,rs4906340,0,1.257776381313089e-158,0,1,2.5059152144955433e-152
SE_14_+_103571820_103574107_103574170_103587274_APOPT1/KLC1,34,351,rs28513222,rs28583452,rs60226654,rs4906340,0,1.2577763812764828e-158,0,1,3.1777147317772195e-158
SE_14_+_103571820_103574107_103574170_103587274_APOPT1/KLC1,34,351,rs28513222,rs7154246,rs60226654,rs4906340,0,1.257776381313089e-158,0,1,6.226168766698291e-153
A5SS_15_-_74837757_74837751_74837435_ULK3,35,286,rs12898397,rs12898397,rs6938,rs2472304,0,0,0,1,0
A5SS_15_-_74837757_74837751_74837435_ULK3,35,286,rs12898397,rs2290573,rs6938,rs2472304,0,0,0,1,0
A5SS_15_-_74837757_74837751_74837435_ULK3,35,286,rs12898397,rs936227,rs6938,rs2472304,0,0,0,1,0
A5SS_15_-_74837757_74837751_74837435_ULK3,35,286,rs12898397,rs7180432,rs6938,rs2472304,0,0,3.5525250351828264e-269,1,9.291832705973253e-187
A5SS_15_-_74837757_74837751_74837435_ULK3,35,286,rs12898397,rs12898397,rs6938,rs2470890,0,0,0,1,0
A5SS_15_-_74837757_74837751_74837435_ULK3,35,286,rs12898397,rs2290573,rs6938,rs2470890,0,0,0,1,0
A5SS_15_-_74837757_74837751_74837435_ULK3,35,286,rs12898397,rs936227,rs6938,rs2470890,0,0,0,1,0
A5SS_15_-_74837757_74837751_74837435_ULK3,35,286,rs12898397,rs7180432,rs6938,rs2470890,0,0,3.552525035182019e-269,1,1.1197387870659994e-163
A5SS_15_-_74837757_74837751_74837435_ULK3,35,286,rs12898397,rs12898397,rs6938,rs11072507,0,0,0,1,0
A5SS_15_-_74837757_74837751_74837435_ULK3,35,286,rs12898397,rs2290573,rs6938,rs11072507,0,0,0,1,2.0062550077208192e-306
A5SS_15_-_74837757_74837751_74837435_ULK3,35,286,rs12898397,rs936227,rs6938,rs11072507,0,0,0,1,0
A5SS_15_-_74837757_74837751_74837435_ULK3,35,286,rs12898397,rs7180432,rs6938,rs11072507,0,0,3.552525035182423e-269,1,5.037728398938212e-184
A3SS_15_-_74838266_74838173_74838192_ULK3,36,286,rs12898397,rs35078352,rs6938,rs2472304,0,0,0,1,0
A3SS_15_-_74838266_74838173_74838192_ULK3,36,286,rs12898397,rs4886648,rs6938,rs2472304,0,0,1.126e-321,1,2.4476893670820026e-298
A3SS_15_-_74838266_74838173_74838192_ULK3,36,286,rs12898397,rs35116156,rs6938,rs2472304,0,0,0,1,6.557633723090799e-305
A3SS_15_-_74838266_74838173_74838192_ULK3,36,286,rs12898397,rs2470890,rs6938,rs2472304,0,0,0,1,4.149171985284248e-21
A3SS_15_-_74838266_74838173_74838192_ULK3,36,286,rs12898397,rs11072507,rs6938,rs2472304,0,0,0,0.9999990622800246,9.377200480797961e-7
A3SS_15_-_74838266_74838173_74838192_ULK3,36,286,rs12898397,rs555107516,rs6938,rs2472304,0,0,0.013081706918847004,0.9863702977799536,5.479953010950839e-4
A3SS_15_-_74838266_74838173_74838192_ULK3,36,286,rs12898397,rs2472304,rs6938,rs2472304,0,0,0,0,1
A3SS_15_-_74838266_74838173_74838192_ULK3,36,286,rs12898397,rs12148488,rs6938,rs2472304,0,0,0,1,0
A3SS_15_-_74838266_74838173_74838192_ULK3,36,286,rs12898397,rs936227,rs6938,rs2472304,0,0,1.4979000542543247e-7,0.9999998300425121,2.016750365461373e-8
A3SS_15_-_74838266_74838173_74838192_ULK3,36,286,rs12898397,rs35078352,rs6938,rs2470890,0,0,0,1,0
A3SS_15_-_74838266_74838173_74838192_ULK3,36,286,rs12898397,rs4886648,rs6938,rs2470890,0,0,1.126e-321,1,8.60110578324551e-299
A3SS_15_-_74838266_74838173_74838192_ULK3,36,286,rs12898397,rs35116156,rs6938,rs2470890,0,0,0,1,4.1188330951272696e-306
A3SS_15_-_74838266_74838173_74838192_ULK3,36,286,rs12898397,rs2470890,rs6938,rs2470890,0,0,0,0,1
A3SS_15_-_74838266_74838173_74838192_ULK3,36,286,rs12898397,rs11072507,rs6938,rs2470890,0,0,0,1,1.0982471229544703e-17
A3SS_15_-_74838266_74838173_74838192_ULK3,36,286,rs12898397,rs555107516,rs6938,rs2470890,0,0,0.013081288100421414,0.9863386544038854,5.800574957981228e-4
A3SS_15_-_74838266_74838173_74838192_ULK3,36,286,rs12898397,rs2472304,rs6938,rs2470890,0,0,0,1,4.1249260925364532e-25
A3SS_15_-_74838266_74838173_74838192_ULK3,36,286,rs12898397,rs12148488,rs6938,rs2470890,0,0,0,1,0
A3SS_15_-_74838266_74838173_74838192_ULK3,36,286,rs12898397,rs936227,rs6938,rs2470890,0,0,1.4979000591171695e-7,0.9999998332953194,1.6914707093501474e-8
A3SS_15_-_74838266_74838173_74838192_ULK3,36,286,rs12898397,rs35078352,rs6938,rs11072507,0,0,0,1,0
A3SS_15_-_74838266_74838173_74838192_ULK3,36,286,rs12898397,rs4886648,rs6938,rs11072507,0,0,1.126e-321,1,1.850430945510253e-297
A3SS_15_-_74838266_74838173_74838192_ULK3,36,286,rs12898397,rs35116156,rs6938,rs11072507,0,0,0,1,2.1165088778590765e-304
A3SS_15_-_74838266_74838173_74838192_ULK3,36,286,rs12898397,rs2470890,rs6938,rs11072507,0,0,0,1,2.249510122586795e-18
A3SS_15_-_74838266_74838173_74838192_ULK3,36,286,rs12898397,rs11072507,rs6938,rs11072507,0,0,0,5.025298340425612e-6,0.999994974701743
A3SS_15_-_74838266_74838173_74838192_ULK3,36,286,rs12898397,rs555107516,rs6938,rs11072507,0,0,0.013081421950021195,0.9863487672666689,5.69810783259558e-4
A3SS_15_-_74838266_74838173_74838192_ULK3,36,286,rs12898397,rs2472304,rs6938,rs11072507,0,0,0,0.9999996836295896,3.163702520173317e-7
A3SS_15_-_74838266_74838173_74838192_ULK3,36,286,rs12898397,rs12148488,rs6938,rs11072507,0,0,0,1,0
A3SS_15_-_74838266_74838173_74838192_ULK3,36,286,rs12898397,rs936227,rs6938,rs11072507,0,0,1.497900055214258e-7,0.9999998306846153,1.9525338254814473e-8
A3SS_19_+_17267527_17268794_17268756_BABAM1,37,396,rs58925582,rs8112924,rs67397200,rs8112924,5.066385306017389e-121,3.9874541889805956e-78,2.5411628909115104e-46,4.375806384860416e-13,0.9999999999995453
A3SS_19_+_17267527_17268794_17268756_BABAM1,37,396,rs58925582,rs11666308,rs67397200,rs8112924,2.4274436835982896e-113,1.9937270940549353e-75,1.2175406006351512e-38,1,1.2529543915507234e-15
A3SS_19_+_17267527_17268794_17268756_BABAM1,37,396,rs58925582,rs8112924,rs67397200,rs8110145,2.271749269862459e-61,1.7879603692336524e-18,1.2705814451783394e-43,1,2.4700467648081867e-18
A3SS_19_+_17267527_17268794_17268756_BABAM1,37,396,rs58925582,rs11666308,rs67397200,rs8110145,2.176914341868619e-56,1.787960369233627e-18,1.217540600635186e-38,1,4.617456156631595e-19
A3SS_19_+_17267527_17268794_17268756_BABAM1,37,396,rs58925582,rs8112924,rs67397200,rs11666308,1.5988297941053712e-58,1.258344988566224e-15,1.270578059401144e-43,0.9999973299135383,2.6700864722644383e-6
A3SS_19_+_17267527_17268794_17268756_BABAM1,37,396,rs58925582,rs11666308,rs67397200,rs11666308,5.002600575512679e-56,4.108775159450817e-18,3.9755291993107805e-41,0.0012677483341184499,0.9987322516658754
A3SS_19_+_17267527_17268794_17268756_BABAM1,37,396,rs58925582,rs8112924,rs67397200,rs3826700,4.242952037018825e-45,0.03339378245385397,1.227710582410086e-43,0.9662581667750518,3.4805077109187295e-4
A3SS_19_+_17267527_17268794_17268756_BABAM1,37,396,rs58925582,rs11666308,rs67397200,rs3826700,4.065912237295303e-40,0.03339446943431811,1.1764835985243462e-38,0.9662780859680739,3.27444597611675e-4
A3SS_19_+_17267527_17268794_17268756_BABAM1,37,396,rs58925582,rs8112924,rs67397200,rs111961716,4.217338494064395e-70,3.3192193306998175e-27,1.2705814451783034e-43,1,2.9226546598089013e-25
A3SS_19_+_17267527_17268794_17268756_BABAM1,37,396,rs58925582,rs11666308,rs67397200,rs111961716,4.041284297540232e-65,3.319219330699864e-27,1.217540600635186e-38,1,4.695230031225913e-23
A3SS_19_+_17267527_17268794_17268756_BABAM1,37,396,rs58925582,rs8112924,rs67397200,rs12974508,7.440498999905853e-67,5.8559795817430704e-24,1.2705814451783215e-43,1,1.2874845997167475e-25
A3SS_19_+_17267527_17268794_17268756_BABAM1,37,396,rs58925582,rs11666308,rs67397200,rs12974508,7.129892897262944e-62,5.8559795817431535e-24,1.217540600635203e-38,1,5.531405776274528e-26
A3SS_19_+_17267527_17268794_17268756_BABAM1,37,396,rs58925582,rs8112924,rs67397200,rs4808625,3.466302476948537e-72,2.728123010219195e-29,1.2705814451783215e-43,1,9.814665885102076e-22
A3SS_19_+_17267527_17268794_17268756_BABAM1,37,396,rs58925582,rs11666308,rs67397200,rs4808625,3.321600528468997e-67,2.728123010219234e-29,1.217540600635203e-38,1,7.317688722745277e-19
A3SS_19_+_17267527_17268794_17268756_BABAM1,37,396,rs58925582,rs8112924,rs67397200,rs11086063,1.4463270506652164e-48,1.1383190398016788e-5,1.2705668723089652e-43,0.9999885303779424,8.643165741179013e-8
A3SS_19_+_17267527_17268794_17268756_BABAM1,37,396,rs58925582,rs11666308,rs67397200,rs11086063,1.3859496467233592e-43,1.1383190392175135e-05,1.217526635490289e-38,0.9999885298637143,8.694588881207223e-8
A3SS_19_+_17267527_17268794_17268756_BABAM1,37,396,rs58925582,rs8112924,rs67397200,rs4464206,1.9319430097808776e-68,1.5205188279053897e-25,1.2705814451783394e-43,1,5.0552279352777554e-27
A3SS_19_+_17267527_17268794_17268756_BABAM1,37,396,rs58925582,rs11666308,rs67397200,rs4464206,1.8512934070050108e-63,1.5205188279053681e-25,1.217540600635186e-38,1,5.51717096074061e-27
A3SS_19_+_17267527_17268794_17268756_BABAM1,38,413,rs58925582,rs8112924,rs56069439,rs8112924,4.74995249503679e-121,3.7842271057341146e-78,2.510395049415151e-46,4.2700776257337415e-13,0.9999999999995453
A3SS_19_+_17267527_17268794_17268756_BABAM1,38,413,rs58925582,rs11666308,rs56069439,rs8112924,2.3059353299107112e-113,1.8921135524638863e-75,1.2187087434091287e-38,1,1.2475197108222288e-15
A3SS_19_+_17267527_17268794_17268756_BABAM1,38,413,rs58925582,rs8112924,rs56069439,rs8110145,1.610121679237794e-61,1.2827635873134158e-18,1.2551975244401898e-43,1,1.8548175673424423e-18
A3SS_19_+_17267527_17268794_17268756_BABAM1,38,413,rs58925582,rs11666308,rs56069439,rs8110145,1.5633151995857414e-56,1.2827635873134158e-18,1.2187087434091634e-38,1,3.3922881031332147e-19
A3SS_19_+_17267527_17268794_17268756_BABAM1,38,413,rs58925582,rs8112924,rs56069439,rs11666308,1.1998271222630527e-58,9.558871005566914e-16,1.2551946115231674e-43,0.9999976746651704,2.3253348411373177e-6
A3SS_19_+_17267527_17268794_17268756_BABAM1,38,413,rs58925582,rs11666308,rs56069439,rs11666308,3.8030656618254623e-56,3.120569768940021e-18,3.978562775767572e-41,0.0012671064885794315,0.9987328935114196
A3SS_19_+_17267527_17268794_17268756_BABAM1,38,413,rs58925582,rs8112924,rs56069439,rs3826700,5.3257040843671565e-45,0.04242921118524722,1.201379919412073e-43,0.957123299436714,4.474893780455881e-4
A3SS_19_+_17267527_17268794_17268756_BABAM1,38,413,rs58925582,rs11666308,rs56069439,rs3826700,5.17102509539529e-40,0.04243036019361083,1.166487212577094e-38,0.9571492731766664,4.203666297283842e-4
A3SS_19_+_17267527_17268794_17268756_BABAM1,38,413,rs58925582,rs8112924,rs56069439,rs111961716,7.031032782579013e-70,5.601534934284475e-27,1.2551975244401898e-43,1,4.429529347149002e-25
A3SS_19_+_17267527_17268794_17268756_BABAM1,38,413,rs58925582,rs11666308,rs56069439,rs111961716,6.826639600924265e-65,5.601534934284475e-27,1.2187087434091634e-38,1,7.045141545685409e-23
A3SS_19_+_17267527_17268794_17268756_BABAM1,38,413,rs58925582,rs8112924,rs56069439,rs12974508,1.9456986778785794e-66,1.550113539895943e-23,1.2551975244401542e-43,1,3.4021484926768742e-25
A3SS_19_+_17267527_17268794_17268756_BABAM1,38,413,rs58925582,rs11666308,rs56069439,rs12974508,1.8891369243481417e-61,1.5501135398959872e-23,1.2187087434091634e-38,1,1.4605384828296877e-25
A3SS_19_+_17267527_17268794_17268756_BABAM1,38,413,rs58925582,rs8112924,rs56069439,rs4808625,2.927531360790553e-72,2.3323272264229927e-29,1.2551975244401898e-43,1,9.00446672310905e-22
A3SS_19_+_17267527_17268794_17268756_BABAM1,38,413,rs58925582,rs11666308,rs56069439,rs4808625,2.8424275833328234e-67,2.3323272264229263e-29,1.2187087434091287e-38,1,7.485069966656708e-19
A3SS_19_+_17267527_17268794_17268756_BABAM1,38,413,rs58925582,rs8112924,rs56069439,rs11086063,3.4439495374141827e-48,2.7437510593802453e-5,1.2551628182715948e-43,0.9999723496084769,2.1288092610728557e-7
A3SS_19_+_17267527_17268794_17268756_BABAM1,38,413,rs58925582,rs11666308,rs56069439,rs11086063,3.343833401993477e-43,2.7437510562528902e-5,1.2186750447650572e-38,0.9999723484664106,2.1402302407484771e-7
A3SS_19_+_17267527_17268794_17268756_BABAM1,38,413,rs58925582,rs8112924,rs56069439,rs4464206,6.353848078688615e-68,5.062030441402027e-25,1.2551975244401898e-43,1,1.5624394080912178e-26
A3SS_19_+_17267527_17268794_17268756_BABAM1,38,413,rs58925582,rs11666308,rs56069439,rs4464206,6.169140758339909e-63,5.062030441402027e-25,1.2187087434091634e-38,1,1.7569634141572602e-26
A5SS_20_-_35626735_35626567_35626381_CPNE1,39,299,rs36103066,rs12479473,rs201177249,rs12479473,0,0,0,0,1
A5SS_20_-_35626735_35626567_35626381_CPNE1,39,299,rs36103066,rs6121045,rs201177249,rs12479473,0,0,0,1,9.704662593514344e-28
A5SS_20_-_35626735_35626567_35626381_CPNE1,39,299,rs36103066,rs12479473,rs201177249,rs6121045,0,0,0,1,3.345952238618877e-30
A5SS_20_-_35626735_35626567_35626381_CPNE1,39,299,rs36103066,rs6121045,rs201177249,rs6121045,0,0,0,0,1
