# Supplementary material for: Colocalised Genetic Associations Reveal Alternative Splicing Variants as Candidate Causal Links for Breast Cancer Risk in 10 Loci
Source: Cancers (Basel). 2024 Aug 29;16(17):3020. doi: 10.3390/cancers16173020 (PMC11394352; doi:10.3390/cancers16173020)
Supplement: Supplementary file 1 [file cancers-16-03020-s001.zip › Besouro-Duarte_RpR_SuppMaterial/Supplementary Tables/Supplementary Table 6.xlsx]

## Sheet: Supplementary Table 6
variant_id	Coord	Alleles	MAF	colocalized	R2	colocalized_coor	Correlated_Alleles	event	gene_start	gene_end	locus	event_start	event_end
rs12563704	chr1:7973777	(G/A)	0.162	rs6662192	0.8098	8111637	A=A,G=G	A5SS_1_+_7961735_7961793_7962763_PARK7	7954291	7985505	1p36.23	7961735	7962763
rs12750531	chr1:7978117	(C/T)	0.159	rs6662192	0.8026	8111637	A=T,G=C	A5SS_1_+_7961735_7961793_7962763_PARK7	7954291	7985505	1p36.23	7961735	7962763
rs67717283	chr1:7981230	(C/T)	0.159	rs6662192	0.8026	8111637	A=T,G=C	A5SS_1_+_7961735_7961793_7962763_PARK7	7954291	7985505	1p36.23	7961735	7962763
rs835732	chr1:7982342	(A/T)	0.162	rs6662192	0.8098	8111637	A=T,G=A	A5SS_1_+_7961735_7961793_7962763_PARK7	7954291	7985505	1p36.23	7961735	7962763
rs12563704	chr1:7973777	(G/A)	0.162	rs6662192	0.8098	8111637	A=A,G=G	AFE_1_+_7961793_7961735_7962763_PARK7	7954291	7985505	1p36.23	7961735	7962763
rs12750531	chr1:7978117	(C/T)	0.159	rs6662192	0.8026	8111637	A=T,G=C	AFE_1_+_7961793_7961735_7962763_PARK7	7954291	7985505	1p36.23	7961735	7962763
rs67717283	chr1:7981230	(C/T)	0.159	rs6662192	0.8026	8111637	A=T,G=C	AFE_1_+_7961793_7961735_7962763_PARK7	7954291	7985505	1p36.23	7961735	7962763
rs835732	chr1:7982342	(A/T)	0.162	rs6662192	0.8098	8111637	A=T,G=A	AFE_1_+_7961793_7961735_7962763_PARK7	7954291	7985505	1p36.23	7961735	7962763
rs11264361	chr1:155319754	(T/G)	0.2644	rs6670014	0.9026	155390787	G=T,A=G	A3SS_1_+_155319688_155319857_155319794_FDPS	155308748	155320666	1q22	155319688	155319857
rs10908463	chr1:155316467	(C/T)	0.2644	rs6670014	0.9026	155390787	G=C,A=T	A3SS_1_+_155319688_155319857_155319794_FDPS	155308748	155320666	1q22	155319688	155319857
rs1572090462	chr1:155316380	(-/G)	0.2674	rs6670014	0.8883	155390787	G=-,A=G	A3SS_1_+_155319688_155319857_155319794_FDPS	155308748	155320666	1q22	155319688	155319857
rs10908462	chr1:155316063	(T/C)	0.2664	rs6670014	0.893	155390787	G=T,A=C	A3SS_1_+_155319688_155319857_155319794_FDPS	155308748	155320666	1q22	155319688	155319857
rs11264360	chr1:155314795	(T/A)	0.2614	rs6670014	0.8789	155390787	G=T,A=A	A3SS_1_+_155319688_155319857_155319794_FDPS	155308748	155320666	1q22	155319688	155319857
rs10796941	chr1:155314470	(C/T)	0.2644	rs6670014	0.9026	155390787	G=C,A=T	A3SS_1_+_155319688_155319857_155319794_FDPS	155308748	155320666	1q22	155319688	155319857
rs1051233464	chr1:155314188	(-/T)	0.2594	rs6670014	0.8137	155390787	G=-,A=T	A3SS_1_+_155319688_155319857_155319794_FDPS	155308748	155320666	1q22	155319688	155319857
rs11264359	chr1:155313038	(A/G)	0.2813	rs6670014	0.8256	155390787	G=A,A=G	A3SS_1_+_155319688_155319857_155319794_FDPS	155308748	155320666	1q22	155319688	155319857
rs11264358	chr1:155310373	(T/C)	0.2634	rs6670014	0.8979	155390787	G=T,A=C	A3SS_1_+_155319688_155319857_155319794_FDPS	155308748	155320666	1q22	155319688	155319857
rs2297480	chr1:155309691	(T/G)	0.2634	rs6670014	0.8979	155390787	G=T,A=G	A3SS_1_+_155319688_155319857_155319794_FDPS	155308748	155320666	1q22	155319688	155319857
rs2666826	chr1:155688294	(T/C)	0.2972	rs34632540	0.8032	155642406	G=C,T=T	SE_1_-_155680416_155680008_155679928_155679512_YY1AP1	155659443	155689000	1q22	155679512	155680416
rs2666826	chr1:155688294	(T/C)	0.2972	rs2666826	1	155688294	T=T,C=C	SE_1_-_155680416_155680008_155679928_155679512_YY1AP1	155659443	155689000	1q22	155679512	155680416
rs2666826	chr1:155688294	(T/C)	0.2972	rs1325908	0.953	155443513	C=C,A=T	SE_1_-_155680416_155680008_155679928_155679512_YY1AP1	155659443	155689000	1q22	155679512	155680416
rs34620961	chr1:155680036	(G/C)	0.2734	rs6670014	0.9654	155390787	G=G,A=C	SE_1_-_155680416_155680008_155679928_155679512_YY1AP1	155659443	155689000	1q22	155679512	155680416
rs61639056	chr1:155682290	(T/A)	0.2744	rs6670014	0.9704	155390787	G=T,A=A	SE_1_-_155680416_155680008_155679928_155679512_YY1AP1	155659443	155689000	1q22	155679512	155680416
rs6672128	chr1:155682607	(T/C)	0.2744	rs6670014	0.9704	155390787	G=T,A=C	SE_1_-_155680416_155680008_155679928_155679512_YY1AP1	155659443	155689000	1q22	155679512	155680416
rs143717871	chr1:155683762	(-/A)	0.2744	rs6670014	0.9704	155390787	G=-,A=A	SE_1_-_155680416_155680008_155679928_155679512_YY1AP1	155659443	155689000	1q22	155679512	155680416
rs12740629	chr1:155674131	(A/G)	0.2734	rs6670014	0.9654	155390787	G=A,A=G	SE_1_-_155680416_155680008_155679928_155679512_YY1AP1	155659443	155689000	1q22	155679512	155680416
rs12758945	chr1:155673927	(C/T)	0.2714	rs6670014	0.9459	155390787	G=C,A=T	SE_1_-_155680416_155680008_155679928_155679512_YY1AP1	155659443	155689000	1q22	155679512	155680416
rs10908479	chr1:155673612	(C/T)	0.2744	rs6670014	0.9704	155390787	G=C,A=T	SE_1_-_155680416_155680008_155679928_155679512_YY1AP1	155659443	155689000	1q22	155679512	155680416
rs678157	chr1:155688550	(T/C)	0.2425	rs6670014	0.8196	155390787	G=T,A=C	SE_1_-_155680416_155680008_155679928_155679512_YY1AP1	155659443	155689000	1q22	155679512	155680416
rs905194785	chr1:155666130	(-/T)	0.2803	rs6670014	0.9225	155390787	G=-,A=T	SE_1_-_155680416_155680008_155679928_155679512_YY1AP1	155659443	155689000	1q22	155679512	155680416
rs58844414	chr1:155665166	(T/C)	0.2744	rs6670014	0.9704	155390787	G=T,A=C	SE_1_-_155680416_155680008_155679928_155679512_YY1AP1	155659443	155689000	1q22	155679512	155680416
rs604764	chr1:155663516	(T/C)	0.2744	rs6670014	0.9704	155390787	G=T,A=C	SE_1_-_155680416_155680008_155679928_155679512_YY1AP1	155659443	155689000	1q22	155679512	155680416
rs145181137	chr1:155662541	(-/C)	0.2744	rs6670014	0.9704	155390787	G=-,A=C	SE_1_-_155680416_155680008_155679928_155679512_YY1AP1	155659443	155689000	1q22	155679512	155680416
rs17369526	chr1:155660961	(A/G)	0.2744	rs6670014	0.9704	155390787	G=A,A=G	SE_1_-_155680416_155680008_155679928_155679512_YY1AP1	155659443	155689000	1q22	155679512	155680416
rs877123	chr2:69717028	(A/G)	0.1819	rs877123	1	69717028	A=A,G=G	A5SS_2_+_69806432_69806498_69807906_ANXA4	69644425	69827112	2p13.3	69806432	69807906
rs12328440	chr2:69714353	(T/C)	0.167	rs877123	0.8121	69717028	A=C,G=T	A5SS_2_+_69806432_69806498_69807906_ANXA4	69644425	69827112	2p13.3	69806432	69807906
rs4592873	chr2:69712834	(G/C)	0.165	rs877123	0.8119	69717028	A=C,G=G	A5SS_2_+_69806432_69806498_69807906_ANXA4	69644425	69827112	2p13.3	69806432	69807906
rs60050852	chr2:69711639	(G/A)	0.164	rs877123	0.8056	69717028	A=A,G=G	A5SS_2_+_69806432_69806498_69807906_ANXA4	69644425	69827112	2p13.3	69806432	69807906
rs7593152	chr2:69706499	(G/A)	0.166	rs877123	0.8058	69717028	A=A,G=G	A5SS_2_+_69806432_69806498_69807906_ANXA4	69644425	69827112	2p13.3	69806432	69807906
rs13383061	chr2:69704449	(T/C)	0.165	rs877123	0.8119	69717028	A=C,G=T	A5SS_2_+_69806432_69806498_69807906_ANXA4	69644425	69827112	2p13.3	69806432	69807906
rs6724142	chr2:69701793	(C/T)	0.164	rs877123	0.8056	69717028	A=T,G=C	A5SS_2_+_69806432_69806498_69807906_ANXA4	69644425	69827112	2p13.3	69806432	69807906
rs877123	chr2:69717028	(A/G)	0.1819	rs13383061	0.8119	69704449	T=G,C=A	A5SS_2_+_69806432_69806498_69807906_ANXA4	69644425	69827112	2p13.3	69806432	69807906
rs12465967	chr2:69715731	(G/C)	0.1571	rs13383061	0.9428	69704449	T=G,C=C	A5SS_2_+_69806432_69806498_69807906_ANXA4	69644425	69827112	2p13.3	69806432	69807906
rs6758994	chr2:69715304	(G/A)	0.159	rs13383061	0.9286	69704449	T=G,C=A	A5SS_2_+_69806432_69806498_69807906_ANXA4	69644425	69827112	2p13.3	69806432	69807906
rs58763890	chr2:69714353	(T/C)	0.167	rs13383061	0.9857	69704449	T=T,C=C	A5SS_2_+_69806432_69806498_69807906_ANXA4	69644425	69827112	2p13.3	69806432	69807906
rs1355199	chr2:69714092	(C/G)	0.1571	rs13383061	0.9428	69704449	T=C,C=G	A5SS_2_+_69806432_69806498_69807906_ANXA4	69644425	69827112	2p13.3	69806432	69807906
rs4592873	chr2:69712834	(G/C)	0.165	rs13383061	1	69704449	T=G,C=C	A5SS_2_+_69806432_69806498_69807906_ANXA4	69644425	69827112	2p13.3	69806432	69807906
rs2312547	chr2:69712709	(G/A)	0.167	rs13383061	0.9857	69704449	T=G,C=A	A5SS_2_+_69806432_69806498_69807906_ANXA4	69644425	69827112	2p13.3	69806432	69807906
rs4268946	chr2:69712507	(C/T)	0.1571	rs13383061	0.9428	69704449	T=C,C=T	A5SS_2_+_69806432_69806498_69807906_ANXA4	69644425	69827112	2p13.3	69806432	69807906
rs60050852	chr2:69711639	(G/A)	0.164	rs13383061	0.9928	69704449	T=G,C=A	A5SS_2_+_69806432_69806498_69807906_ANXA4	69644425	69827112	2p13.3	69806432	69807906
rs2048255	chr2:69709503	(C/T)	0.1581	rs13383061	0.9499	69704449	T=C,C=T	A5SS_2_+_69806432_69806498_69807906_ANXA4	69644425	69827112	2p13.3	69806432	69807906
rs76441037	chr2:69707212	(A/G)	0.1581	rs13383061	0.9357	69704449	T=A,C=G	A5SS_2_+_69806432_69806498_69807906_ANXA4	69644425	69827112	2p13.3	69806432	69807906
rs7593152	chr2:69706499	(G/A)	0.166	rs13383061	0.9928	69704449	T=G,C=A	A5SS_2_+_69806432_69806498_69807906_ANXA4	69644425	69827112	2p13.3	69806432	69807906
rs11891903	chr2:69706370	(A/G)	0.165	rs13383061	0.9856	69704449	T=A,C=G	A5SS_2_+_69806432_69806498_69807906_ANXA4	69644425	69827112	2p13.3	69806432	69807906
rs113809425	chr2:69706359	(G/A)	0.1571	rs13383061	0.9286	69704449	T=G,C=A	A5SS_2_+_69806432_69806498_69807906_ANXA4	69644425	69827112	2p13.3	69806432	69807906
rs13383061	chr2:69704449	(T/C)	0.165	rs13383061	1	69704449	T=T,C=C	A5SS_2_+_69806432_69806498_69807906_ANXA4	69644425	69827112	2p13.3	69806432	69807906
rs4852929	chr2:69703437	(G/C)	0.1571	rs13383061	0.9428	69704449	T=G,C=C	A5SS_2_+_69806432_69806498_69807906_ANXA4	69644425	69827112	2p13.3	69806432	69807906
rs11332710	chr2:69703232	(T/-)	0.1759	rs13383061	0.8205	69704449	T=T,C=-	A5SS_2_+_69806432_69806498_69807906_ANXA4	69644425	69827112	2p13.3	69806432	69807906
rs4852928	chr2:69703095	(C/T)	0.1581	rs13383061	0.9499	69704449	T=C,C=T	A5SS_2_+_69806432_69806498_69807906_ANXA4	69644425	69827112	2p13.3	69806432	69807906
rs7578107	chr2:69702588	(C/T)	0.1581	rs13383061	0.9499	69704449	T=C,C=T	A5SS_2_+_69806432_69806498_69807906_ANXA4	69644425	69827112	2p13.3	69806432	69807906
rs146175459	chr2:69702556	(A/-)	0.1581	rs13383061	0.9357	69704449	T=A,C=-	A5SS_2_+_69806432_69806498_69807906_ANXA4	69644425	69827112	2p13.3	69806432	69807906
rs6724451	chr2:69701868	(G/A)	0.1571	rs13383061	0.9428	69704449	T=G,C=A	A5SS_2_+_69806432_69806498_69807906_ANXA4	69644425	69827112	2p13.3	69806432	69807906
rs58727087	chr2:69701815	(T/-)	0.164	rs13383061	0.8945	69704449	T=T,C=-	A5SS_2_+_69806432_69806498_69807906_ANXA4	69644425	69827112	2p13.3	69806432	69807906
rs6724142	chr2:69701793	(C/T)	0.164	rs13383061	0.9928	69704449	T=C,C=T	A5SS_2_+_69806432_69806498_69807906_ANXA4	69644425	69827112	2p13.3	69806432	69807906
rs112035188	chr2:69701386	(C/T)	0.1571	rs13383061	0.9286	69704449	T=C,C=T	A5SS_2_+_69806432_69806498_69807906_ANXA4	69644425	69827112	2p13.3	69806432	69807906
rs56718363	chr2:69700621	(T/C)	0.1481	rs13383061	0.8379	69704449	T=T,C=C	A5SS_2_+_69806432_69806498_69807906_ANXA4	69644425	69827112	2p13.3	69806432	69807906
rs4852925	chr2:69697025	(C/T)	0.1481	rs13383061	0.8379	69704449	T=C,C=T	A5SS_2_+_69806432_69806498_69807906_ANXA4	69644425	69827112	2p13.3	69806432	69807906
rs2136439	chr2:69696636	(C/T)	0.1481	rs13383061	0.8379	69704449	T=C,C=T	A5SS_2_+_69806432_69806498_69807906_ANXA4	69644425	69827112	2p13.3	69806432	69807906
rs4852304	chr2:69696361	(C/A)	0.1481	rs13383061	0.8379	69704449	T=C,C=A	A5SS_2_+_69806432_69806498_69807906_ANXA4	69644425	69827112	2p13.3	69806432	69807906
rs4852303	chr2:69696251	(C/T)	0.1481	rs13383061	0.8379	69704449	T=C,C=T	A5SS_2_+_69806432_69806498_69807906_ANXA4	69644425	69827112	2p13.3	69806432	69807906
rs78741061	chr2:69696149	(A/C)	0.1481	rs13383061	0.8379	69704449	T=A,C=C	A5SS_2_+_69806432_69806498_69807906_ANXA4	69644425	69827112	2p13.3	69806432	69807906
rs57626948	chr2:69695910	(-/A)	0.1491	rs13383061	0.831	69704449	T=-,C=A	A5SS_2_+_69806432_69806498_69807906_ANXA4	69644425	69827112	2p13.3	69806432	69807906
rs4852922	chr2:69694712	(T/G)	0.1491	rs13383061	0.831	69704449	T=T,C=G	A5SS_2_+_69806432_69806498_69807906_ANXA4	69644425	69827112	2p13.3	69806432	69807906
rs61285631	chr2:69692357	(A/G)	0.1491	rs13383061	0.831	69704449	T=A,C=G	A5SS_2_+_69806432_69806498_69807906_ANXA4	69644425	69827112	2p13.3	69806432	69807906
rs139057568	chr2:69691989	(G/A)	0.1491	rs13383061	0.831	69704449	T=G,C=A	A5SS_2_+_69806432_69806498_69807906_ANXA4	69644425	69827112	2p13.3	69806432	69807906
rs113638074	chr2:69691361	(C/T)	0.1491	rs13383061	0.831	69704449	T=C,C=T	A5SS_2_+_69806432_69806498_69807906_ANXA4	69644425	69827112	2p13.3	69806432	69807906
rs11893444	chr2:69691128	(T/C)	0.1491	rs13383061	0.831	69704449	T=T,C=C	A5SS_2_+_69806432_69806498_69807906_ANXA4	69644425	69827112	2p13.3	69806432	69807906
rs61658460	chr2:69690769	(A/G)	0.1561	rs13383061	0.8795	69704449	T=A,C=G	A5SS_2_+_69806432_69806498_69807906_ANXA4	69644425	69827112	2p13.3	69806432	69807906
rs12472483	chr2:69689492	(A/G)	0.1491	rs13383061	0.831	69704449	T=A,C=G	A5SS_2_+_69806432_69806498_69807906_ANXA4	69644425	69827112	2p13.3	69806432	69807906
rs78365331	chr2:69689269	(A/G)	0.1561	rs13383061	0.8795	69704449	T=A,C=G	A5SS_2_+_69806432_69806498_69807906_ANXA4	69644425	69827112	2p13.3	69806432	69807906
rs12468494	chr2:69688967	(T/C)	0.1491	rs13383061	0.831	69704449	T=T,C=C	A5SS_2_+_69806432_69806498_69807906_ANXA4	69644425	69827112	2p13.3	69806432	69807906
rs138133538	chr2:69685352	(T/-)	0.1491	rs13383061	0.831	69704449	T=T,C=-	A5SS_2_+_69806432_69806498_69807906_ANXA4	69644425	69827112	2p13.3	69806432	69807906
rs78395586	chr2:69682793	(G/T)	0.1491	rs13383061	0.831	69704449	T=G,C=T	A5SS_2_+_69806432_69806498_69807906_ANXA4	69644425	69827112	2p13.3	69806432	69807906
rs77901537	chr2:69682226	(G/A)	0.1491	rs13383061	0.831	69704449	T=G,C=A	A5SS_2_+_69806432_69806498_69807906_ANXA4	69644425	69827112	2p13.3	69806432	69807906
rs113361510	chr2:69681403	(T/C)	0.1561	rs13383061	0.8795	69704449	T=T,C=C	A5SS_2_+_69806432_69806498_69807906_ANXA4	69644425	69827112	2p13.3	69806432	69807906
rs4852913	chr2:69680721	(G/C)	0.1491	rs13383061	0.831	69704449	T=G,C=C	A5SS_2_+_69806432_69806498_69807906_ANXA4	69644425	69827112	2p13.3	69806432	69807906
rs140961194	chr2:69680487	(T/-)	0.1491	rs13383061	0.831	69704449	T=T,C=-	A5SS_2_+_69806432_69806498_69807906_ANXA4	69644425	69827112	2p13.3	69806432	69807906
rs4852912	chr2:69679963	(A/G)	0.1561	rs13383061	0.8795	69704449	T=A,C=G	A5SS_2_+_69806432_69806498_69807906_ANXA4	69644425	69827112	2p13.3	69806432	69807906
rs80240862	chr2:69679836	(G/C)	0.1491	rs13383061	0.831	69704449	T=G,C=C	A5SS_2_+_69806432_69806498_69807906_ANXA4	69644425	69827112	2p13.3	69806432	69807906
rs72312529	chr2:69679269	(-/G)	0.1561	rs13383061	0.8795	69704449	T=-,C=G	A5SS_2_+_69806432_69806498_69807906_ANXA4	69644425	69827112	2p13.3	69806432	69807906
rs115585613	chr2:69678625	(G/A)	0.1491	rs13383061	0.831	69704449	T=G,C=A	A5SS_2_+_69806432_69806498_69807906_ANXA4	69644425	69827112	2p13.3	69806432	69807906
rs1578119445	chr4:83460163	(-/T)	0.4771	rs6844460	0.9184	83484592	T=-,C=T	SE_4_+_83458429_83459740_83459797_83460973_MRPS18C	83455932	83469735	4q21.23	83458429	83460973
rs1578118488	chr4:83459225	(-/A)	0.4901	rs6844460	0.9842	83484592	T=-,C=A	SE_4_+_83458429_83459740_83459797_83460973_MRPS18C	83455932	83469735	4q21.23	83458429	83460973
rs13142756	chr4:83460344	(T/G)	0.4891	rs6844460	0.9802	83484592	T=T,C=G	SE_4_+_83458429_83459740_83459797_83460973_MRPS18C	83455932	83469735	4q21.23	83458429	83460973
rs58933054	chr4:83461610	(C/T)	0.4901	rs6844460	0.9842	83484592	T=C,C=T	SE_4_+_83458429_83459740_83459797_83460973_MRPS18C	83455932	83469735	4q21.23	83458429	83460973
rs6838225	chr4:83465285	(C/G)	0.4891	rs6844460	0.9802	83484592	T=C,C=G	SE_4_+_83458429_83459740_83459797_83460973_MRPS18C	83455932	83469735	4q21.23	83458429	83460973
rs1578119445	chr4:83460163	(-/T)	0.4771	rs10027007	0.8962	83491602	C=T,T=-	SE_4_+_83458429_83459740_83459797_83460973_MRPS18C	83455932	83469735	4q21.23	83458429	83460973
rs1578118488	chr4:83459225	(-/A)	0.4901	rs10027007	0.9606	83491602	C=A,T=-	SE_4_+_83458429_83459740_83459797_83460973_MRPS18C	83455932	83469735	4q21.23	83458429	83460973
rs13142756	chr4:83460344	(T/G)	0.4891	rs10027007	0.9568	83491602	C=G,T=T	SE_4_+_83458429_83459740_83459797_83460973_MRPS18C	83455932	83469735	4q21.23	83458429	83460973
rs58933054	chr4:83461610	(C/T)	0.4901	rs10027007	0.9606	83491602	C=T,T=C	SE_4_+_83458429_83459740_83459797_83460973_MRPS18C	83455932	83469735	4q21.23	83458429	83460973
rs6838225	chr4:83465285	(C/G)	0.4891	rs10027007	0.9568	83491602	C=G,T=C	SE_4_+_83458429_83459740_83459797_83460973_MRPS18C	83455932	83469735	4q21.23	83458429	83460973
rs13142756	chr4:83460344	(T/G)	0.4891	rs6844460	0.9802	83484592	T=T,C=G	SE_4_+_83456958_83458346_83458429_83460973_MRPS18C	83455932	83469735	4q21.23	83456958	83460973
rs58933054	chr4:83461610	(C/T)	0.4901	rs6844460	0.9842	83484592	T=C,C=T	SE_4_+_83456958_83458346_83458429_83460973_MRPS18C	83455932	83469735	4q21.23	83456958	83460973
rs1578118488	chr4:83459225	(-/A)	0.4901	rs6844460	0.9842	83484592	T=-,C=A	SE_4_+_83456958_83458346_83458429_83460973_MRPS18C	83455932	83469735	4q21.23	83456958	83460973
rs1578119445	chr4:83460163	(-/T)	0.4771	rs6844460	0.9184	83484592	T=-,C=T	SE_4_+_83456958_83458346_83458429_83460973_MRPS18C	83455932	83469735	4q21.23	83456958	83460973
rs6838225	chr4:83465285	(C/G)	0.4891	rs6844460	0.9802	83484592	T=C,C=G	SE_4_+_83456958_83458346_83458429_83460973_MRPS18C	83455932	83469735	4q21.23	83456958	83460973
rs13142756	chr4:83460344	(T/G)	0.4891	rs10027007	0.9568	83491602	C=G,T=T	SE_4_+_83456958_83458346_83458429_83460973_MRPS18C	83455932	83469735	4q21.23	83456958	83460973
rs58933054	chr4:83461610	(C/T)	0.4901	rs10027007	0.9606	83491602	C=T,T=C	SE_4_+_83456958_83458346_83458429_83460973_MRPS18C	83455932	83469735	4q21.23	83456958	83460973
rs1578118488	chr4:83459225	(-/A)	0.4901	rs10027007	0.9606	83491602	C=A,T=-	SE_4_+_83456958_83458346_83458429_83460973_MRPS18C	83455932	83469735	4q21.23	83456958	83460973
rs1578119445	chr4:83460163	(-/T)	0.4771	rs10027007	0.8962	83491602	C=T,T=-	SE_4_+_83456958_83458346_83458429_83460973_MRPS18C	83455932	83469735	4q21.23	83456958	83460973
rs6838225	chr4:83465285	(C/G)	0.4891	rs10027007	0.9568	83491602	C=G,T=C	SE_4_+_83456958_83458346_83458429_83460973_MRPS18C	83455932	83469735	4q21.23	83456958	83460973
rs1578119445	chr4:83460163	(-/T)	0.4771	rs6844460	0.9184	83484592	T=-,C=T	SE_4_+_83456958_83459740_83459797_83460973_MRPS18C	83455932	83469735	4q21.23	83456958	83460973
rs1578118488	chr4:83459225	(-/A)	0.4901	rs6844460	0.9842	83484592	T=-,C=A	SE_4_+_83456958_83459740_83459797_83460973_MRPS18C	83455932	83469735	4q21.23	83456958	83460973
rs13142756	chr4:83460344	(T/G)	0.4891	rs6844460	0.9802	83484592	T=T,C=G	SE_4_+_83456958_83459740_83459797_83460973_MRPS18C	83455932	83469735	4q21.23	83456958	83460973
rs58933054	chr4:83461610	(C/T)	0.4901	rs6844460	0.9842	83484592	T=C,C=T	SE_4_+_83456958_83459740_83459797_83460973_MRPS18C	83455932	83469735	4q21.23	83456958	83460973
rs6838225	chr4:83465285	(C/G)	0.4891	rs6844460	0.9802	83484592	T=C,C=G	SE_4_+_83456958_83459740_83459797_83460973_MRPS18C	83455932	83469735	4q21.23	83456958	83460973
rs1578119445	chr4:83460163	(-/T)	0.4771	rs10027007	0.8962	83491602	C=T,T=-	SE_4_+_83456958_83459740_83459797_83460973_MRPS18C	83455932	83469735	4q21.23	83456958	83460973
rs1578118488	chr4:83459225	(-/A)	0.4901	rs10027007	0.9606	83491602	C=A,T=-	SE_4_+_83456958_83459740_83459797_83460973_MRPS18C	83455932	83469735	4q21.23	83456958	83460973
rs13142756	chr4:83460344	(T/G)	0.4891	rs10027007	0.9568	83491602	C=G,T=T	SE_4_+_83456958_83459740_83459797_83460973_MRPS18C	83455932	83469735	4q21.23	83456958	83460973
rs58933054	chr4:83461610	(C/T)	0.4901	rs10027007	0.9606	83491602	C=T,T=C	SE_4_+_83456958_83459740_83459797_83460973_MRPS18C	83455932	83469735	4q21.23	83456958	83460973
rs6838225	chr4:83465285	(C/G)	0.4891	rs10027007	0.9568	83491602	C=G,T=C	SE_4_+_83456958_83459740_83459797_83460973_MRPS18C	83455932	83469735	4q21.23	83456958	83460973
rs10247562	chr7:94597964	(T/G)	0.2863	rs35818859	0.9855	94573736	A=G,T=T	SE_7_-_94598775_94598004_94597930_94588732_SGCE	94524204	94656572	7q21.3	94588732	94598775
rs10232398	chr7:94598197	(G/A)	0.2843	rs35818859	0.9951	94573736	A=A,T=G	SE_7_-_94598775_94598004_94597930_94588732_SGCE	94524204	94656572	7q21.3	94588732	94598775
rs6943782	chr7:94607562	(T/G)	0.2843	rs35818859	0.9951	94573736	A=G,T=T	SE_7_-_94598775_94598004_94597930_94588732_SGCE	94524204	94656572	7q21.3	94588732	94598775
rs2687064	chr7:94576158	(C/T)	0.2833	rs35818859	1	94573736	A=T,T=C	SE_7_-_94598775_94598004_94597930_94588732_SGCE	94524204	94656572	7q21.3	94588732	94598775
rs35818859	chr7:94573736	(A/T)	0.2833	rs35818859	1	94573736	A=A,T=T	SE_7_-_94598775_94598004_94597930_94588732_SGCE	94524204	94656572	7q21.3	94588732	94598775
rs201250526	chr7:94617795	(-/AC)	0.2883	rs35818859	0.9663	94573736	A=AC,T=-	SE_7_-_94598775_94598004_94597930_94588732_SGCE	94524204	94656572	7q21.3	94588732	94598775
rs1584632571	chr7:94617796	(-/CT)	0.2883	rs35818859	0.9663	94573736	A=CT,T=-	SE_7_-_94598775_94598004_94597930_94588732_SGCE	94524204	94656572	7q21.3	94588732	94598775
rs6465421	chr7:94618659	(C/A)	0.2843	rs35818859	0.9951	94573736	A=A,T=C	SE_7_-_94598775_94598004_94597930_94588732_SGCE	94524204	94656572	7q21.3	94588732	94598775
rs12533072	chr7:94564369	(G/A)	0.2843	rs35818859	0.9951	94573736	A=G,T=A	SE_7_-_94598775_94598004_94597930_94588732_SGCE	94524204	94656572	7q21.3	94588732	94598775
rs11508503	chr7:94563841	(T/G)	0.2853	rs35818859	0.9903	94573736	A=T,T=G	SE_7_-_94598775_94598004_94597930_94588732_SGCE	94524204	94656572	7q21.3	94588732	94598775
rs11508502	chr7:94563792	(A/G)	0.2853	rs35818859	0.9903	94573736	A=A,T=G	SE_7_-_94598775_94598004_94597930_94588732_SGCE	94524204	94656572	7q21.3	94588732	94598775
rs11983779	chr7:94559815	(G/A)	0.2903	rs35818859	0.9287	94573736	A=G,T=A	SE_7_-_94598775_94598004_94597930_94588732_SGCE	94524204	94656572	7q21.3	94588732	94598775
rs1879854	chr7:94628684	(A/G)	0.2843	rs35818859	0.9951	94573736	A=G,T=A	SE_7_-_94598775_94598004_94597930_94588732_SGCE	94524204	94656572	7q21.3	94588732	94598775
rs34540605	chr7:94558683	(G/C)	0.2903	rs35818859	0.9287	94573736	A=G,T=C	SE_7_-_94598775_94598004_94597930_94588732_SGCE	94524204	94656572	7q21.3	94588732	94598775
rs10953114	chr7:94632755	(G/T)	0.2843	rs35818859	0.9951	94573736	A=T,T=G	SE_7_-_94598775_94598004_94597930_94588732_SGCE	94524204	94656572	7q21.3	94588732	94598775
rs12670168	chr7:94632760	(G/A)	0.2853	rs35818859	0.9903	94573736	A=A,T=G	SE_7_-_94598775_94598004_94597930_94588732_SGCE	94524204	94656572	7q21.3	94588732	94598775
rs10339159	chr7:94634736	(A/G)	0.2873	rs35818859	0.9807	94573736	A=G,T=A	SE_7_-_94598775_94598004_94597930_94588732_SGCE	94524204	94656572	7q21.3	94588732	94598775
rs10247562	chr7:94597964	(T/G)	0.2863	rs12670168	0.9854	94632760	G=T,A=G	SE_7_-_94598775_94598004_94597930_94588732_SGCE	94524204	94656572	7q21.3	94588732	94598775
rs10232398	chr7:94598197	(G/A)	0.2843	rs12670168	0.9951	94632760	G=G,A=A	SE_7_-_94598775_94598004_94597930_94588732_SGCE	94524204	94656572	7q21.3	94588732	94598775
rs6943782	chr7:94607562	(T/G)	0.2843	rs12670168	0.9951	94632760	G=T,A=G	SE_7_-_94598775_94598004_94597930_94588732_SGCE	94524204	94656572	7q21.3	94588732	94598775
rs2687064	chr7:94576158	(C/T)	0.2833	rs12670168	0.9903	94632760	G=C,A=T	SE_7_-_94598775_94598004_94597930_94588732_SGCE	94524204	94656572	7q21.3	94588732	94598775
rs35818859	chr7:94573736	(A/T)	0.2833	rs12670168	0.9903	94632760	G=T,A=A	SE_7_-_94598775_94598004_94597930_94588732_SGCE	94524204	94656572	7q21.3	94588732	94598775
rs201250526	chr7:94617795	(-/AC)	0.2883	rs12670168	0.9663	94632760	G=-,A=AC	SE_7_-_94598775_94598004_94597930_94588732_SGCE	94524204	94656572	7q21.3	94588732	94598775
rs1584632571	chr7:94617796	(-/CT)	0.2883	rs12670168	0.9663	94632760	G=-,A=CT	SE_7_-_94598775_94598004_94597930_94588732_SGCE	94524204	94656572	7q21.3	94588732	94598775
rs6465421	chr7:94618659	(C/A)	0.2843	rs12670168	0.9951	94632760	G=C,A=A	SE_7_-_94598775_94598004_94597930_94588732_SGCE	94524204	94656572	7q21.3	94588732	94598775
rs12533072	chr7:94564369	(G/A)	0.2843	rs12670168	0.9854	94632760	G=A,A=G	SE_7_-_94598775_94598004_94597930_94588732_SGCE	94524204	94656572	7q21.3	94588732	94598775
rs11508503	chr7:94563841	(T/G)	0.2853	rs12670168	0.9806	94632760	G=G,A=T	SE_7_-_94598775_94598004_94597930_94588732_SGCE	94524204	94656572	7q21.3	94588732	94598775
rs12021434	chr7:94563792	(A/G)	0.2853	rs12670168	0.9806	94632760	G=G,A=A	SE_7_-_94598775_94598004_94597930_94588732_SGCE	94524204	94656572	7q21.3	94588732	94598775
rs11983779	chr7:94559815	(G/A)	0.2903	rs12670168	0.9194	94632760	G=A,A=G	SE_7_-_94598775_94598004_94597930_94588732_SGCE	94524204	94656572	7q21.3	94588732	94598775
rs58480260	chr7:94628684	(A/G)	0.2843	rs12670168	0.9951	94632760	G=A,A=G	SE_7_-_94598775_94598004_94597930_94588732_SGCE	94524204	94656572	7q21.3	94588732	94598775
rs34540605	chr7:94558683	(G/C)	0.2903	rs12670168	0.9194	94632760	G=C,A=G	SE_7_-_94598775_94598004_94597930_94588732_SGCE	94524204	94656572	7q21.3	94588732	94598775
rs57450511	chr7:94632755	(G/T)	0.2843	rs12670168	0.9951	94632760	G=G,A=T	SE_7_-_94598775_94598004_94597930_94588732_SGCE	94524204	94656572	7q21.3	94588732	94598775
rs12670168	chr7:94632760	(G/A)	0.2853	rs12670168	1	94632760	G=G,A=A	SE_7_-_94598775_94598004_94597930_94588732_SGCE	94524204	94656572	7q21.3	94588732	94598775
rs10339159	chr7:94634736	(A/G)	0.2873	rs12670168	0.9807	94632760	G=A,A=G	SE_7_-_94598775_94598004_94597930_94588732_SGCE	94524204	94656572	7q21.3	94588732	94598775
rs2509565	chr11:66441251	(A/G)	0.3658	rs2511225	0.9957	66480960	A=G,C=A	A5SS_11_-_66438710_66438632_66438259_MRPL11	66435075	66466738	11q13.2	66438259	66438710
rs1229390401	chr11:66453449	(TATTTATT/-)	0.3748	rs2511225	0.9498	66480960	A=-,C=TATTTATT	A5SS_11_-_66438710_66438632_66438259_MRPL11	66435075	66466738	11q13.2	66438259	66438710
rs1785640	chr11:66455687	(C/T)	0.3658	rs2511225	0.9957	66480960	A=C,C=T	A5SS_11_-_66438710_66438632_66438259_MRPL11	66435075	66466738	11q13.2	66438259	66438710
rs4930376	chr11:66461480	(C/T)	0.3658	rs2511225	0.9957	66480960	A=T,C=C	A5SS_11_-_66438710_66438632_66438259_MRPL11	66435075	66466738	11q13.2	66438259	66438710
rs2509565	chr11:66441251	(A/G)	0.3658	rs2511224	0.9624	66495135	T=A,C=G	A5SS_11_-_66438710_66438632_66438259_MRPL11	66435075	66466738	11q13.2	66438259	66438710
rs1229390401	chr11:66453449	(TATTTATT/-)	0.3748	rs2511224	0.917	66495135	T=TATTTATT,C=-	A5SS_11_-_66438710_66438632_66438259_MRPL11	66435075	66466738	11q13.2	66438259	66438710
rs1785640	chr11:66455687	(C/T)	0.3658	rs2511224	0.9624	66495135	T=T,C=C	A5SS_11_-_66438710_66438632_66438259_MRPL11	66435075	66466738	11q13.2	66438259	66438710
rs4930376	chr11:66461480	(C/T)	0.3658	rs2511224	0.9624	66495135	T=C,C=T	A5SS_11_-_66438710_66438632_66438259_MRPL11	66435075	66466738	11q13.2	66438259	66438710
rs11110	chr11:66438698	(C/T)	0.3002	rs7951189	0.9539	66513799	G=C,A=T	A5SS_11_-_66438710_66438632_66438259_MRPL11	66435075	66466738	11q13.2	66438259	66438710
rs11227485	chr11:66447952	(C/T)	0.2952	rs7951189	0.9314	66513799	G=C,A=T	A5SS_11_-_66438710_66438632_66438259_MRPL11	66435075	66466738	11q13.2	66438259	66438710
rs2509565	chr11:66441251	(A/G)	0.3658	rs2444847	0.9294	66496428	C=A,T=G	A5SS_11_-_66438710_66438632_66438259_MRPL11	66435075	66466738	11q13.2	66438259	66438710
rs1229390401	chr11:66453449	(TATTTATT/-)	0.3748	rs2444847	0.8849	66496428	C=TATTTATT,T=-	A5SS_11_-_66438710_66438632_66438259_MRPL11	66435075	66466738	11q13.2	66438259	66438710
rs1785640	chr11:66455687	(C/T)	0.3658	rs2444847	0.9294	66496428	C=T,T=C	A5SS_11_-_66438710_66438632_66438259_MRPL11	66435075	66466738	11q13.2	66438259	66438710
rs4930376	chr11:66461480	(C/T)	0.3658	rs2444847	0.9294	66496428	C=C,T=T	A5SS_11_-_66438710_66438632_66438259_MRPL11	66435075	66466738	11q13.2	66438259	66438710
rs1568906521	chr20:35627312	(-/A)	0.1014	rs12479473	0.9285	35810706	T=-,C=A	A5SS_20_-_35626735_35626567_35626381_CPNE1	35626031	35664956	20q11.22	35626381	35626735
rs77120309	chr20:35630251	(C/T)	0.1004	rs12479473	0.9184	35810706	T=C,C=T	A5SS_20_-_35626735_35626567_35626381_CPNE1	35626031	35664956	20q11.22	35626381	35626735
rs12481228	chr20:35630751	(G/C)	0.1004	rs12479473	0.9184	35810706	T=G,C=C	A5SS_20_-_35626735_35626567_35626381_CPNE1	35626031	35664956	20q11.22	35626381	35626735
rs6060524	chr20:35633233	(G/T)	0.1004	rs12479473	0.9184	35810706	T=G,C=T	A5SS_20_-_35626735_35626567_35626381_CPNE1	35626031	35664956	20q11.22	35626381	35626735
rs147767406	chr20:35638604	(AACA/-)	0.1004	rs12479473	0.9184	35810706	T=AACA,C=-	A5SS_20_-_35626735_35626567_35626381_CPNE1	35626031	35664956	20q11.22	35626381	35626735
rs1118233	chr20:35640427	(T/A)	0.1004	rs12479473	0.9184	35810706	T=T,C=A	A5SS_20_-_35626735_35626567_35626381_CPNE1	35626031	35664956	20q11.22	35626381	35626735
rs7273815	chr20:35644493	(G/T)	0.1014	rs12479473	0.9285	35810706	T=G,C=T	A5SS_20_-_35626735_35626567_35626381_CPNE1	35626031	35664956	20q11.22	35626381	35626735
rs12480408	chr20:35646878	(A/G)	0.1014	rs12479473	0.9285	35810706	T=A,C=G	A5SS_20_-_35626735_35626567_35626381_CPNE1	35626031	35664956	20q11.22	35626381	35626735
rs6060535	chr20:35647600	(C/T)	0.1014	rs12479473	0.9285	35810706	T=C,C=T	A5SS_20_-_35626735_35626567_35626381_CPNE1	35626031	35664956	20q11.22	35626381	35626735
rs7261284	chr20:35656182	(T/A)	0.1014	rs12479473	0.9285	35810706	T=T,C=A	A5SS_20_-_35626735_35626567_35626381_CPNE1	35626031	35664956	20q11.22	35626381	35626735
rs11696527	chr20:35657457	(A/G)	0.1014	rs12479473	0.9285	35810706	T=A,C=G	A5SS_20_-_35626735_35626567_35626381_CPNE1	35626031	35664956	20q11.22	35626381	35626735
rs111306810	chr20:35658002	(C/T)	0.1004	rs12479473	0.9184	35810706	T=C,C=T	A5SS_20_-_35626735_35626567_35626381_CPNE1	35626031	35664956	20q11.22	35626381	35626735
rs73905926	chr20:35664060	(G/C)	0.1004	rs12479473	0.9184	35810706	T=G,C=C	A5SS_20_-_35626735_35626567_35626381_CPNE1	35626031	35664956	20q11.22	35626381	35626735
rs2295356	chr20:35664934	(G/A)	0.1004	rs12479473	0.9184	35810706	T=G,C=A	A5SS_20_-_35626735_35626567_35626381_CPNE1	35626031	35664956	20q11.22	35626381	35626735
rs1568906521	chr20:35627312	(-/A)	0.1014	rs6121045	0.9285	35780245	G=A,A=-	A5SS_20_-_35626735_35626567_35626381_CPNE1	35626031	35664956	20q11.22	35626381	35626735
rs77120309	chr20:35630251	(C/T)	0.1004	rs6121045	0.9184	35780245	G=T,A=C	A5SS_20_-_35626735_35626567_35626381_CPNE1	35626031	35664956	20q11.22	35626381	35626735
rs12481228	chr20:35630751	(G/C)	0.1004	rs6121045	0.9184	35780245	G=C,A=G	A5SS_20_-_35626735_35626567_35626381_CPNE1	35626031	35664956	20q11.22	35626381	35626735
rs6060524	chr20:35633233	(G/T)	0.1004	rs6121045	0.9184	35780245	G=T,A=G	A5SS_20_-_35626735_35626567_35626381_CPNE1	35626031	35664956	20q11.22	35626381	35626735
rs147767406	chr20:35638604	(AACA/-)	0.1004	rs6121045	0.9184	35780245	G=-,A=AACA	A5SS_20_-_35626735_35626567_35626381_CPNE1	35626031	35664956	20q11.22	35626381	35626735
rs1118233	chr20:35640427	(T/A)	0.1004	rs6121045	0.9184	35780245	G=A,A=T	A5SS_20_-_35626735_35626567_35626381_CPNE1	35626031	35664956	20q11.22	35626381	35626735
rs7273815	chr20:35644493	(G/T)	0.1014	rs6121045	0.9285	35780245	G=T,A=G	A5SS_20_-_35626735_35626567_35626381_CPNE1	35626031	35664956	20q11.22	35626381	35626735
rs12480408	chr20:35646878	(A/G)	0.1014	rs6121045	0.9285	35780245	G=G,A=A	A5SS_20_-_35626735_35626567_35626381_CPNE1	35626031	35664956	20q11.22	35626381	35626735
rs57343028	chr20:35647600	(C/T)	0.1014	rs6121045	0.9285	35780245	G=T,A=C	A5SS_20_-_35626735_35626567_35626381_CPNE1	35626031	35664956	20q11.22	35626381	35626735
rs7261284	chr20:35656182	(T/A)	0.1014	rs6121045	0.9285	35780245	G=A,A=T	A5SS_20_-_35626735_35626567_35626381_CPNE1	35626031	35664956	20q11.22	35626381	35626735
rs11696527	chr20:35657457	(A/G)	0.1014	rs6121045	0.9285	35780245	G=G,A=A	A5SS_20_-_35626735_35626567_35626381_CPNE1	35626031	35664956	20q11.22	35626381	35626735
rs111306810	chr20:35658002	(C/T)	0.1004	rs6121045	0.9184	35780245	G=T,A=C	A5SS_20_-_35626735_35626567_35626381_CPNE1	35626031	35664956	20q11.22	35626381	35626735
rs73905926	chr20:35664060	(G/C)	0.1004	rs6121045	0.9184	35780245	G=C,A=G	A5SS_20_-_35626735_35626567_35626381_CPNE1	35626031	35664956	20q11.22	35626381	35626735
rs2295356	chr20:35664934	(G/A)	0.1004	rs6121045	0.9184	35780245	G=A,A=G	A5SS_20_-_35626735_35626567_35626381_CPNE1	35626031	35664956	20q11.22	35626381	35626735
