# Supplementary material for: Colocalised Genetic Associations Reveal Alternative Splicing Variants as Candidate Causal Links for Breast Cancer Risk in 10 Loci
Source: Cancers (Basel). 2024 Aug 29;16(17):3020. doi: 10.3390/cancers16173020 (PMC11394352; doi:10.3390/cancers16173020)
Supplement: Supplementary file 1 [file cancers-16-03020-s001.zip › Besouro-Duarte_RpR_SuppMaterial/Supplementary Tables/Supplementary Table 7.xlsx]

## Sheet: Folha1
variant_id	Coord	Alleles	gene	rel_pos	min_dist_to_event_splice_site	Splice Core Elements	Splice Auxiliary Elements	RBP binding	NetGene	SpliceAI	HSFcore	HSFaux	RBPmap	Postar3
rs12563704	chr1:7973777	(G/A)	PARK7	in_gene	11014	No	Yes	No	No	No	No	No	MBNL1(G, 2.427), RBFOX1(G, 3.816), RBFOX2(G, 3.396), RBFOX3(G, 3.427), SRSF10(G, 1.913), TARDBP (G, 1.663), RBFOX1(A, 2.895), RBFOX2(A, 2.495), RBFOX3(A, 2.518)	No
rs12750531	chr1:7978117	(C/T)	PARK7	in_gene	15354	No	No	Yes	No	No	No	No	No	CELF2 (T-cell, PAR-CLIP, 0.02)
rs67717283	chr1:7981230	(C/T)	PARK7	in_gene	18467	No	No	No	No	No	No	No	No	No
rs835732	chr1:7982342	(A/T)	PARK7	in_gene	19579	No	Yes	Yes	No	No	No	HSF(significant alteration in ESE/ESS)	A1CF(A, 3.136), DAZAP1(A,2.750), HNRNPDL(A, 3.091), HNRNPL(A, 2.640), IGF2BP2(A, 3.164), IGF2BP3(A, 3.239), KHDRBS1(A, 3.495), KHDRBS2(A, 3.496), KHDRBS3(A, 3.822), NUPL2(A, 3.870), PABPC1(A, 3.794), PABPC3(A, 3.080), PABPC4(A, 4.018), PABPC5(A, 3.398), PABPN1(A, 2.824), PABPN1L(A, 3.370), PRR3(A, 3.262), PUM1(A, 2.584), QKI(A,2.293), RBM42(A, 2.446), RBM46(A, 3.632, RBM47(A, 3.276), RBMS1(A, 2.3…	NUDT21(HEK293,PAR-CLIP, 0.854), CSTF2 (HEK293, PAR-CLIP,0.746)
rs12750531	chr1:7978117	(C/T)	PARK7	in_gene	15354	No	No	Yes	No	No	No	No	No	CELF2 (T-cell, PAR-CLIP,0.02)
rs835732	chr1:7982342	(A/T)	PARK7	in_gene	19579	No	Yes	Yes	No	No	No	HSF(significant alteration in ESE/ESS)	A1CF(A, 3.136), DAZAP1(A,2.750), HNRNPDL(A, 3.091), HNRNPL(A, 2.640), IGF2BP2(A, 3.164), IGF2BP3(A, 3.239), KHDRBS1(A, 3.495), KHDRBS2(A, 3.496), KHDRBS3(A, 3.822), NUPL2(A, 3.870), PABPC1(A, 3.794), PABPC3(A, 3.080), PABPC4(A, 4.018), PABPC5(A, 3.398), PABPN1(A, 2.824), PABPN1L(A, 3.370), PRR3(A, 3.262), PUM1(A, 2.584), QKI(A,2.293), RBM42(A, 2.446), RBM46(A, 3.632, RBM47(A, 3.276), RBMS1(A, 2.3…	NUDT21(HEK293,PAR-CLIP, 0.854), CSTF2 (HEK293, PAR-CLIP, 0.746)
rs11264361	chr1:155319754	(T/G)	FDPS	in_event	40	Yes	Yes	No	creation of new splice site(+5)	Acceptor(+0,12/-5;-0,07/40)	Broken branch point	No	YBX1(T, 2.377), YBX1(G, 1.649), FUS(G, 1.807), MBNL1(G, 1.788)	No
rs10908463	chr1:155316467	(C/T)	FDPS	in_gene	3221	No	Yes	Yes	No	No	No	No	HNRNPK(C, 3.575), IGF2BP2(C, 2.557), PABPC3(C, 3.000), PCBP1(C, 2.558), PCBP2(C, 3.128), RBM45(C, 2.518), YBX2(C, 2.784)HNRNPK(T, 2.391), IGF2BP2(T, 2.452), PABPC3(T, 2.977), PCBP2(T, 2.211), RBM45(T, 2.518), YBX2(T, 2.973), KHDRBS2(T, 2.333), PABPC5(T, 2.398), YBX1(T, 2.208), HNRNPDL(T, 2.843), RBM42(T, 2.568), RBM46(T, 2.145), ZCRB1(T, 2.729)	UPF1(HEK293-FRT, PAR-CLIP, 0.032)
rs1572090462	chr1:155316380	(-/G)	FDPS	in_gene	3308	No	No	Yes	No	No	No	No	No	ELAVL1(HEK293, PAR-CLIP,PARalyzer, 0.805), ELAVL1(HEK293, PAR-CLIP,PARalyzer, 0.805), HNRNPC(HEK293T, PAR-CLIP,PARalyzer, 0.686), HNRNPC(HEK293T, PAR-CLIP,PARalyzer, 0.734), HNRNPC(HEK293T, PAR-CLIP,PARalyzer, 0.725), RBP_occupa(HeLa, PIP-seq, 43.050), HNRNPC(HEK293T, PAR-CLIP,PARalyzer, 0.686), HNRNPC(HEK293T, PAR-CLIP,PARalyzer, 0.734), HNRNPC(HEK293T, PAR-CLIP,PARalyzer, 0.725), RBP_occupa(HeL…
rs10908462	chr1:155316063	(T/C)	FDPS	in_gene	3625	No	Yes	No	No	No	No	No	HNRNPK(T, 2.275), HNRNPK(C, 3.174), RBM45(C, 1.980), PCBP1(C, 1.792), PCBP2(C, 1.752), RBM6(C, 1.658)	No
rs11264360	chr1:155314795	(T/A)	FDPS	in_gene	4893	No	Yes	Yes	No	No	No	HSF(significant alteration in ESE/ESS)	A1CF(T, 3.011), BOLL(T, 3.737), BRUNOL4(T, 2.338), CELF1(T, 2.143), CPEB1(T, 3.290), CPEB2(T, 3.499), CPEB4(T, 3.522), DAZ3(T, 3.529), ELAVL4(T, 3.339), FUBP1(T, 3.304), FUBP3(T, 3.231), HNRNPC(T, 3.634), A1CF(A, 2.523), BOLL(A, 3.211), CPEB1(A, 3.029), CPEB2(A, 2.949), CPEB4(A, 2.878), DAZ3(A, 2.942), ELAVL4(A, 2.624), FUBP1(A, 2.656), FUBP3(A, 2.570), HNRNPC(A, 2.678), HNRNPCL1(A, 3.150), HNRNP…	HNRNPC(HeLa, iCLIP,CIMS, 10.000), HNRNPC(HeLa, iCLIP,Piranha_0.01, 24.000), SRSF1(TREX_FLP-In_293T_cel, iCLIP,Piranha_0.01, 4.000), HNRNPH(HEK293T, iCLIP,Piranha_0.01, 36.000), HNRNPH(HEK293T, iCLIP,Piranha_0.01, 17.000), HNRNPH(HEK293T, iCLIP,Piranha_0.01, 8.000), U2AF65(HeLa, iCLIP,Piranha_0.01, 16.000), HNRNPC(HeLa, iCLIP,Piranha_0.01, 17.000), HNRNPH(HEK293T, iCLIP,Piranha_0.01, 9.500), HNRNP…
rs10796941	chr1:155314470	(C/T)	FDPS	in_gene	5218	No	Yes	Yes	No	No	No	No	HNRNPK(C, 1.952),RBM45(C, 2.390), RBFOX1(T, 2.816)	STAU1(HEK293, iCLIP,Piranha_0.01, 7.000), HNRNPH(HEK293T, iCLIP,Piranha_0.01, 50.500), HNRNPC(HeLa, iCLIP,Piranha_0.01, 8.000), YTHDC1(HEK293T, iCLIP,Piranha_0.01, 17.000), HNRNPH(HEK293T, iCLIP,Piranha_0.01, 17.000), HNRNPH(HEK293T, iCLIP,Piranha_0.01, 29.000), HNRNPH(HEK293T, iCLIP,Piranha_0.01, 16.000), HNRNPH(HEK293T, iCLIP,Piranha_0.01, 19.000), HNRNPH(HEK293T, iCLIP,Piranha_0.01, 8.000), HN…
rs1051233464	chr1:155314188	(-/T)	FDPS	in_gene	5500	No	No	Yes	No	No	No	No	No	HNRNPC(HeLa, iCLIP,CIMS, 21.000)
rs11264359	chr1:155313038	(A/G)	FDPS	in_gene	6650	No	Yes	Yes	No	No	New acceptor	No	HNRPLL(A, 2.089), MSI1(A, 1.817), PABPC5(A, 2.511), PABPN1(A, 1.981), PABPN1L(A, 1.949), HNRPLL(G, 2.089), PABPC5(G, 1.739), CNOT4(G, 2.293), HNRNPH1(G, 1.780), UNK(G, 1.817)	CELF2(T_cell, HITS-CLIP,CIMS, 4.000), AGO2(Cardiac, HITS-CLIP,CLIPper, 0.024), RBP_occupa(HeLa, PIP-seq, 85.990)
rs11264358	chr1:155310373	(T/C)	FDPS	in_gene	9315	No	Yes	Yes	No	No	No	HSF(significant alteration in ESE/ESS)	BOLL(T, 2.000), BRUNOL6(T, 2.360), RBM24(T, 3.170), RBM38(T, 2.923), SFPQ(T, 2.537), TARDBP(T, 2.592), RBM24(C, 2.170), RBM38(C, 1.769), EIF4G2(C, 1.766), MBNL1(C, 2.132)	HNRNPC(HEK293T, PAR-CLIP,PARalyzer, 0.775), IGF2BP2(MGG8, PAR-CLIP,Piranha_0.01, 20.000)
rs2297480	chr1:155309691	(T/G)	FDPS	in_gene	9997	No	Yes	No	No	No	No	No	BRUNOL6(T, 2.347), ESRP1(T, 2.955), ESRP2(T, 3.526), EWSR1(T, 3.211), G3BP2(T, 2.067), HNRNPA1(T, 2.541), HNRNPA1L2(T, 2.620), HNRNPA2B1(T, 2.527), HNRNPF(T, 3.530), HNRNPH2(T, 3.122), HNRNPM(T, 1.889), ESRP1(G, 3.261), ESRP2(G, 3.382), EWSR1(G, 3.704), HNRNPA2B1(G, 3.047), HNRNPF(G, 3.561), HNRNPH2(G, 3.308), ILF2(G, 3.500), RBM24(G, 3.062), RBM38(G, 2.692), SAMD4A(G, 2.494), TAF15(G, 3.435), SR…	No
rs2666826	chr1:155688294	(T/C)	YY1AP1	in_gene	7878	No	Yes	Yes	No	No	New acceptor	HSF(significant alteration in ESE/ESS)	PCBP1(T, 2.351), PCBP2(T, 3.110), PCBP3(T, 2.203), PCBP4(T, 3.375), PCBP1(C, 2.311), PCBP2(C, 2.303), PCBP4(C, 3.153), RBM6(C, 1.734), RBM23(C, 1.746)	CELF2(T_cell, HITS-CLIP,CLIPper, 0.008), UPF1(HEK_293_FRT, HITS-CLIP,CLIPper, 0.006), RPS3(K562, eCLIP, 4.749), HNRNPM(K562, eCLIP, 5.354), EXOSC5(K562, eCLIP, 4.261), EXOSC5(K562, eCLIP, 10.199), CELF2(T_cell, HITS-CLIP,CLIPper, 0.023), SF3B4(K562, eCLIP, 6.513)
rs34620961	chr1:155680036	(G/C)	YY1AP1	in_event	28	Yes	Yes	Yes	No	Donor loss (0.03, 28)	No	No	HNRNPK(C, 1.952), NOVA1(C, 1.781), SNRPA(C, 2.908), SNRPA(C, 2.909), SNRPA(T, 2.526), RBM45(T, 2.130)	ELAVL1(HEK293, PAR-CLIP,PARalyzer, 0.833)
rs61639056	chr1:155682290	(T/A)	YY1AP1	in_gene	1874	No	No	No	No	No	No	No	No	No
rs6672128	chr1:155682607	(T/C)	YY1AP1	in_gene	2191	No	No	No	No	No	No	No	No	No
rs143717871	chr1:155683762	(-/A)	YY1AP1	in_gene	3346	No	No	Yes	No	No	No	No	No	HNRNPC(HEK293T, PAR-CLIP,PARalyzer, 0.676), HNRNPC(HEK293T, PAR-CLIP,PARalyzer, 0.698), RBP_occupa(HeLa, PIP-seq, 104.810)
rs12740629	chr1:155674131	(A/G)	YY1AP1	in_gene	5381	No	No	No	No	No	No	No	No	No
rs12758945	chr1:155673927	(C/T)	YY1AP1	in_gene	5585	No	No	No	No	No	No	No	No	No
rs10908479	chr1:155673612	(C/T)	YY1AP1	in_gene	5900	No	No	Yes	No	No	No	No	No	CELF2(T_cell, HITS-CLIP,CLIPper, 0.027), HNRNPC(HEK293T, PAR-CLIP,PARalyzer, 0.685), HNRNPC(HEK293T, PAR-CLIP,PARalyzer, 0.721), HNRNPC(HEK293T, PAR-CLIP,PARalyzer, 0.729), HNRNPC(HEK293T, PAR-CLIP,PARalyzer, 0.653), RBP_occupa(HeLa, PIP-seq, 426.320), HNRNPC(HeLa, iCLIP,CIMS, 16.000), HNRNPC(HeLa, iCLIP,CIMS, 11.000)
rs678157	chr1:155688550	(T/C)	YY1AP1	in_gene	8134	No	No	Yes	No	No	No	No	No	GEMIN5(K562, eCLIP, 8.195), EXOSC5(HepG2, eCLIP, 3.421), CELF2(T_cell, HITS-CLIP,CLIPper, 0.005), DDX6(K562, eCLIP, 4.620), SF3B1(K562, eCLIP, 6.168), HNRNPH(HEK293T, iCLIP,Piranha_0.01, 8.667), HNRNPH1(HEK293T, HITS-CLIP,CIMS, 4.000), DROSHA(HepG2, eCLIP, 5.820), EWSR1(K562, eCLIP, 15.778), EXOSC5(K562, eCLIP, 24.113), HNRNPM(K562, eCLIP, 22.116), CSTF2T(K562, eCLIP, 21.663), DDX6(K562, eCLIP, 4…
rs905194785	chr1:155666130	(-/T)	YY1AP1	in_gene	13382	No	No	Yes	No	No	No	No	No	PTPB1(SH-SY5Y, PAR-CLIP,MiClip, 0.979)
rs58844414	chr1:155665166	(T/C)	YY1AP1	in_gene	14346	No	No	Yes	No	No	No	No	No	HNRNPC(HEK293T, PAR-CLIP,PARalyzer, 0.756)
rs604764	chr1:155663516	(T/C)	YY1AP1	in_gene	15996	No	No	No	No	No	No	No	No	No
rs145181137	chr1:155662541	(-/C)	YY1AP1	in_gene	16971	No	No	No	No	No	No	No	No	No
rs17369526	chr1:155660961	(A/G)	YY1AP1	in_gene	18551	No	No	Yes	No	No	No	No	No	UPF1(HEK_293_FRT, HITS-CLIP,CLIPper, 0.029), CAPRIN1(HEK293, PAR-CLIP,PARalyzer, 0.714)
rs877123	chr2:69717028	(A/G)	ANXA4	in_gene	89404	No	No	No	No	No	No	No	No	No
rs12328440	chr2:69714353	(T/C)	ANXA4	in_gene	92079	No	No	No	No	No	No	No	No	No
rs4592873	chr2:69712834	(G/C)	ANXA4	in_gene	93598	No	No	No	No	No	No	No	No	No
rs60050852	chr2:69711639	(G/A)	ANXA4	in_gene	94793	No	No	No	No	No	No	No	No	No
rs7593152	chr2:69706499	(G/A)	ANXA4	in_gene	99933	No	No	No	No	No	No	No	No	No
rs13383061	chr2:69704449	(T/C)	ANXA4	in_gene	101983	No	No	No	No	No	No	No	No	No
rs6724142	chr2:69701793	(C/T)	ANXA4	in_gene	104639	No	No	No	No	No	No	No	No	No
rs12465967	chr2:69715731	(G/C)	ANXA4	in_gene	90701	No	No	No	No	No	No	No	No	No
rs6758994	chr2:69715304	(G/A)	ANXA4	in_gene	91128	No	No	No	No	No	No	No	No	No
rs58763890	chr2:69714353	(T/C)	ANXA4	in_gene	92079	No	No	No	No	No	No	No	No	No
rs1355199	chr2:69714092	(C/G)	ANXA4	in_gene	92340	No	No	No	No	No	No	No	No	No
rs2312547	chr2:69712709	(G/A)	ANXA4	in_gene	93723	No	No	No	No	No	No	No	No	No
rs4268946	chr2:69712507	(C/T)	ANXA4	in_gene	93925	No	No	No	No	No	No	No	No	No
rs2048255	chr2:69709503	(C/T)	ANXA4	in_gene	96929	No	No	No	T creates a new splice site	No	No	No	No	No
rs76441037	chr2:69707212	(A/G)	ANXA4	in_gene	99220	No	No	No	No	No	No	No	No	No
rs11891903	chr2:69706370	(A/G)	ANXA4	in_gene	100062	No	No	No	No	No	No	No	No	No
rs113809425	chr2:69706359	(G/A)	ANXA4	in_gene	100073	No	No	No	No	No	No	No	No	No
rs4852929	chr2:69703437	(G/C)	ANXA4	in_gene	102995	No	No	No	No	No	No	No	No	No
rs11332710	chr2:69703232	(T/-)	ANXA4	in_gene	103200	No	No	No	No	No	No	No	No	No
rs4852928	chr2:69703095	(C/T)	ANXA4	in_gene	103337	No	No	No	No	No	No	No	No	No
rs7578107	chr2:69702588	(C/T)	ANXA4	in_gene	103844	No	No	No	No	No	No	No	No	No
rs146175459	chr2:69702556	(A/-)	ANXA4	in_gene	103876	No	No	No	No	No	No	No	No	No
rs6724451	chr2:69701868	(G/A)	ANXA4	in_gene	104564	No	No	No	A creates a new splice site	No	No	No	No	No
rs58727087	chr2:69701815	(T/-)	ANXA4	in_gene	104617	No	No	No	No	No	No	No	No	No
rs112035188	chr2:69701386	(C/T)	ANXA4	in_gene	105046	No	Yes	No	No	No	No	No	HNRNPK(C, 2.667), PCBP1(C, 2.961), PCBP4(C, 2.486), RBM23 (C, 2.738), RBM6(C, 3.013), PTB3 (T, 2.679), PTBP3 (T, 2.712), PUF60 (T, 2.733)	No
rs56718363	chr2:69700621	(T/C)	ANXA4	in_gene	105811	No	Yes	No	No	No	No	No	MBNL1(T, 2.013), DAZ3 (C, 2.025), RBFOX1(C, 2.026), RBM45 (C, 1.952), SNRPA (C,3.563), TUT1(C, 2.393)	No
rs4852925	chr2:69697025	(C/T)	ANXA4	in_gene	109407	No	Yes	No	C creates a new splice site	No	No	No	FUBP3(T, 1.680), HNRNPA1 (T, 1.820)	No
rs2136439	chr2:69696636	(C/T)	ANXA4	in_gene	109796	No	Yes	No	No	No	No	No	DAZAP1(T, 3.069), FUBP3(T, 2.922), HNRNDPL (T, 2.605),PUM1(T, 2.189), RBMS1(T, 2.986), RBMS2 (T, 3.036), RBMS3 (T, 3.125), RC3H1(T, 2.181), UNK(T, 2.500)	No
rs4852304	chr2:69696361	(C/A)	ANXA4	in_gene	110071	No	Yes	No	No	No	No	No	HNRNPDL(A, 1.810), HNRNPLL(A, 1.886), IGF2BP2(A, 1.890), YBX1(A, 1.779)	No
rs4852303	chr2:69696251	(C/T)	ANXA4	in_gene	110181	No	Yes	No	T creates a new splice site	No	No	No	G3BP2 (A, 2.427)	No
rs78741061	chr2:69696149	(A/C)	ANXA4	in_gene	110283	No	Yes	No	No	No	No	No	G3BP2(A, 2.427)	No
rs57626948	chr2:69695910	(-/A)	ANXA4	in_gene	110522	No	No	No	No	No	No	No	No	No
rs4852922	chr2:69694712	(T/G)	ANXA4	in_gene	111720	No	Yes	No	No	No	No	No	FUBP3(T, 2.427),HNRNPDL(T, 2.272), KHSRP(T, 2.393), PUM1(T, 2.684), RBMS3(T, 2.773), G3BP2(G, 1.760)	No
rs61285631	chr2:69692357	(A/G)	ANXA4	in_gene	114075	No	Yes	No	A allele reduces splice site strength	No	No	No	HNRNPA2B1(A, 2.182),KHDRBS1(A, 1.907), UNK(A, 2.134), SNRNP70(T, 2.110)	No
rs139057568	chr2:69691989	(G/A)	ANXA4	in_gene	114443	No	Yes	No	No	No	No	No	RBM45(G, 1.710), IGF2BP2(A, 2.000), YBX2(A, 2.182)	No
rs113638074	chr2:69691361	(C/T)	ANXA4	in_gene	115071	No	Yes	No	No	No	No	No	HNRNPK(C, 1.834), PCBP2(C,1.752), RBM23(C,2.525), RBM6(C,1.921), PCBP2(T, 2.350), RBM45(T, 2.366)	No
rs11893444	chr2:69691128	(T/C)	ANXA4	in_gene	115304	No	Yes	No	No	No	No	No	BRUNOL4 (T, 2.216), RC3H1(T, 2.225), RBM41(C, 1.963), MATR3(C, 2.054), PCBP3(C, 3.000), ZNF638(C, 1.923)	No
rs61658460	chr2:69690769	(A/G)	ANXA4	in_gene	115663	No	Yes	Yes	No	No	No	No	HNRNPL (A, 1.711), IGF2BP2(A, 2.343), NOVA1(A, 2.350), PRR3(A, 1.750), RBM41(A, 1.692), YBX1(A, 1.987), RBFOX1 (G, 1645), RBM45 (G, 1.940)	AGO(Brain, HITS-CLIP,CLIPper, 0.004)
rs12472483	chr2:69689492	(A/G)	ANXA4	in_gene	116940	No	Yes	No	No	No	No	No	A1CF (A, 2.955), FUBP3(A, 2434), IGF2BP2(A, 2.029), KHDRBS3(A, 2.633), NUPL2(A, 2.481), PABPC5 (A, 2.011), PABPN1L (A, 2.254), PUM1(A, 2.154), RBM47(A, 3.092), RBM6 (A, 1.803) RBMS1(A, 1.890), RBMS2(A, 2.131), RBMS3 (A,2.187), SNRNP70(A, 2.131), TUT1(A, 2.311), ZNF326 (A, 2.333), PABPC5(G, 1.886), HNRNPA0 (G, 2.410), UNK (G, 2.238)	No
rs78365331	chr2:69689269	(A/G)	ANXA4	in_gene	117163	No	Yes	No	G allele destroys splice site	No	No	No	CNOT4(A, 2.261), HNRNPA1L2(A, 1.972), HNRNPD(A, 2.878), HNRNDPL(A, 2658), PTB3(A, 2.321), PTBP3(A, 2.350), PUM1 (A, 1.947), PUM2(A, 2.432), RBMS2(A, 3.048), SF1(A, 1.890), SRSF10 (A, 2.735), UNK(A, 3.512), ZC3H14(A, 3.134), ZCRB1(A, 2.344), ZFP36 (A, 2.373), ZNF326(A, 2.901), PUM2(G, 2.000), UNK(G, 2.5000), ZC3H14(G, 3.206), BRUNOL4(G, 2.297), BRUNOL5(G, 1.988), CELF1(G, 2.657), MATR3(G, 2.811), …	No
rs12468494	chr2:69688967	(T/C)	ANXA4	in_gene	117465	No	Yes	No	No	No	No	No	DAZ3(T, 2.556),DAZAP1(T,1.761 ),EIF4G2(T, 2.506),FUBP3(T, 2.240),HNRNPM(T,2.127 ),MSI1(T, 2.697), ZNF638(T, 2.600), MBNL1(C, 1.863)	No
rs138133538	chr2:69685352	(T/-)	ANXA4	in_gene	121080	No	No	No	No	No	No	No	No	No
rs78395586	chr2:69682793	(G/T)	ANXA4	in_gene	123639	No	Yes	No	No	No	No	No	HNRPLL(G, 2.215), RBFOX(G, 2.434), RBM6(T, 3.310),RBM41(T, 1.765),SNRPA(T, 2.789),SRSF2(T, 1.936)	No
rs77901537	chr2:69682226	(G/A)	ANXA4	in_gene	124206	No	Yes	No	No	No	No	No	BRUNOL4(G, 2.730), BRUNOL5(G, 2.700), FUBP3(G, 2.243), SFPQ(G, 1.843), ZNF638(G, 2.754), FUBP3(A, 2.641), HNRNPC(A, 2.750), HNRNPCL1(A, 2.711),HNRNPDL(A, 2.272),PUM1(A, 1.752), RBM41(A, 1.865),RBMS3(A, 2.682),RC3H1(A, 2.394)	No
rs113361510	chr2:69681403	(T/C)	ANXA4	in_gene	125029	No	Yes	Yes	No	No	No	No	BOLL(T, 2.711), BRUNOL4(T, 2.162), CELF1(T, 2.571), CPEDB2(T, 2.663), DAZ3(T, 2.788), EIF4G2(T, 2.675), FUBP1(T, 2.565), HNRNPU(T, 2.484), SNRPA(T, 1.763) CELF1(C, 2.500), EIF4G2(C, 2.338), PTB3(C, 2.049), PTBP3(C, 2.075)	CELF(T-cell, HITS-CLIP, CLIPper, 0.004)
rs4852913	chr2:69680721	(G/C)	ANXA4	in_gene	125711	No	Yes	No	No	No	No	No	BRUNOL4(G, 1.905), DAZAP1(G, 1.806), KHSRP(G, 2.140), MATR3(G, 2.122), PRR3(G, 2.036), PUM2(G, 1.989), ZC3H14(G, 1.971), SNRNP70(C, 2.630)	No
rs140961194	chr2:69680487	(T/-)	ANXA4	in_gene	125945	No	No	No	No	No	No	No	No	No
rs4852912	chr2:69679963	(A/G)	ANXA4	in_gene	126469	No	No	No	No	No	No	No	No	No
rs80240862	chr2:69679836	(G/C)	ANXA4	in_gene	126596	No	Yes	No	No	No	No	No	PCBP3(C, 1.838)	No
rs72312529	chr2:69679269	(-/G)	ANXA4	in_gene	127163	No	No	No	No	No	No	No	No	No
rs115585613	chr2:69678625	(G/A)	ANXA4	in_gene	127807	No	Yes	No	No	No	No	No	SRSF2(G, 1.936), PCBP1(A, 2.011)	No
rs1578119445	chr4:83460163	(-/T)	MRPS18C	in_event	366	No	No	No	No	No	No	No	No	No
rs1578118488	chr4:83459225	(-/A)	MRPS18C	in_event	515	No	No	No	No	No	No	No	No	No
rs13142756	chr4:83460344	(T/G)	MRPS18C	in_event	547	No	No	No	No	No	No	No	No	No
rs58933054	chr4:83461610	(C/T)	MRPS18C	in_gene	637	No	No	No	No	No	No	No	No	No
rs6838225	chr4:83465285	(C/G)	MRPS18C	in_gene	4312	No	No	No	No	No	No	No	No	No
rs13142756	chr4:83460344	(T/G)	MRPS18C	in_event	629	No	No	No	No	No	No	No	No	No
rs1578118488	chr4:83459225	(-/A)	MRPS18C	in_event	796	No	No	No	No	No	No	No	No	No
rs1578119445	chr4:83460163	(-/T)	MRPS18C	in_event	810	No	No	No	No	No	No	No	No	No
rs10247562	chr7:94597964	(T/G)	SGCE	in_event	34	Yes	Yes	Yes	No	Donor Loss (-0.03, -34 bp); Acceptor Loss( -0.07, 40bp)	New Donor splice site	HSF(significant alteration in ESE/ESS)	RMB6(T, 1.972), SRSF2(T, 1.936), FUS (G, 3.084), RBM4(G, 2.088), RBM4B(G,1.977), RBM8A (G,2.230)	RBP_occupa(HeLa, PIP-seq, 396.390)
rs10232398	chr7:94598197	(G/A)	SGCE	in_event	193	No	Yes	Yes	No	No	No	No	PUF60(G, 1.681), PCBP3(G, 2.203), RBM45(G, 2.723), RBMS1(G, 2.096), RBMS2 (G, 1.810), RBMS3(G,1.810), RBMS3(G, 2.034)	UPF1(HEK_293_FRT, HITS-CLIP,CLIPper, 0.007)
rs6943782	chr7:94607562	(T/G)	SGCE	in_gene	8787	No	Yes	No	No	No	No	No	RBM47(T, 2.115), PABPN1(G, 3.130), SNRPA(G, 2.408), SRSF2(G, 3.591), SRSF5(G,2.105), SRSF8(G,2.927), SRSF9(G, 2.569), TRA2A(G,2.507)	No
rs2687064	chr7:94576158	(C/T)	SGCE	in_gene	12574	No	Yes	No	No	No	No	No	PUF60(T, 2.182), PUM1(T, 2.739), PUM2(T, 2.667), RALY(T, 2.935),RBM15B(T, 2.155), RBM24(T, 2.972), RBMS2(T, 2.697), RC3H1(T, 2.155), TIA1(T,2.697),A1CF(T, 2.511), BOLL(T, 3.211), CPEB1(T, 2.413), CPEB4(T, 2.922),DAZAP1(T, 1.736),EVLAV4(T, 2.780),FUBP3(T, 2.777), HNRNPC(T, 2.554), HNRNPCL1(T, 2.737), HNRNPD(T, 2.813), HNRNPDL(T, 2.495), HuR (T,2.639), KHSRP(T, 2.316)	No
rs35818859	chr7:94573736	(A/T)	SGCE	in_gene	14996	No	Yes	No	T allele creastes new splice site	No	No	No	A1CF(A, 2.511), HNRNPDL(A, 1.752), RBM47(A, 2.550), BRUNOL4 (T, 3.027), BRUNOL5(T, 2.837), CPEB1(T, 1.841), CPEB2 (T, 2.827), FUBP1(T, 2.862), PTB3(T, 2.874), PTBP3(T, 1.926), PUF60(T, 2.804), PUM1(T, 2. 472), RALY (T, 2.532), RBM15B (T, 2.676), RBM24(T, 2.267), TIA1(T, 2.676), TRNAU1AP(T, 2.267),ZFP36(T, 2.267)	No
rs201250526	chr7:94617795	(-/AC)	SGCE	in_gene	19020	No	No	No	No	No	No	No	No	No
rs1584632571	chr7:94617796	(-/CT)	SGCE	in_gene	19021	No	No	No	No	No	No	No	No	No
rs6465421	chr7:94618659	(C/A)	SGCE	in_gene	19884	No	Yes	No	No	No	No	No	RBM42 (C, 2.203), RBM46(C, 2.171), A1CF(A, 2.091),HNRNPDL(A, 1.787), IGF2BP2(A, 2.438), IGF2BP3(A, 2.433), KHDRBS2(A, 2.812), KHDRBS3(A, 2.556), PABPN1(A, 2.519),PRR3(A,2.250), RBMS1(A, 2.219)	No
rs12533072	chr7:94564369	(G/A)	SGCE	in_gene	24363	No	Yes	No	No	No	No	No	KHSRP (G, 1.916), PUM1 (G, 1.884), RBFOX1(G, 2.697), FUBP3(A, 2.107), RBM41(A, 2.298), RBMS1(A, 1.822), RBMS3(A, 2.182), RC3H1(A, 2.028)	No
rs11508503	chr7:94563841	(T/G)	SGCE	in_gene	24891	No	Yes	No	No	No	No	No	A1CF(T, 1.656), BRUNOL6(T, 2.320), CELF(T, 2.800), CPEB2(T, 2.929), HNRNPU(T, 2.703), PTB3(T, 1.790), PTBP3(T, 1.813), PUM2(T, 2.091), RBMS3(T, 2.148), SFPQ(T, 2.630), ZFP36(T, 2.483), ZNF638(T, 2.369), CELF(G, 3.557), SFPQ(G, 1.783), ZNF638(G, 3.369), HNRNPA0(G, 1.897), HNRNPM(G, 2.127), RBM38(G, 2.321)	No
rs11508502	chr7:94563792	(A/G)	SGCE	in_gene	24940	No	Yes	No	No	No	No	No	DAZAP1(A, 2.075), HNRNPA0(A, 2.303), HNRNPA1(A, 2.770), HNRNPA1L2(A, 2. 451), HNRNPA2B1(A, 2.754), HNRNPH1(A, 1.680), MSI1(A, 2.485), RBM42(A, 2.500), RBM45(A, 1.720), RC3H1(A, 1.075),SRSF2(A, 2.034), ESRP2(G, 2.303)	No
rs11983779	chr7:94559815	(G/A)	SGCE	in_gene	28917	No	Yes	No	No	No	No	No	HNRNPK (A, 2.797), PCBP1(A, 2.104), RBFOX1(A, 2.079)	No
rs1879854	chr7:94628684	(A/G)	SGCE	in_gene	29909	No	Yes	Yes	No	No	No	HSF(significant alteration in ESE/ESS)	A1CF(A), CELF1(A), EVLAV4(A),HNRNPDL(A), MBNL1(A),RBM47(A), SF1(A),ZFP36(A), HNRNPA1(G)	UFP1(HEK_293_FRT, HITS-CLIP, CLIPper, 0.029)
rs34540605	chr7:94558683	(G/C)	SGCE	in_gene	30049	No	No	No	No	No	No	No	No	No
rs10953114	chr7:94632755	(G/T)	SGCE	in_gene	33980	No	Yes	No	No	No	No	HSF(significant alteration in ESE/ESS)	MBNL1(G, 1.660), SFP1(G, 2.157), SRSF10(G,1.688), RBM41(A, 2.288), RBM42(A, 2.419), RBM45(A, 2.200), RBMS3(A, 1.943), YBX2(A,2.743)	No
rs12670168	chr7:94632760	(G/A)	SGCE	in_gene	33985	No	Yes	No	No	No	No	No	RBM45(G, 2.578), SRSF9(G, 1.648), CNOT4(A, 3.346), HNRNPL(A, 2.829), IGF2BP2 (A, 3.229), SRSF10 (A, 2.162), UNK (A, 2.305), YBX2(A, 2.649)	No
rs10339159	chr7:94634736	(A/G)	SGCE	in_gene	35961	No	Yes	No	No	No	No	HSF(significant alteration in ESE/ESS)	A1CF(A,1.733), EVLAV4 (A,1.770), FUBP1(A, 2.360), HNRNPA0 (A,1.987), RBM41 (2.269), SFP1 (1.769), UNK (A,2.508), ZFP36(A, 2.483)	No
rs2687064	chr7:94576158	(C/T)	SGCE	in_gene	12574	No	Yes	No	No	No	No	No	A1CF(T, 2.511), BOLL(T, 3.211), CPEB1(T, 2.413), CPEB4(T, 2.922),DAZAP1(T, 1.736),EVLAV4(T, 2.780),	No
rs35818859	chr7:94573736	(A/T)	SGCE	in_gene	14996	No	Yes	No	T allele creastes new splice site	No	No	No	A1CF(A, 2.511), HNRNPDL(A, 1.752), RBM47(A, 2.550), BRUNOL4 (T, 3.027), BRUNOL5(T, 2.837), CPEB1(T, 1.841), CPEB2 (T, 2.827), FUBP1(T, 2.862), PTB3(T, 2.874),	No
rs12021434	chr7:94563792	(A/G)	SGCE	in_gene	24940	No	Yes	No	No	No	No	No	DAZAP1(A, 2.075), HNRNPA0(A, 2.303), HNRNPA1(A, 2.770), HNRNPA1L2(A, 2. 451), HNRNPA2B1(A, 2.754), HNRNPH1(A, 1.680), MSI1(A, 2.485), RBM42(A, 2.500), RBM45(A, 1.720), RC3H1(A, 1.075),SRSF2(A, 2.034), ESRP2(G, 2.303)	No
rs58480260	chr7:94628684	(A/G)	SGCE	in_gene	29909	No	Yes	Yes	No	No	No	HSF(significant alteration in ESE/ESS)	A1CF(A), CELF1(A), EVLAV4(A),HNRNPDL(A), MBNL1(A),RBM47(A), SF1(A),ZFP36(A), HNRNPA1(G)	UFP1(HEK_293_FRT, HITS-CLIP, CLIPper, 0.029)
rs57450511	chr7:94632755	(G/T)	SGCE	in_gene	33980	No	Yes	No	No	No	No	HSF(significant alteration in ESE/ESS)	MBNL1(G, 1.660), SFP1(G, 2.157), SRSF10(G,1.688), RBM41(A, 2.288), RBM42(A, 2.419), RBM45(A, 2.200), RBMS3(A, 1.943), YBX2(A,2.743)	No
rs2509565	chr11:66441251	(A/G)	MRPL11	in_gene	2541	No	Yes	No	No	No	No	HNRNPH1(A, 2.840), RBM4(A, 2.959), SRSF9(A, 2.323), EIF4G2(G, 3.336), LIN28A(G, 2.230), RBM45(G, 2.100), RBM4B(G, 2.721), RBM8A(G, 2.851), SRSF10(G, 2.361), TARDBP(G, 2.303), RBM4(G, 3.110)		No
rs1229390401	chr11:66453449	(TATTTATT/-)	MRPL11	in_gene	14739	No	No	No	No	No	No	No	No	No
rs1785640	chr11:66455687	(C/T)	MRPL11	in_gene	16977	No	Yes	No	No	No	No	No	RBM45(C, 2.832), SAMD4A(C, 1.951), YBX1(C, 2.377), RBM45(T, 1.842 ), SAMD4A(T, 1.753)	No
rs4930376	chr11:66461480	(C/T)	MRPL11	in_gene	22770	No	Yes	No	No	No	No	No	CPEB1(C, 1.710), CPEB2(C, 2.051), CPEB4(C, 1.722), HNRNPCL1(C, 1.925), KHDRBS2(C, 1.770), KHDRBS3(C, 1.915), PTB3(C, 2.086), PTBP3(C, 2.113), PUF60(C, 2.227), RALY(C, 1.774), TIA1(C, 1.939), CPEB1(T, 2.862), CPEB2(T, 3.276), CPEB4(T, 3.035), HNRNPCL1(T, 3.098), KHDRBS2(T, 2.103), KHDRBS3(T, 1.978), PTB3(T, 1.667), PTBP3(T, 1.688), PUF60(T, 2.866), RALY(T, 2.948), TIA1(T, 3.076), ELAVL4(T, 2.624),…	No
rs11110	chr11:66438698	(C/T)	MRPL11	in_event	12	Yes	Yes	Yes	No	splice site gain (+0,03, 12)	New Donor splice site	No	HNRNPK(C, 1.952), NOVA1(C, 1.781), SNRPA(C, 2.908), SNRPA(C, 2.909), SNRPA(T, 2.526), RBM45(T, 2.130)	DDX3(HEK293, iCLIP,PureCLIP, 11.509), DDX3X(HEK293, iCLIP,CIMS, 9.000), DDX3X(HEK293, iCLIP,CIMS, 23.000), DDX3(HEK293, iCLIP,PureCLIP, 12.502), DDX3(HEK293, iCLIP,PureCLIP, 13.922), DDX3(HEK293, iCLIP,PureCLIP, 5.132), CAPRIN1(HEK293, PAR-CLIP,PARalyzer, 0.608), EIF3D(HEK293T, PAR-CLIP,PARalyzer, 0.873), ATXN2(HEK293T, PAR-CLIP,PARalyzer, 1.000), RPS3(HepG2, eCLIP, 3.051), RBP_occupa(HeLa, PIP-s…
rs11227485	chr11:66447952	(C/T)	MRPL11	in_gene	9242	No	Yes	No	No	No	No	No	CNOT4(C, 1.923), RBM45(C, 1.941), CNOT4(T, 1.923)	No
rs1568906521	chr20:35627312	(-/A)	CPNE1	in_gene	577	No	No	Yes	No	No	No	No	No	IGF2BP1(HEK293, PAR-CLIP,PARalyzer, 0.873), RPS3(HepG2, eCLIP, 11.239), TARDBP(HEK293T, PAR-CLIP,PARalyzer, 0.693), IGF2BP3(HepG2, eCLIP, 4.376), RPS3(HepG2, eCLIP, 7.271), IGF2BP3(HepG2, eCLIP, 3.479), IGF2BP3(HEK293, PAR-CLIP,PARalyzer, 0.787)
rs77120309	chr20:35630251	(C/T)	CPNE1	in_gene	3516	No	Yes	Yes	No	No	No	No	EIF4G2(C, 1.714), FUS (C, 2.783), RBM8A (C, 1.757), SNRPA (C, 2.141), RBM24 (T, 2.623), MBNL1(T, 1.660), RBM38 (T, 2.013)	AGO2(Brain, HITS-CLIP,CLIPper, 0.028), SRSF1(TREX_FLP-In_293T_cel, iCLIP,Piranha_0.01, 4.000), SRSF1(TREX_FLP-In_293T_cel, iCLIP,Piranha_0.01, 3.000), U2AF2(TREX_FLP-In_293T_cel, iCLIP,Piranha_0.01, 5.000), U2AF2(TREX_FLP-In_293T_cel, iCLIP,Piranha_0.01, 28.000), U2AF2(TREX_FLP-In_293T_cel, iCLIP,Piranha_0.01, 25.000), U2AF2(TREX_FLP-In_293T_cel, iCLIP,Piranha_0.01, 44.000), HNRNPA1(TREX_FLP-In_2…
rs12481228	chr20:35630751	(G/C)	CPNE1	in_gene	4016	No	Yes	Yes	No	No	New Donor splice site	HSF(significant alteration in ESE/ESS)	ENOX1(G, 2.969), ESRP1(G, 1.852), EWSR1(G, 2.324), FUS(G, 2.419),HNRNPA1(G, 3.218), HNRNPF(g, 2.735), HNRNPF(G, 1.703), RBM25(G, 2.529), SRSF1(G, 1.806), SRSF11(G, 2.915), TAF15 (G,2.553), RBM22(C, 2.204),RBM4B(C, 2.312)	U2AF2(TREX_FLP-In_293T_cel, iCLIP,CIMS, 5.000), U2AF2(TREX_FLP-In_293T_cel, iCLIP,CIMS, 6.000), RPS3(HepG2, eCLIP, 10.707), ATXN2(HEK293T, PAR-CLIP,PARalyzer, 0.809), CAPRIN1(HEK293, PAR-CLIP,PARalyzer, 0.790), SDAD1(HepG2, eCLIP, 6.266), G3BP1(HepG2, eCLIP, 9.992), PPIG(HepG2, eCLIP, 16.262), IGF2BP1(HEK293, PAR-CLIP,PARalyzer, 0.760), G3BP1(HepG2, eCLIP, 9.937), UCHL5(K562, eCLIP, 3.510), TIAL1…
rs6060524	chr20:35633233	(G/T)	CPNE1	in_gene	6498	No	Yes	Yes	No	No	No	HSF(significant alteration in ESE/ESS)	BRUNOL4(T, 1.662), BRUNOL5 (T, 1.663), FUBP1 (T,1.733)	HNRNPC(HEK293T, PAR-CLIP,PARalyzer, 0.677)
rs147767406	chr20:35638604	(AACA/-)	CPNE1	in_gene	11869	No	No	Yes	No	No	No	No	No	CSTF2(HeLa, iCLIP,CIMS, 6.000), HNRNPC(HEK293T, PAR-CLIP,PARalyzer, 0.651), HNRNPC(HeLa, iCLIP,CIMS, 4.000), CSTF2(HEK293, PAR-CLIP,PARalyzer, 0.763)
rs1118233	chr20:35640427	(T/A)	CPNE1	in_gene	13692	No	Yes	Yes	No	No	No	No	DAZAP1(T, 2.667), FUBP3 (T,2.330), NOVA1(T, 2.633), RBMS2(T, 2.833), RBMS3(T, 2.792), TUT1(T, 2.213), YBX1(T, 2.494), TUT1(T,2.373), YBX1(T, 3.123), NUPL2(A, 2.610), PABPC5(A, 1.898), PUM1(A, 2.637), TRAU1AP (A, 2.655)	MOV10(HEK293, PAR-CLIP,PARalyzer, 0.884), WDR33(HEK293, PAR-CLIP,PARalyzer, 0.789), HNRNPC(HEK293T, PAR-CLIP,PARalyzer, 0.707), CSTF2(HEK293, PAR-CLIP,PARalyzer, 0.797), CSTF2T(HEK293, PAR-CLIP,PARalyzer, 0.732), HNRNPC(HEK293T, PAR-CLIP,PARalyzer, 0.697)
rs7273815	chr20:35644493	(G/T)	CPNE1	in_gene	17758	No	Yes	Yes	destruction of splice site	No	No	No	RBM42(T, 2.230), RBM47 (T, 1,747), QKI (T, 1.946)	RBP_occupa(HeLa, PIP-seq, 114.540), HNRNPA1(HEK293T, iCLIP,Piranha_0.01, 5.000), HNRNPC(HEK293T, PAR-CLIP,PARalyzer, 0.716), HNRNPC(HEK293T, PAR-CLIP,PARalyzer, 0.708), HNRNPC(HEK293T, PAR-CLIP,PARalyzer, 0.925), HNRNPC(HEK293T, PAR-CLIP,PARalyzer, 0.717), CELF2(T_cell, HITS-CLIP,CLIPper, 0.034), CELF2(T_cell, HITS-CLIP,CLIPper, 0.027), HNRNPC(HEK293T, PAR-CLIP,PARalyzer, 0.877)
rs12480408	chr20:35646878	(A/G)	CPNE1	in_gene	20143	No	Yes	Yes	No	No	No	No	HNRNPDL(A, 1.653), KHDRBS1(A, 1.907), PABPC5 (A, 2.307), PRR3(A, 2.264), RBM15B(A, 1.653),RBM47(A, 2.713), TUT12(A, 2.656), ZCRB1 (A,2.781), HNRNPA0(G, 2.747), HNRNPA2B1(G, 2.185)	HNRNPC(HeLa, iCLIP,CIMS, 5.000)
rs6060535	chr20:35647600	(C/T)	CPNE1	in_gene	20865	No	Yes	Yes	No	No	No	No	FUBP1(T, 2.613), HNRNPU (T, 1.828), KHSRP(T, 1.850), PCBP3 (T, 2.108), PUM1(T,2.137), ZNF326 (T, 1.667)	HNRNPC(HEK293T, PAR-CLIP,PARalyzer, 0.847)
rs7261284	chr20:35656182	(T/A)	CPNE1	in_gene	29447	No	Yes	Yes	No	No	No	No	EIF4G2(C, 1.714), FUS (C, 2.783), RBM8A(C,1.757), SNRPA (C, 2.141), RBM24(T, 2.623), MBNL1 (T,1.660), RBM38 (T, 2.013)	HNRNPC(HeLa, iCLIP,CIMS, 5.000), ELAVL1(HEK293, PAR-CLIP,PARalyzer, 0.806), U2AF2(TREX_FLP-In_293T_cel, iCLIP,Piranha_0.01, 6.000), U2AF2(TREX_FLP-In_293T_cel, iCLIP,Piranha_0.01, 5.000), U2AF2(HEK293T, iCLIP,Piranha_0.01, 5.000), SRSF1(HEK293T, iCLIP,Piranha_0.01, 4.000), SRSF1(HEK293T, iCLIP,Piranha_0.01, 3.000)
rs11696527	chr20:35657457	(A/G)	CPNE1	in_gene	30722	No	Yes	Yes	Change of splice site	No	No	No	HNRNPL(A, 2.690), IGF2BP2(A, 2.886), IGF2BP3 (A,2.209), NUPL2 (A, 2.000), PABPC4 (A, 2.000), PABPN1L(A, 2,051), RBM3(A, 2.088), RBM46(A, 2.500), PABPC5 (A, 2.091), RBM42(A, 1.784), SRSF10(A, 3.217)	HNRNPC(HEK293T, PAR-CLIP,Piranha_0.01, 16.000), HNRNPC(HEK293T, PAR-CLIP,PARalyzer, 0.618), HNRNPC(HeLa, iCLIP,CIMS, 6.000), HNRNPC(HEK293T, PAR-CLIP,PARalyzer, 0.732), HNRNPC(HEK293T, PAR-CLIP,PARalyzer, 0.746), HNRNPC(HEK293T, PAR-CLIP,PARalyzer, 0.769), HNRNPC(HEK293T, PAR-CLIP,PARalyzer, 0.722), HNRNPC(HEK293T, PAR-CLIP,PARalyzer, 0.642)
rs111306810	chr20:35658002	(C/T)	CPNE1	in_gene	31267	No	Yes	No	No	No	No	HSF(significant alteration in ESE/ESS)	FUS (C, 1.807), HNRNPK (C, 1.952), HNRNPL (C, 1.873), NOVA1 (C, 2.257),RBM45(C, 3.145),SNRPA (C, 2.789), MATR3 (T, 1.676), RBFOX1 (T, 2.145)	No
rs73905926	chr20:35664060	(G/C)	CPNE1	in_gene	37325	No	Yes	Yes	No	No	No	No	RBM45(C , 1.952), RBM45(C, 3.229),HNRNPK	EXOSC5(HepG2, eCLIP, 11.691), EXOSC5(K562, eCLIP, 5.531), DGCR8(adrenal gland, eCLIP, 3.718), HNRNPH(HEK293T, iCLIP,Piranha_0.01, 19.667), HNRNPH(HEK293T, iCLIP,Piranha_0.01, 28.000), EXOSC5(HepG2, eCLIP, 15.367), HNRNPC(HEK293T, PAR-CLIP,PARalyzer, 0.699), FUS(HepG2, eCLIP, 6.348), TAF15(K562, eCLIP, 4.562), HNRNPC(HEK293T, PAR-CLIP,PARalyzer, 0.734), HNRNPC(HEK293T, PAR-CLIP,PARalyzer, 0.741)
rs2295356	chr20:35664934	(G/A)	CPNE1	in_gene	38199	No	Yes	No	No	No	No	No	FXR(G, 1.886), HNRNPH1 (G, 2.530), HNRNPH2 (G,2.544), ILF2 (G, 2.547), RBM5 (G, 2.231), SRSF1(2.817), NUPL2(A, 3.057)	No
rs57343028	chr20:35647600	(C/T)	CPNE1	in_gene	20865	No	Yes	Yes	No	No	No	No	FUBP1(T, 2.613), HNRNPU (T, 1.828), KHSRP(T, 1.850), PCBP3 (T, 2.108), PUM1(T,2.137), ZNF326 (T, 1.667)	HNRNPC(HEK293T, PAR-CLIP,PARalyzer, 0.847)
rs73905926	chr20:35664060	(G/C)	CPNE1	in_gene	37325	No	Yes	Yes	No	No	No	No	HNRNPK	EXOSC5(HepG2, eCLIP, 11.691), EXOSC5(K562, eCLIP, 5.531), DGCR8(adrenal gland, eCLIP, 3.718), HNRNPH(HEK293T, iCLIP,Piranha_0.01, 19.667), HNRNPH(HEK293T, iCLIP,Piranha_0.01, 28.000), EXOSC5(HepG2, eCLIP, 15.367), HNRNPC(HEK293T, PAR-CLIP,PARalyzer, 0.699), FUS(HepG2, eCLIP, 6.348), TAF15(K562, eCLIP, 4.562), HNRNPC(HEK293T, PAR-CLIP,PARalyzer, 0.734), HNRNPC(HEK293T, PAR-CLIP,PARalyzer, 0.741)
